# Supplementary material for: Matchtigs: minimum plain text representation of k-mer sets
Source: Genome Biol. 2023 Jun 9;24:136. doi: 10.1186/s13059-023-02968-z (PMC10251615; doi:10.1186/s13059-023-02968-z)
Supplement: Supplementary file 2 — Additional file 2. Accessions of the genomes used for the E. coli pangenome. A list of links to the genomes in fasta format on NCBI. [file 13059_2023_2968_MOESM2_ESM.txt]

https://ftp.ncbi.nlm.nih.gov/genomes/all/GCA/000/005/845/GCA_000005845.2_ASM584v2/GCA_000005845.2_ASM584v2_genomic.fna.gz
https://ftp.ncbi.nlm.nih.gov/genomes/all/GCA/000/006/665/GCA_000006665.1_ASM666v1/GCA_000006665.1_ASM666v1_genomic.fna.gz
https://ftp.ncbi.nlm.nih.gov/genomes/all/GCA/000/007/445/GCA_000007445.1_ASM744v1/GCA_000007445.1_ASM744v1_genomic.fna.gz
https://ftp.ncbi.nlm.nih.gov/genomes/all/GCA/000/008/865/GCA_000008865.2_ASM886v2/GCA_000008865.2_ASM886v2_genomic.fna.gz
https://ftp.ncbi.nlm.nih.gov/genomes/all/GCA/000/009/565/GCA_000009565.2_ASM956v1/GCA_000009565.2_ASM956v1_genomic.fna.gz
https://ftp.ncbi.nlm.nih.gov/genomes/all/GCA/000/010/245/GCA_000010245.1_ASM1024v1/GCA_000010245.1_ASM1024v1_genomic.fna.gz
https://ftp.ncbi.nlm.nih.gov/genomes/all/GCA/000/010/385/GCA_000010385.1_ASM1038v1/GCA_000010385.1_ASM1038v1_genomic.fna.gz
https://ftp.ncbi.nlm.nih.gov/genomes/all/GCA/000/010/485/GCA_000010485.1_ASM1048v1/GCA_000010485.1_ASM1048v1_genomic.fna.gz
https://ftp.ncbi.nlm.nih.gov/genomes/all/GCA/000/010/745/GCA_000010745.1_ASM1074v1/GCA_000010745.1_ASM1074v1_genomic.fna.gz
https://ftp.ncbi.nlm.nih.gov/genomes/all/GCA/000/010/765/GCA_000010765.1_ASM1076v1/GCA_000010765.1_ASM1076v1_genomic.fna.gz
https://ftp.ncbi.nlm.nih.gov/genomes/all/GCA/000/013/265/GCA_000013265.1_ASM1326v1/GCA_000013265.1_ASM1326v1_genomic.fna.gz
https://ftp.ncbi.nlm.nih.gov/genomes/all/GCA/000/013/305/GCA_000013305.1_ASM1330v1/GCA_000013305.1_ASM1330v1_genomic.fna.gz
https://ftp.ncbi.nlm.nih.gov/genomes/all/GCA/000/014/845/GCA_000014845.1_ASM1484v1/GCA_000014845.1_ASM1484v1_genomic.fna.gz
https://ftp.ncbi.nlm.nih.gov/genomes/all/GCA/000/017/745/GCA_000017745.1_ASM1774v1/GCA_000017745.1_ASM1774v1_genomic.fna.gz
https://ftp.ncbi.nlm.nih.gov/genomes/all/GCA/000/017/765/GCA_000017765.1_ASM1776v1/GCA_000017765.1_ASM1776v1_genomic.fna.gz
https://ftp.ncbi.nlm.nih.gov/genomes/all/GCA/000/017/985/GCA_000017985.1_ASM1798v1/GCA_000017985.1_ASM1798v1_genomic.fna.gz
https://ftp.ncbi.nlm.nih.gov/genomes/all/GCA/000/019/385/GCA_000019385.1_ASM1938v1/GCA_000019385.1_ASM1938v1_genomic.fna.gz
https://ftp.ncbi.nlm.nih.gov/genomes/all/GCA/000/019/425/GCA_000019425.1_ASM1942v1/GCA_000019425.1_ASM1942v1_genomic.fna.gz
https://ftp.ncbi.nlm.nih.gov/genomes/all/GCA/000/019/645/GCA_000019645.1_ASM1964v1/GCA_000019645.1_ASM1964v1_genomic.fna.gz
https://ftp.ncbi.nlm.nih.gov/genomes/all/GCA/000/021/125/GCA_000021125.1_ASM2112v1/GCA_000021125.1_ASM2112v1_genomic.fna.gz
https://ftp.ncbi.nlm.nih.gov/genomes/all/GCA/000/022/225/GCA_000022225.1_ASM2222v1/GCA_000022225.1_ASM2222v1_genomic.fna.gz
https://ftp.ncbi.nlm.nih.gov/genomes/all/GCA/000/022/345/GCA_000022345.1_ASM2234v1/GCA_000022345.1_ASM2234v1_genomic.fna.gz
https://ftp.ncbi.nlm.nih.gov/genomes/all/GCA/000/022/665/GCA_000022665.2_ASM2266v1/GCA_000022665.2_ASM2266v1_genomic.fna.gz
https://ftp.ncbi.nlm.nih.gov/genomes/all/GCA/000/023/365/GCA_000023365.1_ASM2336v1/GCA_000023365.1_ASM2336v1_genomic.fna.gz
https://ftp.ncbi.nlm.nih.gov/genomes/all/GCA/000/023/665/GCA_000023665.1_ASM2366v1/GCA_000023665.1_ASM2366v1_genomic.fna.gz
https://ftp.ncbi.nlm.nih.gov/genomes/all/GCA/000/025/165/GCA_000025165.1_ASM2516v1/GCA_000025165.1_ASM2516v1_genomic.fna.gz
https://ftp.ncbi.nlm.nih.gov/genomes/all/GCA/000/025/745/GCA_000025745.1_ASM2574v1/GCA_000025745.1_ASM2574v1_genomic.fna.gz
https://ftp.ncbi.nlm.nih.gov/genomes/all/GCA/000/026/245/GCA_000026245.1_ASM2624v1/GCA_000026245.1_ASM2624v1_genomic.fna.gz
https://ftp.ncbi.nlm.nih.gov/genomes/all/GCA/000/026/265/GCA_000026265.1_ASM2626v1/GCA_000026265.1_ASM2626v1_genomic.fna.gz
https://ftp.ncbi.nlm.nih.gov/genomes/all/GCA/000/026/285/GCA_000026285.2_ASM2628v2/GCA_000026285.2_ASM2628v2_genomic.fna.gz
https://ftp.ncbi.nlm.nih.gov/genomes/all/GCA/000/026/305/GCA_000026305.1_ASM2630v1/GCA_000026305.1_ASM2630v1_genomic.fna.gz
https://ftp.ncbi.nlm.nih.gov/genomes/all/GCA/000/026/325/GCA_000026325.2_ASM2632v2/GCA_000026325.2_ASM2632v2_genomic.fna.gz
https://ftp.ncbi.nlm.nih.gov/genomes/all/GCA/000/026/345/GCA_000026345.1_ASM2634v1/GCA_000026345.1_ASM2634v1_genomic.fna.gz
https://ftp.ncbi.nlm.nih.gov/genomes/all/GCA/000/026/545/GCA_000026545.1_ASM2654v1/GCA_000026545.1_ASM2654v1_genomic.fna.gz
https://ftp.ncbi.nlm.nih.gov/genomes/all/GCA/000/027/125/GCA_000027125.1_ASM2712v1/GCA_000027125.1_ASM2712v1_genomic.fna.gz
https://ftp.ncbi.nlm.nih.gov/genomes/all/GCA/000/091/005/GCA_000091005.1_ASM9100v1/GCA_000091005.1_ASM9100v1_genomic.fna.gz
https://ftp.ncbi.nlm.nih.gov/genomes/all/GCA/000/146/735/GCA_000146735.1_ASM14673v1/GCA_000146735.1_ASM14673v1_genomic.fna.gz
https://ftp.ncbi.nlm.nih.gov/genomes/all/GCA/000/147/755/GCA_000147755.2_ASM14775v1/GCA_000147755.2_ASM14775v1_genomic.fna.gz
https://ftp.ncbi.nlm.nih.gov/genomes/all/GCA/000/147/855/GCA_000147855.3_ASM14785v3/GCA_000147855.3_ASM14785v3_genomic.fna.gz
https://ftp.ncbi.nlm.nih.gov/genomes/all/GCA/000/148/365/GCA_000148365.1_ASM14836v1/GCA_000148365.1_ASM14836v1_genomic.fna.gz
https://ftp.ncbi.nlm.nih.gov/genomes/all/GCA/000/148/605/GCA_000148605.1_ASM14860v1/GCA_000148605.1_ASM14860v1_genomic.fna.gz
https://ftp.ncbi.nlm.nih.gov/genomes/all/GCA/000/155/005/GCA_000155005.1_ASM15500v1/GCA_000155005.1_ASM15500v1_genomic.fna.gz
https://ftp.ncbi.nlm.nih.gov/genomes/all/GCA/000/155/125/GCA_000155125.1_ASM15512v1/GCA_000155125.1_ASM15512v1_genomic.fna.gz
https://ftp.ncbi.nlm.nih.gov/genomes/all/GCA/000/157/115/GCA_000157115.2_Escherichia_sp_3_2_53FAA_V2/GCA_000157115.2_Escherichia_sp_3_2_53FAA_V2_genomic.fna.gz
https://ftp.ncbi.nlm.nih.gov/genomes/all/GCA/000/158/395/GCA_000158395.1_ASM15839v1/GCA_000158395.1_ASM15839v1_genomic.fna.gz
https://ftp.ncbi.nlm.nih.gov/genomes/all/GCA/000/159/295/GCA_000159295.1_ASM15929v1/GCA_000159295.1_ASM15929v1_genomic.fna.gz
https://ftp.ncbi.nlm.nih.gov/genomes/all/GCA/000/163/155/GCA_000163155.1_ASM16315v1/GCA_000163155.1_ASM16315v1_genomic.fna.gz
https://ftp.ncbi.nlm.nih.gov/genomes/all/GCA/000/163/175/GCA_000163175.1_ASM16317v1/GCA_000163175.1_ASM16317v1_genomic.fna.gz
https://ftp.ncbi.nlm.nih.gov/genomes/all/GCA/000/163/195/GCA_000163195.1_ASM16319v1/GCA_000163195.1_ASM16319v1_genomic.fna.gz
https://ftp.ncbi.nlm.nih.gov/genomes/all/GCA/000/163/215/GCA_000163215.1_ASM16321v1/GCA_000163215.1_ASM16321v1_genomic.fna.gz
https://ftp.ncbi.nlm.nih.gov/genomes/all/GCA/000/163/235/GCA_000163235.1_ASM16323v1/GCA_000163235.1_ASM16323v1_genomic.fna.gz
https://ftp.ncbi.nlm.nih.gov/genomes/all/GCA/000/164/195/GCA_000164195.1_ASM16419v1/GCA_000164195.1_ASM16419v1_genomic.fna.gz
https://ftp.ncbi.nlm.nih.gov/genomes/all/GCA/000/164/215/GCA_000164215.1_ASM16421v1/GCA_000164215.1_ASM16421v1_genomic.fna.gz
https://ftp.ncbi.nlm.nih.gov/genomes/all/GCA/000/164/235/GCA_000164235.1_ASM16423v1/GCA_000164235.1_ASM16423v1_genomic.fna.gz
https://ftp.ncbi.nlm.nih.gov/genomes/all/GCA/000/164/255/GCA_000164255.1_ASM16425v1/GCA_000164255.1_ASM16425v1_genomic.fna.gz
https://ftp.ncbi.nlm.nih.gov/genomes/all/GCA/000/164/275/GCA_000164275.1_ASM16427v1/GCA_000164275.1_ASM16427v1_genomic.fna.gz
https://ftp.ncbi.nlm.nih.gov/genomes/all/GCA/000/164/295/GCA_000164295.1_ASM16429v1/GCA_000164295.1_ASM16429v1_genomic.fna.gz
https://ftp.ncbi.nlm.nih.gov/genomes/all/GCA/000/164/315/GCA_000164315.1_ASM16431v1/GCA_000164315.1_ASM16431v1_genomic.fna.gz
https://ftp.ncbi.nlm.nih.gov/genomes/all/GCA/000/164/335/GCA_000164335.1_ASM16433v1/GCA_000164335.1_ASM16433v1_genomic.fna.gz
https://ftp.ncbi.nlm.nih.gov/genomes/all/GCA/000/164/355/GCA_000164355.1_ASM16435v1/GCA_000164355.1_ASM16435v1_genomic.fna.gz
https://ftp.ncbi.nlm.nih.gov/genomes/all/GCA/000/164/375/GCA_000164375.1_ASM16437v1/GCA_000164375.1_ASM16437v1_genomic.fna.gz
https://ftp.ncbi.nlm.nih.gov/genomes/all/GCA/000/164/415/GCA_000164415.1_ASM16441v1/GCA_000164415.1_ASM16441v1_genomic.fna.gz
https://ftp.ncbi.nlm.nih.gov/genomes/all/GCA/000/164/435/GCA_000164435.1_ASM16443v1/GCA_000164435.1_ASM16443v1_genomic.fna.gz
https://ftp.ncbi.nlm.nih.gov/genomes/all/GCA/000/164/455/GCA_000164455.1_ASM16445v1/GCA_000164455.1_ASM16445v1_genomic.fna.gz
https://ftp.ncbi.nlm.nih.gov/genomes/all/GCA/000/164/475/GCA_000164475.1_ASM16447v1/GCA_000164475.1_ASM16447v1_genomic.fna.gz
https://ftp.ncbi.nlm.nih.gov/genomes/all/GCA/000/164/495/GCA_000164495.1_ASM16449v1/GCA_000164495.1_ASM16449v1_genomic.fna.gz
https://ftp.ncbi.nlm.nih.gov/genomes/all/GCA/000/164/515/GCA_000164515.1_ASM16451v1/GCA_000164515.1_ASM16451v1_genomic.fna.gz
https://ftp.ncbi.nlm.nih.gov/genomes/all/GCA/000/164/535/GCA_000164535.1_ASM16453v1/GCA_000164535.1_ASM16453v1_genomic.fna.gz
https://ftp.ncbi.nlm.nih.gov/genomes/all/GCA/000/164/555/GCA_000164555.1_ASM16455v1/GCA_000164555.1_ASM16455v1_genomic.fna.gz
https://ftp.ncbi.nlm.nih.gov/genomes/all/GCA/000/164/575/GCA_000164575.1_ASM16457v1/GCA_000164575.1_ASM16457v1_genomic.fna.gz
https://ftp.ncbi.nlm.nih.gov/genomes/all/GCA/000/164/595/GCA_000164595.1_ASM16459v1/GCA_000164595.1_ASM16459v1_genomic.fna.gz
https://ftp.ncbi.nlm.nih.gov/genomes/all/GCA/000/164/615/GCA_000164615.1_ASM16461v1/GCA_000164615.1_ASM16461v1_genomic.fna.gz
https://ftp.ncbi.nlm.nih.gov/genomes/all/GCA/000/165/655/GCA_000165655.2_ASM16565v1/GCA_000165655.2_ASM16565v1_genomic.fna.gz
https://ftp.ncbi.nlm.nih.gov/genomes/all/GCA/000/166/535/GCA_000166535.3_ASM16653v3/GCA_000166535.3_ASM16653v3_genomic.fna.gz
https://ftp.ncbi.nlm.nih.gov/genomes/all/GCA/000/166/555/GCA_000166555.2_ASM16655v2/GCA_000166555.2_ASM16655v2_genomic.fna.gz
https://ftp.ncbi.nlm.nih.gov/genomes/all/GCA/000/166/575/GCA_000166575.2_ASM16657v2/GCA_000166575.2_ASM16657v2_genomic.fna.gz
https://ftp.ncbi.nlm.nih.gov/genomes/all/GCA/000/166/595/GCA_000166595.2_ASM16659v2/GCA_000166595.2_ASM16659v2_genomic.fna.gz
https://ftp.ncbi.nlm.nih.gov/genomes/all/GCA/000/166/615/GCA_000166615.2_ASM16661v2/GCA_000166615.2_ASM16661v2_genomic.fna.gz
https://ftp.ncbi.nlm.nih.gov/genomes/all/GCA/000/167/815/GCA_000167815.1_ASM16781v1/GCA_000167815.1_ASM16781v1_genomic.fna.gz
https://ftp.ncbi.nlm.nih.gov/genomes/all/GCA/000/167/835/GCA_000167835.1_ASM16783v1/GCA_000167835.1_ASM16783v1_genomic.fna.gz
https://ftp.ncbi.nlm.nih.gov/genomes/all/GCA/000/167/855/GCA_000167855.1_ASM16785v1/GCA_000167855.1_ASM16785v1_genomic.fna.gz
https://ftp.ncbi.nlm.nih.gov/genomes/all/GCA/000/167/875/GCA_000167875.1_ASM16787v1/GCA_000167875.1_ASM16787v1_genomic.fna.gz
https://ftp.ncbi.nlm.nih.gov/genomes/all/GCA/000/167/895/GCA_000167895.3_ASM16789v3/GCA_000167895.3_ASM16789v3_genomic.fna.gz
https://ftp.ncbi.nlm.nih.gov/genomes/all/GCA/000/176/695/GCA_000176695.2_ASM17669v2/GCA_000176695.2_ASM17669v2_genomic.fna.gz
https://ftp.ncbi.nlm.nih.gov/genomes/all/GCA/000/176/815/GCA_000176815.1_ASM17681v1/GCA_000176815.1_ASM17681v1_genomic.fna.gz
https://ftp.ncbi.nlm.nih.gov/genomes/all/GCA/000/178/315/GCA_000178315.1_ASM17831v1/GCA_000178315.1_ASM17831v1_genomic.fna.gz
https://ftp.ncbi.nlm.nih.gov/genomes/all/GCA/000/178/695/GCA_000178695.1_ASM17869v1/GCA_000178695.1_ASM17869v1_genomic.fna.gz
https://ftp.ncbi.nlm.nih.gov/genomes/all/GCA/000/178/715/GCA_000178715.1_ASM17871v1/GCA_000178715.1_ASM17871v1_genomic.fna.gz
https://ftp.ncbi.nlm.nih.gov/genomes/all/GCA/000/178/735/GCA_000178735.1_ASM17873v1/GCA_000178735.1_ASM17873v1_genomic.fna.gz
https://ftp.ncbi.nlm.nih.gov/genomes/all/GCA/000/178/755/GCA_000178755.1_ASM17875v1/GCA_000178755.1_ASM17875v1_genomic.fna.gz
https://ftp.ncbi.nlm.nih.gov/genomes/all/GCA/000/178/775/GCA_000178775.1_ASM17877v1/GCA_000178775.1_ASM17877v1_genomic.fna.gz
https://ftp.ncbi.nlm.nih.gov/genomes/all/GCA/000/178/795/GCA_000178795.1_ASM17879v1/GCA_000178795.1_ASM17879v1_genomic.fna.gz
https://ftp.ncbi.nlm.nih.gov/genomes/all/GCA/000/179/075/GCA_000179075.1_ASM17907v1/GCA_000179075.1_ASM17907v1_genomic.fna.gz
https://ftp.ncbi.nlm.nih.gov/genomes/all/GCA/000/179/095/GCA_000179095.1_ASM17909v1/GCA_000179095.1_ASM17909v1_genomic.fna.gz
https://ftp.ncbi.nlm.nih.gov/genomes/all/GCA/000/179/115/GCA_000179115.1_ASM17911v1/GCA_000179115.1_ASM17911v1_genomic.fna.gz
https://ftp.ncbi.nlm.nih.gov/genomes/all/GCA/000/179/135/GCA_000179135.1_ASM17913v1/GCA_000179135.1_ASM17913v1_genomic.fna.gz
https://ftp.ncbi.nlm.nih.gov/genomes/all/GCA/000/179/155/GCA_000179155.1_ASM17915v1/GCA_000179155.1_ASM17915v1_genomic.fna.gz
https://ftp.ncbi.nlm.nih.gov/genomes/all/GCA/000/179/175/GCA_000179175.1_ASM17917v1/GCA_000179175.1_ASM17917v1_genomic.fna.gz
https://ftp.ncbi.nlm.nih.gov/genomes/all/GCA/000/179/795/GCA_000179795.1_ASM17979v1/GCA_000179795.1_ASM17979v1_genomic.fna.gz
https://ftp.ncbi.nlm.nih.gov/genomes/all/GCA/000/181/735/GCA_000181735.1_ASM18173v1/GCA_000181735.1_ASM18173v1_genomic.fna.gz
https://ftp.ncbi.nlm.nih.gov/genomes/all/GCA/000/181/755/GCA_000181755.1_ASM18175v1/GCA_000181755.1_ASM18175v1_genomic.fna.gz
https://ftp.ncbi.nlm.nih.gov/genomes/all/GCA/000/181/775/GCA_000181775.1_ASM18177v1/GCA_000181775.1_ASM18177v1_genomic.fna.gz
https://ftp.ncbi.nlm.nih.gov/genomes/all/GCA/000/183/005/GCA_000183005.2_ASM18300v1/GCA_000183005.2_ASM18300v1_genomic.fna.gz
https://ftp.ncbi.nlm.nih.gov/genomes/all/GCA/000/183/345/GCA_000183345.1_ASM18334v1/GCA_000183345.1_ASM18334v1_genomic.fna.gz
https://ftp.ncbi.nlm.nih.gov/genomes/all/GCA/000/184/185/GCA_000184185.1_ASM18418v1/GCA_000184185.1_ASM18418v1_genomic.fna.gz
https://ftp.ncbi.nlm.nih.gov/genomes/all/GCA/000/184/765/GCA_000184765.2_ASM18476v2/GCA_000184765.2_ASM18476v2_genomic.fna.gz
https://ftp.ncbi.nlm.nih.gov/genomes/all/GCA/000/187/285/GCA_000187285.4_ASM18728v4/GCA_000187285.4_ASM18728v4_genomic.fna.gz
https://ftp.ncbi.nlm.nih.gov/genomes/all/GCA/000/187/305/GCA_000187305.3_ASM18730v3/GCA_000187305.3_ASM18730v3_genomic.fna.gz
https://ftp.ncbi.nlm.nih.gov/genomes/all/GCA/000/187/325/GCA_000187325.3_ASM18732v3/GCA_000187325.3_ASM18732v3_genomic.fna.gz
https://ftp.ncbi.nlm.nih.gov/genomes/all/GCA/000/187/345/GCA_000187345.2_ASM18734v2/GCA_000187345.2_ASM18734v2_genomic.fna.gz
https://ftp.ncbi.nlm.nih.gov/genomes/all/GCA/000/187/365/GCA_000187365.2_ASM18736v2/GCA_000187365.2_ASM18736v2_genomic.fna.gz
https://ftp.ncbi.nlm.nih.gov/genomes/all/GCA/000/187/385/GCA_000187385.2_ASM18738v2/GCA_000187385.2_ASM18738v2_genomic.fna.gz
https://ftp.ncbi.nlm.nih.gov/genomes/all/GCA/000/188/755/GCA_000188755.2_ASM18875v2/GCA_000188755.2_ASM18875v2_genomic.fna.gz
https://ftp.ncbi.nlm.nih.gov/genomes/all/GCA/000/188/775/GCA_000188775.2_ASM18877v2/GCA_000188775.2_ASM18877v2_genomic.fna.gz
https://ftp.ncbi.nlm.nih.gov/genomes/all/GCA/000/188/815/GCA_000188815.2_ASM18881v2/GCA_000188815.2_ASM18881v2_genomic.fna.gz
https://ftp.ncbi.nlm.nih.gov/genomes/all/GCA/000/188/835/GCA_000188835.2_ASM18883v2/GCA_000188835.2_ASM18883v2_genomic.fna.gz
https://ftp.ncbi.nlm.nih.gov/genomes/all/GCA/000/188/855/GCA_000188855.2_ASM18885v2/GCA_000188855.2_ASM18885v2_genomic.fna.gz
https://ftp.ncbi.nlm.nih.gov/genomes/all/GCA/000/188/875/GCA_000188875.2_ASM18887v2/GCA_000188875.2_ASM18887v2_genomic.fna.gz
https://ftp.ncbi.nlm.nih.gov/genomes/all/GCA/000/190/795/GCA_000190795.1_ASM19079v1/GCA_000190795.1_ASM19079v1_genomic.fna.gz
https://ftp.ncbi.nlm.nih.gov/genomes/all/GCA/000/190/815/GCA_000190815.1_ASM19081v1/GCA_000190815.1_ASM19081v1_genomic.fna.gz
https://ftp.ncbi.nlm.nih.gov/genomes/all/GCA/000/190/835/GCA_000190835.1_ASM19083v1/GCA_000190835.1_ASM19083v1_genomic.fna.gz
https://ftp.ncbi.nlm.nih.gov/genomes/all/GCA/000/190/855/GCA_000190855.1_ASM19085v1/GCA_000190855.1_ASM19085v1_genomic.fna.gz
https://ftp.ncbi.nlm.nih.gov/genomes/all/GCA/000/190/895/GCA_000190895.1_ASM19089v1/GCA_000190895.1_ASM19089v1_genomic.fna.gz
https://ftp.ncbi.nlm.nih.gov/genomes/all/GCA/000/190/915/GCA_000190915.1_ASM19091v1/GCA_000190915.1_ASM19091v1_genomic.fna.gz
https://ftp.ncbi.nlm.nih.gov/genomes/all/GCA/000/190/955/GCA_000190955.1_ASM19095v1/GCA_000190955.1_ASM19095v1_genomic.fna.gz
https://ftp.ncbi.nlm.nih.gov/genomes/all/GCA/000/190/975/GCA_000190975.1_ASM19097v1/GCA_000190975.1_ASM19097v1_genomic.fna.gz
https://ftp.ncbi.nlm.nih.gov/genomes/all/GCA/000/190/995/GCA_000190995.1_ASM19099v1/GCA_000190995.1_ASM19099v1_genomic.fna.gz
https://ftp.ncbi.nlm.nih.gov/genomes/all/GCA/000/191/015/GCA_000191015.1_ASM19101v1/GCA_000191015.1_ASM19101v1_genomic.fna.gz
https://ftp.ncbi.nlm.nih.gov/genomes/all/GCA/000/192/665/GCA_000192665.2_ASM19266v2/GCA_000192665.2_ASM19266v2_genomic.fna.gz
https://ftp.ncbi.nlm.nih.gov/genomes/all/GCA/000/192/685/GCA_000192685.2_ASM19268v2/GCA_000192685.2_ASM19268v2_genomic.fna.gz
https://ftp.ncbi.nlm.nih.gov/genomes/all/GCA/000/193/955/GCA_000193955.2_ASM19395v2/GCA_000193955.2_ASM19395v2_genomic.fna.gz
https://ftp.ncbi.nlm.nih.gov/genomes/all/GCA/000/193/975/GCA_000193975.2_ASM19397v2/GCA_000193975.2_ASM19397v2_genomic.fna.gz
https://ftp.ncbi.nlm.nih.gov/genomes/all/GCA/000/193/995/GCA_000193995.2_ASM19399v2/GCA_000193995.2_ASM19399v2_genomic.fna.gz
https://ftp.ncbi.nlm.nih.gov/genomes/all/GCA/000/194/175/GCA_000194175.2_ASM19417v2/GCA_000194175.2_ASM19417v2_genomic.fna.gz
https://ftp.ncbi.nlm.nih.gov/genomes/all/GCA/000/194/215/GCA_000194215.2_ASM19421v2/GCA_000194215.2_ASM19421v2_genomic.fna.gz
https://ftp.ncbi.nlm.nih.gov/genomes/all/GCA/000/194/235/GCA_000194235.2_ASM19423v2/GCA_000194235.2_ASM19423v2_genomic.fna.gz
https://ftp.ncbi.nlm.nih.gov/genomes/all/GCA/000/194/255/GCA_000194255.1_ASM19425v1/GCA_000194255.1_ASM19425v1_genomic.fna.gz
https://ftp.ncbi.nlm.nih.gov/genomes/all/GCA/000/194/295/GCA_000194295.2_ASM19429v2/GCA_000194295.2_ASM19429v2_genomic.fna.gz
https://ftp.ncbi.nlm.nih.gov/genomes/all/GCA/000/194/335/GCA_000194335.2_ASM19433v2/GCA_000194335.2_ASM19433v2_genomic.fna.gz
https://ftp.ncbi.nlm.nih.gov/genomes/all/GCA/000/194/355/GCA_000194355.2_ASM19435v2/GCA_000194355.2_ASM19435v2_genomic.fna.gz
https://ftp.ncbi.nlm.nih.gov/genomes/all/GCA/000/194/395/GCA_000194395.2_ASM19439v2/GCA_000194395.2_ASM19439v2_genomic.fna.gz
https://ftp.ncbi.nlm.nih.gov/genomes/all/GCA/000/194/415/GCA_000194415.2_ASM19441v2/GCA_000194415.2_ASM19441v2_genomic.fna.gz
https://ftp.ncbi.nlm.nih.gov/genomes/all/GCA/000/194/435/GCA_000194435.2_ASM19443v2/GCA_000194435.2_ASM19443v2_genomic.fna.gz
https://ftp.ncbi.nlm.nih.gov/genomes/all/GCA/000/194/475/GCA_000194475.2_ASM19447v2/GCA_000194475.2_ASM19447v2_genomic.fna.gz
https://ftp.ncbi.nlm.nih.gov/genomes/all/GCA/000/194/495/GCA_000194495.2_ASM19449v2/GCA_000194495.2_ASM19449v2_genomic.fna.gz
https://ftp.ncbi.nlm.nih.gov/genomes/all/GCA/000/194/535/GCA_000194535.2_ASM19453v2/GCA_000194535.2_ASM19453v2_genomic.fna.gz
https://ftp.ncbi.nlm.nih.gov/genomes/all/GCA/000/194/555/GCA_000194555.2_ASM19455v2/GCA_000194555.2_ASM19455v2_genomic.fna.gz
https://ftp.ncbi.nlm.nih.gov/genomes/all/GCA/000/194/575/GCA_000194575.2_ASM19457v2/GCA_000194575.2_ASM19457v2_genomic.fna.gz
https://ftp.ncbi.nlm.nih.gov/genomes/all/GCA/000/194/645/GCA_000194645.2_ASM19464v2/GCA_000194645.2_ASM19464v2_genomic.fna.gz
https://ftp.ncbi.nlm.nih.gov/genomes/all/GCA/000/194/665/GCA_000194665.2_ASM19466v2/GCA_000194665.2_ASM19466v2_genomic.fna.gz
https://ftp.ncbi.nlm.nih.gov/genomes/all/GCA/000/194/685/GCA_000194685.2_ASM19468v2/GCA_000194685.2_ASM19468v2_genomic.fna.gz
https://ftp.ncbi.nlm.nih.gov/genomes/all/GCA/000/194/705/GCA_000194705.2_ASM19470v2/GCA_000194705.2_ASM19470v2_genomic.fna.gz
https://ftp.ncbi.nlm.nih.gov/genomes/all/GCA/000/194/725/GCA_000194725.2_ASM19472v2/GCA_000194725.2_ASM19472v2_genomic.fna.gz
https://ftp.ncbi.nlm.nih.gov/genomes/all/GCA/000/210/475/GCA_000210475.1_ASM21047v1/GCA_000210475.1_ASM21047v1_genomic.fna.gz
https://ftp.ncbi.nlm.nih.gov/genomes/all/GCA/000/211/395/GCA_000211395.2_ASM21139v1/GCA_000211395.2_ASM21139v1_genomic.fna.gz
https://ftp.ncbi.nlm.nih.gov/genomes/all/GCA/000/212/715/GCA_000212715.2_ASM21271v2/GCA_000212715.2_ASM21271v2_genomic.fna.gz
https://ftp.ncbi.nlm.nih.gov/genomes/all/GCA/000/214/765/GCA_000214765.3_ASM21476v3/GCA_000214765.3_ASM21476v3_genomic.fna.gz
https://ftp.ncbi.nlm.nih.gov/genomes/all/GCA/000/215/145/GCA_000215145.2_ASM21514v2/GCA_000215145.2_ASM21514v2_genomic.fna.gz
https://ftp.ncbi.nlm.nih.gov/genomes/all/GCA/000/215/165/GCA_000215165.1_ASM21516v1/GCA_000215165.1_ASM21516v1_genomic.fna.gz
https://ftp.ncbi.nlm.nih.gov/genomes/all/GCA/000/215/185/GCA_000215185.2_ASM21518v2/GCA_000215185.2_ASM21518v2_genomic.fna.gz
https://ftp.ncbi.nlm.nih.gov/genomes/all/GCA/000/215/205/GCA_000215205.2_ASM21520v2/GCA_000215205.2_ASM21520v2_genomic.fna.gz
https://ftp.ncbi.nlm.nih.gov/genomes/all/GCA/000/215/225/GCA_000215225.2_ASM21522v2/GCA_000215225.2_ASM21522v2_genomic.fna.gz
https://ftp.ncbi.nlm.nih.gov/genomes/all/GCA/000/215/245/GCA_000215245.2_ASM21524v2/GCA_000215245.2_ASM21524v2_genomic.fna.gz
https://ftp.ncbi.nlm.nih.gov/genomes/all/GCA/000/215/265/GCA_000215265.2_ASM21526v2/GCA_000215265.2_ASM21526v2_genomic.fna.gz
https://ftp.ncbi.nlm.nih.gov/genomes/all/GCA/000/215/285/GCA_000215285.2_ASM21528v2/GCA_000215285.2_ASM21528v2_genomic.fna.gz
https://ftp.ncbi.nlm.nih.gov/genomes/all/GCA/000/215/685/GCA_000215685.3_Ecoli.O104_H4.LB226692_2.0/GCA_000215685.3_Ecoli.O104_H4.LB226692_2.0_genomic.fna.gz
https://ftp.ncbi.nlm.nih.gov/genomes/all/GCA/000/217/695/GCA_000217695.2_ASM21769v2/GCA_000217695.2_ASM21769v2_genomic.fna.gz
https://ftp.ncbi.nlm.nih.gov/genomes/all/GCA/000/217/975/GCA_000217975.2_ASM21797v2/GCA_000217975.2_ASM21797v2_genomic.fna.gz
https://ftp.ncbi.nlm.nih.gov/genomes/all/GCA/000/219/155/GCA_000219155.2_Ecoli_H112180541_1.0/GCA_000219155.2_Ecoli_H112180541_1.0_genomic.fna.gz
https://ftp.ncbi.nlm.nih.gov/genomes/all/GCA/000/219/515/GCA_000219515.3_ASM21951v3/GCA_000219515.3_ASM21951v3_genomic.fna.gz
https://ftp.ncbi.nlm.nih.gov/genomes/all/GCA/000/220/005/GCA_000220005.2_ASM22000v2/GCA_000220005.2_ASM22000v2_genomic.fna.gz
https://ftp.ncbi.nlm.nih.gov/genomes/all/GCA/000/220/805/GCA_000220805.2_Ecoli_C227-11_1.0/GCA_000220805.2_Ecoli_C227-11_1.0_genomic.fna.gz
https://ftp.ncbi.nlm.nih.gov/genomes/all/GCA/000/221/065/GCA_000221065.2_Ecoli.O104_H4.01-09591_1.0/GCA_000221065.2_Ecoli.O104_H4.01-09591_1.0_genomic.fna.gz
https://ftp.ncbi.nlm.nih.gov/genomes/all/GCA/000/221/885/GCA_000221885.1_E.coli_0104_H4_Illumina_1.0/GCA_000221885.1_E.coli_0104_H4_Illumina_1.0_genomic.fna.gz
https://ftp.ncbi.nlm.nih.gov/genomes/all/GCA/000/221/905/GCA_000221905.2_E.coli_0104_H4_IonTorrent_1.0/GCA_000221905.2_E.coli_0104_H4_IonTorrent_1.0_genomic.fna.gz
https://ftp.ncbi.nlm.nih.gov/genomes/all/GCA/000/222/505/GCA_000222505.2_ASM22250v2/GCA_000222505.2_ASM22250v2_genomic.fna.gz
https://ftp.ncbi.nlm.nih.gov/genomes/all/GCA/000/222/525/GCA_000222525.2_ASM22252v2/GCA_000222525.2_ASM22252v2_genomic.fna.gz
https://ftp.ncbi.nlm.nih.gov/genomes/all/GCA/000/222/545/GCA_000222545.2_ASM22254v2/GCA_000222545.2_ASM22254v2_genomic.fna.gz
https://ftp.ncbi.nlm.nih.gov/genomes/all/GCA/000/223/015/GCA_000223015.2_ASM22301v2/GCA_000223015.2_ASM22301v2_genomic.fna.gz
https://ftp.ncbi.nlm.nih.gov/genomes/all/GCA/000/223/035/GCA_000223035.2_ASM22303v2/GCA_000223035.2_ASM22303v2_genomic.fna.gz
https://ftp.ncbi.nlm.nih.gov/genomes/all/GCA/000/224/395/GCA_000224395.2_ASM22439v2/GCA_000224395.2_ASM22439v2_genomic.fna.gz
https://ftp.ncbi.nlm.nih.gov/genomes/all/GCA/000/225/025/GCA_000225025.2_ASM22502v2/GCA_000225025.2_ASM22502v2_genomic.fna.gz
https://ftp.ncbi.nlm.nih.gov/genomes/all/GCA/000/225/045/GCA_000225045.2_ASM22504v2/GCA_000225045.2_ASM22504v2_genomic.fna.gz
https://ftp.ncbi.nlm.nih.gov/genomes/all/GCA/000/225/065/GCA_000225065.2_ASM22506v2/GCA_000225065.2_ASM22506v2_genomic.fna.gz
https://ftp.ncbi.nlm.nih.gov/genomes/all/GCA/000/225/085/GCA_000225085.2_ASM22508v2/GCA_000225085.2_ASM22508v2_genomic.fna.gz
https://ftp.ncbi.nlm.nih.gov/genomes/all/GCA/000/225/105/GCA_000225105.2_ASM22510v2/GCA_000225105.2_ASM22510v2_genomic.fna.gz
https://ftp.ncbi.nlm.nih.gov/genomes/all/GCA/000/225/125/GCA_000225125.2_ASM22512v2/GCA_000225125.2_ASM22512v2_genomic.fna.gz
https://ftp.ncbi.nlm.nih.gov/genomes/all/GCA/000/225/145/GCA_000225145.2_ASM22514v2/GCA_000225145.2_ASM22514v2_genomic.fna.gz
https://ftp.ncbi.nlm.nih.gov/genomes/all/GCA/000/225/165/GCA_000225165.2_ASM22516v2/GCA_000225165.2_ASM22516v2_genomic.fna.gz
https://ftp.ncbi.nlm.nih.gov/genomes/all/GCA/000/225/185/GCA_000225185.3_ASM22518v3/GCA_000225185.3_ASM22518v3_genomic.fna.gz
https://ftp.ncbi.nlm.nih.gov/genomes/all/GCA/000/225/205/GCA_000225205.2_ASM22520v2/GCA_000225205.2_ASM22520v2_genomic.fna.gz
https://ftp.ncbi.nlm.nih.gov/genomes/all/GCA/000/225/225/GCA_000225225.2_ASM22522v2/GCA_000225225.2_ASM22522v2_genomic.fna.gz
https://ftp.ncbi.nlm.nih.gov/genomes/all/GCA/000/225/245/GCA_000225245.2_ASM22524v2/GCA_000225245.2_ASM22524v2_genomic.fna.gz
https://ftp.ncbi.nlm.nih.gov/genomes/all/GCA/000/226/585/GCA_000226585.1_ASM22658v1/GCA_000226585.1_ASM22658v1_genomic.fna.gz
https://ftp.ncbi.nlm.nih.gov/genomes/all/GCA/000/227/625/GCA_000227625.1_ASM22762v1/GCA_000227625.1_ASM22762v1_genomic.fna.gz
https://ftp.ncbi.nlm.nih.gov/genomes/all/GCA/000/233/675/GCA_000233675.2_ASM23367v2/GCA_000233675.2_ASM23367v2_genomic.fna.gz
https://ftp.ncbi.nlm.nih.gov/genomes/all/GCA/000/233/875/GCA_000233875.1_ASM23387v1/GCA_000233875.1_ASM23387v1_genomic.fna.gz
https://ftp.ncbi.nlm.nih.gov/genomes/all/GCA/000/233/895/GCA_000233895.1_ASM23389v1/GCA_000233895.1_ASM23389v1_genomic.fna.gz
https://ftp.ncbi.nlm.nih.gov/genomes/all/GCA/000/234/215/GCA_000234215.2_ASM23421v2/GCA_000234215.2_ASM23421v2_genomic.fna.gz
https://ftp.ncbi.nlm.nih.gov/genomes/all/GCA/000/234/235/GCA_000234235.2_ASM23423v2/GCA_000234235.2_ASM23423v2_genomic.fna.gz
https://ftp.ncbi.nlm.nih.gov/genomes/all/GCA/000/234/255/GCA_000234255.3_ASM23425v3/GCA_000234255.3_ASM23425v3_genomic.fna.gz
https://ftp.ncbi.nlm.nih.gov/genomes/all/GCA/000/234/275/GCA_000234275.3_ASM23427v3/GCA_000234275.3_ASM23427v3_genomic.fna.gz
https://ftp.ncbi.nlm.nih.gov/genomes/all/GCA/000/234/295/GCA_000234295.2_ASM23429v2/GCA_000234295.2_ASM23429v2_genomic.fna.gz
https://ftp.ncbi.nlm.nih.gov/genomes/all/GCA/000/234/315/GCA_000234315.2_ASM23431v2/GCA_000234315.2_ASM23431v2_genomic.fna.gz
https://ftp.ncbi.nlm.nih.gov/genomes/all/GCA/000/234/605/GCA_000234605.2_ASM23460v2/GCA_000234605.2_ASM23460v2_genomic.fna.gz
https://ftp.ncbi.nlm.nih.gov/genomes/all/GCA/000/235/045/GCA_000235045.1_Esch_coli_11-4632_C5_V2/GCA_000235045.1_Esch_coli_11-4632_C5_V2_genomic.fna.gz
https://ftp.ncbi.nlm.nih.gov/genomes/all/GCA/000/235/065/GCA_000235065.1_Esch_coli_11-4632_C4_V2/GCA_000235065.1_Esch_coli_11-4632_C4_V2_genomic.fna.gz
https://ftp.ncbi.nlm.nih.gov/genomes/all/GCA/000/235/085/GCA_000235085.1_Esch_coli_11-4632_C3_V2/GCA_000235085.1_Esch_coli_11-4632_C3_V2_genomic.fna.gz
https://ftp.ncbi.nlm.nih.gov/genomes/all/GCA/000/235/105/GCA_000235105.1_Esch_coli_11-4632_C2_V2/GCA_000235105.1_Esch_coli_11-4632_C2_V2_genomic.fna.gz
https://ftp.ncbi.nlm.nih.gov/genomes/all/GCA/000/235/125/GCA_000235125.1_Esch_coli_11-4632_C1_V2/GCA_000235125.1_Esch_coli_11-4632_C1_V2_genomic.fna.gz
https://ftp.ncbi.nlm.nih.gov/genomes/all/GCA/000/235/145/GCA_000235145.1_Esch_coli_11-4623_V2/GCA_000235145.1_Esch_coli_11-4623_V2_genomic.fna.gz
https://ftp.ncbi.nlm.nih.gov/genomes/all/GCA/000/235/165/GCA_000235165.1_Esch_coli_11-4522_V2/GCA_000235165.1_Esch_coli_11-4522_V2_genomic.fna.gz
https://ftp.ncbi.nlm.nih.gov/genomes/all/GCA/000/235/185/GCA_000235185.1_Esch_coli_11-4404_V2/GCA_000235185.1_Esch_coli_11-4404_V2_genomic.fna.gz
https://ftp.ncbi.nlm.nih.gov/genomes/all/GCA/000/235/205/GCA_000235205.1_Esch_coli_11-3677_V2/GCA_000235205.1_Esch_coli_11-3677_V2_genomic.fna.gz
https://ftp.ncbi.nlm.nih.gov/genomes/all/GCA/000/235/225/GCA_000235225.1_Esch_coli_09-7901_V2/GCA_000235225.1_Esch_coli_09-7901_V2_genomic.fna.gz
https://ftp.ncbi.nlm.nih.gov/genomes/all/GCA/000/235/245/GCA_000235245.1_Esch_coli_04-8351_V2/GCA_000235245.1_Esch_coli_04-8351_V2_genomic.fna.gz
https://ftp.ncbi.nlm.nih.gov/genomes/all/GCA/000/235/265/GCA_000235265.1_Esch_coli_C236-11_V2/GCA_000235265.1_Esch_coli_C236-11_V2_genomic.fna.gz
https://ftp.ncbi.nlm.nih.gov/genomes/all/GCA/000/235/285/GCA_000235285.1_Esch_coli_C227-11_V2/GCA_000235285.1_Esch_coli_C227-11_V2_genomic.fna.gz
https://ftp.ncbi.nlm.nih.gov/genomes/all/GCA/000/241/975/GCA_000241975.1_Esch_coli_H397_V1/GCA_000241975.1_Esch_coli_H397_V1_genomic.fna.gz
https://ftp.ncbi.nlm.nih.gov/genomes/all/GCA/000/241/995/GCA_000241995.1_Esch_coli_E101_V1/GCA_000241995.1_Esch_coli_E101_V1_genomic.fna.gz
https://ftp.ncbi.nlm.nih.gov/genomes/all/GCA/000/242/015/GCA_000242015.1_Esch_coli_B093_V1/GCA_000242015.1_Esch_coli_B093_V1_genomic.fna.gz
https://ftp.ncbi.nlm.nih.gov/genomes/all/GCA/000/242/035/GCA_000242035.1_Esch_coli_H494_V1/GCA_000242035.1_Esch_coli_H494_V1_genomic.fna.gz
https://ftp.ncbi.nlm.nih.gov/genomes/all/GCA/000/242/055/GCA_000242055.1_Esch_coli_TA124_V1/GCA_000242055.1_Esch_coli_TA124_V1_genomic.fna.gz
https://ftp.ncbi.nlm.nih.gov/genomes/all/GCA/000/243/195/GCA_000243195.1_Esch_coli_4_1_47FAA_V1/GCA_000243195.1_Esch_coli_4_1_47FAA_V1_genomic.fna.gz
https://ftp.ncbi.nlm.nih.gov/genomes/all/GCA/000/245/515/GCA_000245515.1_ASM24551v1/GCA_000245515.1_ASM24551v1_genomic.fna.gz
https://ftp.ncbi.nlm.nih.gov/genomes/all/GCA/000/247/665/GCA_000247665.4_EcoliT22_2.0/GCA_000247665.4_EcoliT22_2.0_genomic.fna.gz
https://ftp.ncbi.nlm.nih.gov/genomes/all/GCA/000/249/055/GCA_000249055.2_ASM24905v2/GCA_000249055.2_ASM24905v2_genomic.fna.gz
https://ftp.ncbi.nlm.nih.gov/genomes/all/GCA/000/249/075/GCA_000249075.2_ASM24907v2/GCA_000249075.2_ASM24907v2_genomic.fna.gz
https://ftp.ncbi.nlm.nih.gov/genomes/all/GCA/000/249/095/GCA_000249095.2_ASM24909v2/GCA_000249095.2_ASM24909v2_genomic.fna.gz
https://ftp.ncbi.nlm.nih.gov/genomes/all/GCA/000/249/115/GCA_000249115.2_ASM24911v2/GCA_000249115.2_ASM24911v2_genomic.fna.gz
https://ftp.ncbi.nlm.nih.gov/genomes/all/GCA/000/249/135/GCA_000249135.2_ASM24913v2/GCA_000249135.2_ASM24913v2_genomic.fna.gz
https://ftp.ncbi.nlm.nih.gov/genomes/all/GCA/000/249/155/GCA_000249155.2_ASM24915v2/GCA_000249155.2_ASM24915v2_genomic.fna.gz
https://ftp.ncbi.nlm.nih.gov/genomes/all/GCA/000/249/175/GCA_000249175.2_ASM24917v2/GCA_000249175.2_ASM24917v2_genomic.fna.gz
https://ftp.ncbi.nlm.nih.gov/genomes/all/GCA/000/249/195/GCA_000249195.2_ASM24919v2/GCA_000249195.2_ASM24919v2_genomic.fna.gz
https://ftp.ncbi.nlm.nih.gov/genomes/all/GCA/000/249/215/GCA_000249215.2_ASM24921v2/GCA_000249215.2_ASM24921v2_genomic.fna.gz
https://ftp.ncbi.nlm.nih.gov/genomes/all/GCA/000/249/235/GCA_000249235.2_ASM24923v2/GCA_000249235.2_ASM24923v2_genomic.fna.gz
https://ftp.ncbi.nlm.nih.gov/genomes/all/GCA/000/249/255/GCA_000249255.2_ASM24925v2/GCA_000249255.2_ASM24925v2_genomic.fna.gz
https://ftp.ncbi.nlm.nih.gov/genomes/all/GCA/000/249/275/GCA_000249275.2_ASM24927v2/GCA_000249275.2_ASM24927v2_genomic.fna.gz
https://ftp.ncbi.nlm.nih.gov/genomes/all/GCA/000/249/295/GCA_000249295.2_ASM24929v2/GCA_000249295.2_ASM24929v2_genomic.fna.gz
https://ftp.ncbi.nlm.nih.gov/genomes/all/GCA/000/249/315/GCA_000249315.2_ASM24931v2/GCA_000249315.2_ASM24931v2_genomic.fna.gz
https://ftp.ncbi.nlm.nih.gov/genomes/all/GCA/000/249/335/GCA_000249335.2_ASM24933v2/GCA_000249335.2_ASM24933v2_genomic.fna.gz
https://ftp.ncbi.nlm.nih.gov/genomes/all/GCA/000/249/355/GCA_000249355.2_ASM24935v2/GCA_000249355.2_ASM24935v2_genomic.fna.gz
https://ftp.ncbi.nlm.nih.gov/genomes/all/GCA/000/249/375/GCA_000249375.2_ASM24937v2/GCA_000249375.2_ASM24937v2_genomic.fna.gz
https://ftp.ncbi.nlm.nih.gov/genomes/all/GCA/000/249/395/GCA_000249395.2_ASM24939v2/GCA_000249395.2_ASM24939v2_genomic.fna.gz
https://ftp.ncbi.nlm.nih.gov/genomes/all/GCA/000/249/415/GCA_000249415.2_ASM24941v2/GCA_000249415.2_ASM24941v2_genomic.fna.gz
https://ftp.ncbi.nlm.nih.gov/genomes/all/GCA/000/249/435/GCA_000249435.2_ASM24943v2/GCA_000249435.2_ASM24943v2_genomic.fna.gz
https://ftp.ncbi.nlm.nih.gov/genomes/all/GCA/000/249/455/GCA_000249455.2_ASM24945v2/GCA_000249455.2_ASM24945v2_genomic.fna.gz
https://ftp.ncbi.nlm.nih.gov/genomes/all/GCA/000/249/475/GCA_000249475.2_ASM24947v2/GCA_000249475.2_ASM24947v2_genomic.fna.gz
https://ftp.ncbi.nlm.nih.gov/genomes/all/GCA/000/249/495/GCA_000249495.2_ASM24949v2/GCA_000249495.2_ASM24949v2_genomic.fna.gz
https://ftp.ncbi.nlm.nih.gov/genomes/all/GCA/000/249/515/GCA_000249515.2_ASM24951v2/GCA_000249515.2_ASM24951v2_genomic.fna.gz
https://ftp.ncbi.nlm.nih.gov/genomes/all/GCA/000/249/535/GCA_000249535.2_ASM24953v2/GCA_000249535.2_ASM24953v2_genomic.fna.gz
https://ftp.ncbi.nlm.nih.gov/genomes/all/GCA/000/249/555/GCA_000249555.2_ASM24955v2/GCA_000249555.2_ASM24955v2_genomic.fna.gz
https://ftp.ncbi.nlm.nih.gov/genomes/all/GCA/000/249/575/GCA_000249575.2_ASM24957v2/GCA_000249575.2_ASM24957v2_genomic.fna.gz
https://ftp.ncbi.nlm.nih.gov/genomes/all/GCA/000/249/595/GCA_000249595.2_ASM24959v2/GCA_000249595.2_ASM24959v2_genomic.fna.gz
https://ftp.ncbi.nlm.nih.gov/genomes/all/GCA/000/249/615/GCA_000249615.2_ASM24961v2/GCA_000249615.2_ASM24961v2_genomic.fna.gz
https://ftp.ncbi.nlm.nih.gov/genomes/all/GCA/000/249/635/GCA_000249635.2_ASM24963v2/GCA_000249635.2_ASM24963v2_genomic.fna.gz
https://ftp.ncbi.nlm.nih.gov/genomes/all/GCA/000/249/655/GCA_000249655.2_ASM24965v2/GCA_000249655.2_ASM24965v2_genomic.fna.gz
https://ftp.ncbi.nlm.nih.gov/genomes/all/GCA/000/249/675/GCA_000249675.2_ASM24967v2/GCA_000249675.2_ASM24967v2_genomic.fna.gz
https://ftp.ncbi.nlm.nih.gov/genomes/all/GCA/000/249/695/GCA_000249695.2_ASM24969v2/GCA_000249695.2_ASM24969v2_genomic.fna.gz
https://ftp.ncbi.nlm.nih.gov/genomes/all/GCA/000/249/715/GCA_000249715.2_ASM24971v2/GCA_000249715.2_ASM24971v2_genomic.fna.gz
https://ftp.ncbi.nlm.nih.gov/genomes/all/GCA/000/249/735/GCA_000249735.2_ASM24973v2/GCA_000249735.2_ASM24973v2_genomic.fna.gz
https://ftp.ncbi.nlm.nih.gov/genomes/all/GCA/000/249/755/GCA_000249755.2_ASM24975v2/GCA_000249755.2_ASM24975v2_genomic.fna.gz
https://ftp.ncbi.nlm.nih.gov/genomes/all/GCA/000/249/775/GCA_000249775.2_ASM24977v2/GCA_000249775.2_ASM24977v2_genomic.fna.gz
https://ftp.ncbi.nlm.nih.gov/genomes/all/GCA/000/249/795/GCA_000249795.2_ASM24979v2/GCA_000249795.2_ASM24979v2_genomic.fna.gz
https://ftp.ncbi.nlm.nih.gov/genomes/all/GCA/000/249/815/GCA_000249815.2_ASM24981v2/GCA_000249815.2_ASM24981v2_genomic.fna.gz
https://ftp.ncbi.nlm.nih.gov/genomes/all/GCA/000/249/835/GCA_000249835.2_ASM24983v2/GCA_000249835.2_ASM24983v2_genomic.fna.gz
https://ftp.ncbi.nlm.nih.gov/genomes/all/GCA/000/249/855/GCA_000249855.2_ASM24985v2/GCA_000249855.2_ASM24985v2_genomic.fna.gz
https://ftp.ncbi.nlm.nih.gov/genomes/all/GCA/000/249/875/GCA_000249875.2_ASM24987v2/GCA_000249875.2_ASM24987v2_genomic.fna.gz
https://ftp.ncbi.nlm.nih.gov/genomes/all/GCA/000/249/895/GCA_000249895.2_ASM24989v2/GCA_000249895.2_ASM24989v2_genomic.fna.gz
https://ftp.ncbi.nlm.nih.gov/genomes/all/GCA/000/249/915/GCA_000249915.2_ASM24991v2/GCA_000249915.2_ASM24991v2_genomic.fna.gz
https://ftp.ncbi.nlm.nih.gov/genomes/all/GCA/000/249/935/GCA_000249935.2_ASM24993v2/GCA_000249935.2_ASM24993v2_genomic.fna.gz
https://ftp.ncbi.nlm.nih.gov/genomes/all/GCA/000/249/955/GCA_000249955.2_ASM24995v2/GCA_000249955.2_ASM24995v2_genomic.fna.gz
https://ftp.ncbi.nlm.nih.gov/genomes/all/GCA/000/249/975/GCA_000249975.2_ASM24997v2/GCA_000249975.2_ASM24997v2_genomic.fna.gz
https://ftp.ncbi.nlm.nih.gov/genomes/all/GCA/000/249/995/GCA_000249995.2_ASM24999v2/GCA_000249995.2_ASM24999v2_genomic.fna.gz
https://ftp.ncbi.nlm.nih.gov/genomes/all/GCA/000/250/015/GCA_000250015.2_ASM25001v2/GCA_000250015.2_ASM25001v2_genomic.fna.gz
https://ftp.ncbi.nlm.nih.gov/genomes/all/GCA/000/250/035/GCA_000250035.2_ASM25003v2/GCA_000250035.2_ASM25003v2_genomic.fna.gz
https://ftp.ncbi.nlm.nih.gov/genomes/all/GCA/000/250/055/GCA_000250055.2_ASM25005v2/GCA_000250055.2_ASM25005v2_genomic.fna.gz
https://ftp.ncbi.nlm.nih.gov/genomes/all/GCA/000/250/075/GCA_000250075.2_ASM25007v2/GCA_000250075.2_ASM25007v2_genomic.fna.gz
https://ftp.ncbi.nlm.nih.gov/genomes/all/GCA/000/250/095/GCA_000250095.2_ASM25009v2/GCA_000250095.2_ASM25009v2_genomic.fna.gz
https://ftp.ncbi.nlm.nih.gov/genomes/all/GCA/000/250/115/GCA_000250115.2_ASM25011v2/GCA_000250115.2_ASM25011v2_genomic.fna.gz
https://ftp.ncbi.nlm.nih.gov/genomes/all/GCA/000/250/135/GCA_000250135.2_ASM25013v2/GCA_000250135.2_ASM25013v2_genomic.fna.gz
https://ftp.ncbi.nlm.nih.gov/genomes/all/GCA/000/250/155/GCA_000250155.2_ASM25015v2/GCA_000250155.2_ASM25015v2_genomic.fna.gz
https://ftp.ncbi.nlm.nih.gov/genomes/all/GCA/000/250/175/GCA_000250175.2_ASM25017v2/GCA_000250175.2_ASM25017v2_genomic.fna.gz
https://ftp.ncbi.nlm.nih.gov/genomes/all/GCA/000/250/195/GCA_000250195.2_ASM25019v2/GCA_000250195.2_ASM25019v2_genomic.fna.gz
https://ftp.ncbi.nlm.nih.gov/genomes/all/GCA/000/250/215/GCA_000250215.2_ASM25021v2/GCA_000250215.2_ASM25021v2_genomic.fna.gz
https://ftp.ncbi.nlm.nih.gov/genomes/all/GCA/000/250/235/GCA_000250235.2_ASM25023v2/GCA_000250235.2_ASM25023v2_genomic.fna.gz
https://ftp.ncbi.nlm.nih.gov/genomes/all/GCA/000/250/255/GCA_000250255.2_ASM25025v2/GCA_000250255.2_ASM25025v2_genomic.fna.gz
https://ftp.ncbi.nlm.nih.gov/genomes/all/GCA/000/250/275/GCA_000250275.2_ASM25027v2/GCA_000250275.2_ASM25027v2_genomic.fna.gz
https://ftp.ncbi.nlm.nih.gov/genomes/all/GCA/000/250/295/GCA_000250295.2_ASM25029v2/GCA_000250295.2_ASM25029v2_genomic.fna.gz
https://ftp.ncbi.nlm.nih.gov/genomes/all/GCA/000/250/315/GCA_000250315.2_ASM25031v2/GCA_000250315.2_ASM25031v2_genomic.fna.gz
https://ftp.ncbi.nlm.nih.gov/genomes/all/GCA/000/250/335/GCA_000250335.2_ASM25033v2/GCA_000250335.2_ASM25033v2_genomic.fna.gz
https://ftp.ncbi.nlm.nih.gov/genomes/all/GCA/000/250/355/GCA_000250355.2_ASM25035v2/GCA_000250355.2_ASM25035v2_genomic.fna.gz
https://ftp.ncbi.nlm.nih.gov/genomes/all/GCA/000/250/375/GCA_000250375.2_ASM25037v2/GCA_000250375.2_ASM25037v2_genomic.fna.gz
https://ftp.ncbi.nlm.nih.gov/genomes/all/GCA/000/250/395/GCA_000250395.2_ASM25039v2/GCA_000250395.2_ASM25039v2_genomic.fna.gz
https://ftp.ncbi.nlm.nih.gov/genomes/all/GCA/000/250/415/GCA_000250415.2_ASM25041v2/GCA_000250415.2_ASM25041v2_genomic.fna.gz
https://ftp.ncbi.nlm.nih.gov/genomes/all/GCA/000/250/435/GCA_000250435.2_ASM25043v2/GCA_000250435.2_ASM25043v2_genomic.fna.gz
https://ftp.ncbi.nlm.nih.gov/genomes/all/GCA/000/250/455/GCA_000250455.2_ASM25045v2/GCA_000250455.2_ASM25045v2_genomic.fna.gz
https://ftp.ncbi.nlm.nih.gov/genomes/all/GCA/000/250/475/GCA_000250475.2_ASM25047v2/GCA_000250475.2_ASM25047v2_genomic.fna.gz
https://ftp.ncbi.nlm.nih.gov/genomes/all/GCA/000/250/495/GCA_000250495.2_ASM25049v2/GCA_000250495.2_ASM25049v2_genomic.fna.gz
https://ftp.ncbi.nlm.nih.gov/genomes/all/GCA/000/258/615/GCA_000258615.1_ASM25861v1/GCA_000258615.1_ASM25861v1_genomic.fna.gz
https://ftp.ncbi.nlm.nih.gov/genomes/all/GCA/000/258/635/GCA_000258635.1_ASM25863v1/GCA_000258635.1_ASM25863v1_genomic.fna.gz
https://ftp.ncbi.nlm.nih.gov/genomes/all/GCA/000/258/785/GCA_000258785.1_EscCol1.0/GCA_000258785.1_EscCol1.0_genomic.fna.gz
https://ftp.ncbi.nlm.nih.gov/genomes/all/GCA/000/258/865/GCA_000258865.1_ASM25886v1/GCA_000258865.1_ASM25886v1_genomic.fna.gz
https://ftp.ncbi.nlm.nih.gov/genomes/all/GCA/000/259/135/GCA_000259135.1_ECAI27.hybrid.1/GCA_000259135.1_ECAI27.hybrid.1_genomic.fna.gz
https://ftp.ncbi.nlm.nih.gov/genomes/all/GCA/000/259/385/GCA_000259385.1_NCCP15647_1.0/GCA_000259385.1_NCCP15647_1.0_genomic.fna.gz
https://ftp.ncbi.nlm.nih.gov/genomes/all/GCA/000/259/425/GCA_000259425.1_ASM25942v1/GCA_000259425.1_ASM25942v1_genomic.fna.gz
https://ftp.ncbi.nlm.nih.gov/genomes/all/GCA/000/259/695/GCA_000259695.1_ASM25969v1/GCA_000259695.1_ASM25969v1_genomic.fna.gz
https://ftp.ncbi.nlm.nih.gov/genomes/all/GCA/000/260/475/GCA_000260475.1_NCCP15658v1.0/GCA_000260475.1_NCCP15658v1.0_genomic.fna.gz
https://ftp.ncbi.nlm.nih.gov/genomes/all/GCA/000/261/145/GCA_000261145.1_Esch_coli_M919_V2/GCA_000261145.1_Esch_coli_M919_V2_genomic.fna.gz
https://ftp.ncbi.nlm.nih.gov/genomes/all/GCA/000/261/385/GCA_000261385.1_Esch_coli_B799_V1/GCA_000261385.1_Esch_coli_B799_V1_genomic.fna.gz
https://ftp.ncbi.nlm.nih.gov/genomes/all/GCA/000/261/405/GCA_000261405.1_Esch_coli_H730_V1/GCA_000261405.1_Esch_coli_H730_V1_genomic.fna.gz
https://ftp.ncbi.nlm.nih.gov/genomes/all/GCA/000/262/125/GCA_000262125.1_ASM26212v1/GCA_000262125.1_ASM26212v1_genomic.fna.gz
https://ftp.ncbi.nlm.nih.gov/genomes/all/GCA/000/263/895/GCA_000263895.1_ASM26389v1/GCA_000263895.1_ASM26389v1_genomic.fna.gz
https://ftp.ncbi.nlm.nih.gov/genomes/all/GCA/000/263/915/GCA_000263915.1_ASM26391v1/GCA_000263915.1_ASM26391v1_genomic.fna.gz
https://ftp.ncbi.nlm.nih.gov/genomes/all/GCA/000/263/935/GCA_000263935.1_ASM26393v1/GCA_000263935.1_ASM26393v1_genomic.fna.gz
https://ftp.ncbi.nlm.nih.gov/genomes/all/GCA/000/263/955/GCA_000263955.1_ASM26395v1/GCA_000263955.1_ASM26395v1_genomic.fna.gz
https://ftp.ncbi.nlm.nih.gov/genomes/all/GCA/000/263/975/GCA_000263975.1_ASM26397v1/GCA_000263975.1_ASM26397v1_genomic.fna.gz
https://ftp.ncbi.nlm.nih.gov/genomes/all/GCA/000/263/995/GCA_000263995.1_ASM26399v1/GCA_000263995.1_ASM26399v1_genomic.fna.gz
https://ftp.ncbi.nlm.nih.gov/genomes/all/GCA/000/264/015/GCA_000264015.1_ASM26401v1/GCA_000264015.1_ASM26401v1_genomic.fna.gz
https://ftp.ncbi.nlm.nih.gov/genomes/all/GCA/000/264/035/GCA_000264035.1_ASM26403v1/GCA_000264035.1_ASM26403v1_genomic.fna.gz
https://ftp.ncbi.nlm.nih.gov/genomes/all/GCA/000/264/095/GCA_000264095.1_ASM26409v1/GCA_000264095.1_ASM26409v1_genomic.fna.gz
https://ftp.ncbi.nlm.nih.gov/genomes/all/GCA/000/264/115/GCA_000264115.1_ASM26411v1/GCA_000264115.1_ASM26411v1_genomic.fna.gz
https://ftp.ncbi.nlm.nih.gov/genomes/all/GCA/000/264/135/GCA_000264135.1_ASM26413v1/GCA_000264135.1_ASM26413v1_genomic.fna.gz
https://ftp.ncbi.nlm.nih.gov/genomes/all/GCA/000/264/155/GCA_000264155.1_ASM26415v1/GCA_000264155.1_ASM26415v1_genomic.fna.gz
https://ftp.ncbi.nlm.nih.gov/genomes/all/GCA/000/264/175/GCA_000264175.1_ASM26417v1/GCA_000264175.1_ASM26417v1_genomic.fna.gz
https://ftp.ncbi.nlm.nih.gov/genomes/all/GCA/000/264/195/GCA_000264195.1_ASM26419v1/GCA_000264195.1_ASM26419v1_genomic.fna.gz
https://ftp.ncbi.nlm.nih.gov/genomes/all/GCA/000/264/215/GCA_000264215.1_ASM26421v1/GCA_000264215.1_ASM26421v1_genomic.fna.gz
https://ftp.ncbi.nlm.nih.gov/genomes/all/GCA/000/264/235/GCA_000264235.1_ASM26423v1/GCA_000264235.1_ASM26423v1_genomic.fna.gz
https://ftp.ncbi.nlm.nih.gov/genomes/all/GCA/000/267/005/GCA_000267005.2_ASM26700v2/GCA_000267005.2_ASM26700v2_genomic.fna.gz
https://ftp.ncbi.nlm.nih.gov/genomes/all/GCA/000/267/025/GCA_000267025.1_ASM26702v1/GCA_000267025.1_ASM26702v1_genomic.fna.gz
https://ftp.ncbi.nlm.nih.gov/genomes/all/GCA/000/267/045/GCA_000267045.1_ASM26704v1/GCA_000267045.1_ASM26704v1_genomic.fna.gz
https://ftp.ncbi.nlm.nih.gov/genomes/all/GCA/000/267/065/GCA_000267065.1_ASM26706v1/GCA_000267065.1_ASM26706v1_genomic.fna.gz
https://ftp.ncbi.nlm.nih.gov/genomes/all/GCA/000/267/085/GCA_000267085.1_ASM26708v1/GCA_000267085.1_ASM26708v1_genomic.fna.gz
https://ftp.ncbi.nlm.nih.gov/genomes/all/GCA/000/267/105/GCA_000267105.1_ASM26710v1/GCA_000267105.1_ASM26710v1_genomic.fna.gz
https://ftp.ncbi.nlm.nih.gov/genomes/all/GCA/000/267/125/GCA_000267125.1_ASM26712v1/GCA_000267125.1_ASM26712v1_genomic.fna.gz
https://ftp.ncbi.nlm.nih.gov/genomes/all/GCA/000/267/145/GCA_000267145.1_ASM26714v1/GCA_000267145.1_ASM26714v1_genomic.fna.gz
https://ftp.ncbi.nlm.nih.gov/genomes/all/GCA/000/267/165/GCA_000267165.1_ASM26716v1/GCA_000267165.1_ASM26716v1_genomic.fna.gz
https://ftp.ncbi.nlm.nih.gov/genomes/all/GCA/000/267/185/GCA_000267185.1_ASM26718v1/GCA_000267185.1_ASM26718v1_genomic.fna.gz
https://ftp.ncbi.nlm.nih.gov/genomes/all/GCA/000/267/205/GCA_000267205.2_ASM26720v2/GCA_000267205.2_ASM26720v2_genomic.fna.gz
https://ftp.ncbi.nlm.nih.gov/genomes/all/GCA/000/267/225/GCA_000267225.2_ASM26722v2/GCA_000267225.2_ASM26722v2_genomic.fna.gz
https://ftp.ncbi.nlm.nih.gov/genomes/all/GCA/000/267/245/GCA_000267245.2_ASM26724v2/GCA_000267245.2_ASM26724v2_genomic.fna.gz
https://ftp.ncbi.nlm.nih.gov/genomes/all/GCA/000/267/265/GCA_000267265.2_ASM26726v2/GCA_000267265.2_ASM26726v2_genomic.fna.gz
https://ftp.ncbi.nlm.nih.gov/genomes/all/GCA/000/267/285/GCA_000267285.2_ASM26728v2/GCA_000267285.2_ASM26728v2_genomic.fna.gz
https://ftp.ncbi.nlm.nih.gov/genomes/all/GCA/000/267/305/GCA_000267305.2_ASM26730v2/GCA_000267305.2_ASM26730v2_genomic.fna.gz
https://ftp.ncbi.nlm.nih.gov/genomes/all/GCA/000/267/325/GCA_000267325.1_ASM26732v1/GCA_000267325.1_ASM26732v1_genomic.fna.gz
https://ftp.ncbi.nlm.nih.gov/genomes/all/GCA/000/267/345/GCA_000267345.2_ASM26734v2/GCA_000267345.2_ASM26734v2_genomic.fna.gz
https://ftp.ncbi.nlm.nih.gov/genomes/all/GCA/000/267/365/GCA_000267365.2_ASM26736v2/GCA_000267365.2_ASM26736v2_genomic.fna.gz
https://ftp.ncbi.nlm.nih.gov/genomes/all/GCA/000/267/385/GCA_000267385.2_ASM26738v2/GCA_000267385.2_ASM26738v2_genomic.fna.gz
https://ftp.ncbi.nlm.nih.gov/genomes/all/GCA/000/267/405/GCA_000267405.2_ASM26740v2/GCA_000267405.2_ASM26740v2_genomic.fna.gz
https://ftp.ncbi.nlm.nih.gov/genomes/all/GCA/000/267/425/GCA_000267425.2_ASM26742v2/GCA_000267425.2_ASM26742v2_genomic.fna.gz
https://ftp.ncbi.nlm.nih.gov/genomes/all/GCA/000/267/445/GCA_000267445.2_ASM26744v2/GCA_000267445.2_ASM26744v2_genomic.fna.gz
https://ftp.ncbi.nlm.nih.gov/genomes/all/GCA/000/267/465/GCA_000267465.2_ASM26746v2/GCA_000267465.2_ASM26746v2_genomic.fna.gz
https://ftp.ncbi.nlm.nih.gov/genomes/all/GCA/000/267/485/GCA_000267485.2_ASM26748v2/GCA_000267485.2_ASM26748v2_genomic.fna.gz
https://ftp.ncbi.nlm.nih.gov/genomes/all/GCA/000/267/505/GCA_000267505.2_ASM26750v2/GCA_000267505.2_ASM26750v2_genomic.fna.gz
https://ftp.ncbi.nlm.nih.gov/genomes/all/GCA/000/267/525/GCA_000267525.2_ASM26752v2/GCA_000267525.2_ASM26752v2_genomic.fna.gz
https://ftp.ncbi.nlm.nih.gov/genomes/all/GCA/000/267/585/GCA_000267585.2_ASM26758v2/GCA_000267585.2_ASM26758v2_genomic.fna.gz
https://ftp.ncbi.nlm.nih.gov/genomes/all/GCA/000/267/605/GCA_000267605.2_ASM26760v2/GCA_000267605.2_ASM26760v2_genomic.fna.gz
https://ftp.ncbi.nlm.nih.gov/genomes/all/GCA/000/267/625/GCA_000267625.2_ASM26762v2/GCA_000267625.2_ASM26762v2_genomic.fna.gz
https://ftp.ncbi.nlm.nih.gov/genomes/all/GCA/000/267/645/GCA_000267645.2_ASM26764v2/GCA_000267645.2_ASM26764v2_genomic.fna.gz
https://ftp.ncbi.nlm.nih.gov/genomes/all/GCA/000/267/665/GCA_000267665.2_ASM26766v2/GCA_000267665.2_ASM26766v2_genomic.fna.gz
https://ftp.ncbi.nlm.nih.gov/genomes/all/GCA/000/267/685/GCA_000267685.2_ASM26768v2/GCA_000267685.2_ASM26768v2_genomic.fna.gz
https://ftp.ncbi.nlm.nih.gov/genomes/all/GCA/000/267/705/GCA_000267705.2_ASM26770v2/GCA_000267705.2_ASM26770v2_genomic.fna.gz
https://ftp.ncbi.nlm.nih.gov/genomes/all/GCA/000/267/725/GCA_000267725.2_ASM26772v2/GCA_000267725.2_ASM26772v2_genomic.fna.gz
https://ftp.ncbi.nlm.nih.gov/genomes/all/GCA/000/267/745/GCA_000267745.2_ASM26774v2/GCA_000267745.2_ASM26774v2_genomic.fna.gz
https://ftp.ncbi.nlm.nih.gov/genomes/all/GCA/000/267/765/GCA_000267765.2_ASM26776v2/GCA_000267765.2_ASM26776v2_genomic.fna.gz
https://ftp.ncbi.nlm.nih.gov/genomes/all/GCA/000/267/785/GCA_000267785.2_ASM26778v2/GCA_000267785.2_ASM26778v2_genomic.fna.gz
https://ftp.ncbi.nlm.nih.gov/genomes/all/GCA/000/267/805/GCA_000267805.2_ASM26780v2/GCA_000267805.2_ASM26780v2_genomic.fna.gz
https://ftp.ncbi.nlm.nih.gov/genomes/all/GCA/000/267/825/GCA_000267825.2_ASM26782v2/GCA_000267825.2_ASM26782v2_genomic.fna.gz
https://ftp.ncbi.nlm.nih.gov/genomes/all/GCA/000/267/845/GCA_000267845.2_ASM26784v2/GCA_000267845.2_ASM26784v2_genomic.fna.gz
https://ftp.ncbi.nlm.nih.gov/genomes/all/GCA/000/267/865/GCA_000267865.2_ASM26786v2/GCA_000267865.2_ASM26786v2_genomic.fna.gz
https://ftp.ncbi.nlm.nih.gov/genomes/all/GCA/000/267/885/GCA_000267885.2_ASM26788v2/GCA_000267885.2_ASM26788v2_genomic.fna.gz
https://ftp.ncbi.nlm.nih.gov/genomes/all/GCA/000/267/905/GCA_000267905.2_ASM26790v2/GCA_000267905.2_ASM26790v2_genomic.fna.gz
https://ftp.ncbi.nlm.nih.gov/genomes/all/GCA/000/267/925/GCA_000267925.2_ASM26792v2/GCA_000267925.2_ASM26792v2_genomic.fna.gz
https://ftp.ncbi.nlm.nih.gov/genomes/all/GCA/000/267/945/GCA_000267945.2_ASM26794v2/GCA_000267945.2_ASM26794v2_genomic.fna.gz
https://ftp.ncbi.nlm.nih.gov/genomes/all/GCA/000/267/965/GCA_000267965.2_ASM26796v2/GCA_000267965.2_ASM26796v2_genomic.fna.gz
https://ftp.ncbi.nlm.nih.gov/genomes/all/GCA/000/268/125/GCA_000268125.1_ASM26812v1/GCA_000268125.1_ASM26812v1_genomic.fna.gz
https://ftp.ncbi.nlm.nih.gov/genomes/all/GCA/000/268/205/GCA_000268205.1_ASM26820v1/GCA_000268205.1_ASM26820v1_genomic.fna.gz
https://ftp.ncbi.nlm.nih.gov/genomes/all/GCA/000/269/645/GCA_000269645.2_PB_Esch_coli_MG12655_V1/GCA_000269645.2_PB_Esch_coli_MG12655_V1_genomic.fna.gz
https://ftp.ncbi.nlm.nih.gov/genomes/all/GCA/000/270/105/GCA_000270105.1_ASM27010v1/GCA_000270105.1_ASM27010v1_genomic.fna.gz
https://ftp.ncbi.nlm.nih.gov/genomes/all/GCA/000/273/425/GCA_000273425.1_Esch_coli_MG12655_V1/GCA_000273425.1_Esch_coli_MG12655_V1_genomic.fna.gz
https://ftp.ncbi.nlm.nih.gov/genomes/all/GCA/000/276/745/GCA_000276745.1_EC_O111_H8_CVM9602_v01/GCA_000276745.1_EC_O111_H8_CVM9602_v01_genomic.fna.gz
https://ftp.ncbi.nlm.nih.gov/genomes/all/GCA/000/276/765/GCA_000276765.1_EC_O111_H8_CVM9634_1.0/GCA_000276765.1_EC_O111_H8_CVM9634_1.0_genomic.fna.gz
https://ftp.ncbi.nlm.nih.gov/genomes/all/GCA/000/276/785/GCA_000276785.1_EC_O26_H11_CVM10224_1.0/GCA_000276785.1_EC_O26_H11_CVM10224_1.0_genomic.fna.gz
https://ftp.ncbi.nlm.nih.gov/genomes/all/GCA/000/276/845/GCA_000276845.1_EC_O26_H11_CVM10030_1.0/GCA_000276845.1_EC_O26_H11_CVM10030_1.0_genomic.fna.gz
https://ftp.ncbi.nlm.nih.gov/genomes/all/GCA/000/276/865/GCA_000276865.1_EC_O111_CVM9455_1.0/GCA_000276865.1_EC_O111_CVM9455_1.0_genomic.fna.gz
https://ftp.ncbi.nlm.nih.gov/genomes/all/GCA/000/276/885/GCA_000276885.1_EC_O26_H11_CVM9952_1.0/GCA_000276885.1_EC_O26_H11_CVM9952_1.0_genomic.fna.gz
https://ftp.ncbi.nlm.nih.gov/genomes/all/GCA/000/276/925/GCA_000276925.1_EC_O111_H11_CVM9553_1.0/GCA_000276925.1_EC_O111_H11_CVM9553_1.0_genomic.fna.gz
https://ftp.ncbi.nlm.nih.gov/genomes/all/GCA/000/276/945/GCA_000276945.1_EC_O26_H11_CVM10021_1.0/GCA_000276945.1_EC_O26_H11_CVM10021_1.0_genomic.fna.gz
https://ftp.ncbi.nlm.nih.gov/genomes/all/GCA/000/281/775/GCA_000281775.1_ASM28177v1/GCA_000281775.1_ASM28177v1_genomic.fna.gz
https://ftp.ncbi.nlm.nih.gov/genomes/all/GCA/000/284/495/GCA_000284495.1_ASM28449v1/GCA_000284495.1_ASM28449v1_genomic.fna.gz
https://ftp.ncbi.nlm.nih.gov/genomes/all/GCA/000/285/375/GCA_000285375.1_ASM28537v1/GCA_000285375.1_ASM28537v1_genomic.fna.gz
https://ftp.ncbi.nlm.nih.gov/genomes/all/GCA/000/285/655/GCA_000285655.3_EC958.v1/GCA_000285655.3_EC958.v1_genomic.fna.gz
https://ftp.ncbi.nlm.nih.gov/genomes/all/GCA/000/295/775/GCA_000295775.2_ASM29577v2/GCA_000295775.2_ASM29577v2_genomic.fna.gz
https://ftp.ncbi.nlm.nih.gov/genomes/all/GCA/000/297/235/GCA_000297235.3_EC302_04.1/GCA_000297235.3_EC302_04.1_genomic.fna.gz
https://ftp.ncbi.nlm.nih.gov/genomes/all/GCA/000/299/255/GCA_000299255.1_ASM29925v1/GCA_000299255.1_ASM29925v1_genomic.fna.gz
https://ftp.ncbi.nlm.nih.gov/genomes/all/GCA/000/299/455/GCA_000299455.1_ASM29945v1/GCA_000299455.1_ASM29945v1_genomic.fna.gz
https://ftp.ncbi.nlm.nih.gov/genomes/all/GCA/000/299/475/GCA_000299475.1_ASM29947v1/GCA_000299475.1_ASM29947v1_genomic.fna.gz
https://ftp.ncbi.nlm.nih.gov/genomes/all/GCA/000/302/715/GCA_000302715.1_ASM30271v1/GCA_000302715.1_ASM30271v1_genomic.fna.gz
https://ftp.ncbi.nlm.nih.gov/genomes/all/GCA/000/302/735/GCA_000302735.1_ASM30273v1/GCA_000302735.1_ASM30273v1_genomic.fna.gz
https://ftp.ncbi.nlm.nih.gov/genomes/all/GCA/000/303/235/GCA_000303235.2_ASM30323v2/GCA_000303235.2_ASM30323v2_genomic.fna.gz
https://ftp.ncbi.nlm.nih.gov/genomes/all/GCA/000/303/255/GCA_000303255.2_ASM30325v2/GCA_000303255.2_ASM30325v2_genomic.fna.gz
https://ftp.ncbi.nlm.nih.gov/genomes/all/GCA/000/303/275/GCA_000303275.2_ASM30327v2/GCA_000303275.2_ASM30327v2_genomic.fna.gz
https://ftp.ncbi.nlm.nih.gov/genomes/all/GCA/000/303/295/GCA_000303295.2_ASM30329v2/GCA_000303295.2_ASM30329v2_genomic.fna.gz
https://ftp.ncbi.nlm.nih.gov/genomes/all/GCA/000/303/315/GCA_000303315.2_ASM30331v2/GCA_000303315.2_ASM30331v2_genomic.fna.gz
https://ftp.ncbi.nlm.nih.gov/genomes/all/GCA/000/303/335/GCA_000303335.2_ASM30333v2/GCA_000303335.2_ASM30333v2_genomic.fna.gz
https://ftp.ncbi.nlm.nih.gov/genomes/all/GCA/000/303/355/GCA_000303355.2_ASM30335v2/GCA_000303355.2_ASM30335v2_genomic.fna.gz
https://ftp.ncbi.nlm.nih.gov/genomes/all/GCA/000/303/375/GCA_000303375.2_ASM30337v2/GCA_000303375.2_ASM30337v2_genomic.fna.gz
https://ftp.ncbi.nlm.nih.gov/genomes/all/GCA/000/303/395/GCA_000303395.2_ASM30339v2/GCA_000303395.2_ASM30339v2_genomic.fna.gz
https://ftp.ncbi.nlm.nih.gov/genomes/all/GCA/000/303/415/GCA_000303415.2_ASM30341v2/GCA_000303415.2_ASM30341v2_genomic.fna.gz
https://ftp.ncbi.nlm.nih.gov/genomes/all/GCA/000/303/435/GCA_000303435.2_ASM30343v2/GCA_000303435.2_ASM30343v2_genomic.fna.gz
https://ftp.ncbi.nlm.nih.gov/genomes/all/GCA/000/303/455/GCA_000303455.2_ASM30345v2/GCA_000303455.2_ASM30345v2_genomic.fna.gz
https://ftp.ncbi.nlm.nih.gov/genomes/all/GCA/000/303/475/GCA_000303475.2_ASM30347v2/GCA_000303475.2_ASM30347v2_genomic.fna.gz
https://ftp.ncbi.nlm.nih.gov/genomes/all/GCA/000/303/495/GCA_000303495.2_ASM30349v2/GCA_000303495.2_ASM30349v2_genomic.fna.gz
https://ftp.ncbi.nlm.nih.gov/genomes/all/GCA/000/303/515/GCA_000303515.2_ASM30351v2/GCA_000303515.2_ASM30351v2_genomic.fna.gz
https://ftp.ncbi.nlm.nih.gov/genomes/all/GCA/000/303/535/GCA_000303535.2_ASM30353v2/GCA_000303535.2_ASM30353v2_genomic.fna.gz
https://ftp.ncbi.nlm.nih.gov/genomes/all/GCA/000/303/555/GCA_000303555.2_ASM30355v2/GCA_000303555.2_ASM30355v2_genomic.fna.gz
https://ftp.ncbi.nlm.nih.gov/genomes/all/GCA/000/303/575/GCA_000303575.2_ASM30357v2/GCA_000303575.2_ASM30357v2_genomic.fna.gz
https://ftp.ncbi.nlm.nih.gov/genomes/all/GCA/000/303/595/GCA_000303595.2_ASM30359v2/GCA_000303595.2_ASM30359v2_genomic.fna.gz
https://ftp.ncbi.nlm.nih.gov/genomes/all/GCA/000/303/615/GCA_000303615.2_ASM30361v2/GCA_000303615.2_ASM30361v2_genomic.fna.gz
https://ftp.ncbi.nlm.nih.gov/genomes/all/GCA/000/303/635/GCA_000303635.2_ASM30363v2/GCA_000303635.2_ASM30363v2_genomic.fna.gz
https://ftp.ncbi.nlm.nih.gov/genomes/all/GCA/000/303/655/GCA_000303655.2_ASM30365v2/GCA_000303655.2_ASM30365v2_genomic.fna.gz
https://ftp.ncbi.nlm.nih.gov/genomes/all/GCA/000/303/675/GCA_000303675.2_ASM30367v2/GCA_000303675.2_ASM30367v2_genomic.fna.gz
https://ftp.ncbi.nlm.nih.gov/genomes/all/GCA/000/303/695/GCA_000303695.2_ASM30369v2/GCA_000303695.2_ASM30369v2_genomic.fna.gz
https://ftp.ncbi.nlm.nih.gov/genomes/all/GCA/000/303/715/GCA_000303715.2_ASM30371v2/GCA_000303715.2_ASM30371v2_genomic.fna.gz
https://ftp.ncbi.nlm.nih.gov/genomes/all/GCA/000/303/735/GCA_000303735.2_ASM30373v2/GCA_000303735.2_ASM30373v2_genomic.fna.gz
https://ftp.ncbi.nlm.nih.gov/genomes/all/GCA/000/303/755/GCA_000303755.2_ASM30375v2/GCA_000303755.2_ASM30375v2_genomic.fna.gz
https://ftp.ncbi.nlm.nih.gov/genomes/all/GCA/000/303/775/GCA_000303775.2_ASM30377v2/GCA_000303775.2_ASM30377v2_genomic.fna.gz
https://ftp.ncbi.nlm.nih.gov/genomes/all/GCA/000/303/795/GCA_000303795.2_ASM30379v2/GCA_000303795.2_ASM30379v2_genomic.fna.gz
https://ftp.ncbi.nlm.nih.gov/genomes/all/GCA/000/303/815/GCA_000303815.2_ASM30381v2/GCA_000303815.2_ASM30381v2_genomic.fna.gz
https://ftp.ncbi.nlm.nih.gov/genomes/all/GCA/000/303/835/GCA_000303835.2_ASM30383v2/GCA_000303835.2_ASM30383v2_genomic.fna.gz
https://ftp.ncbi.nlm.nih.gov/genomes/all/GCA/000/303/855/GCA_000303855.2_ASM30385v2/GCA_000303855.2_ASM30385v2_genomic.fna.gz
https://ftp.ncbi.nlm.nih.gov/genomes/all/GCA/000/303/875/GCA_000303875.2_ASM30387v2/GCA_000303875.2_ASM30387v2_genomic.fna.gz
https://ftp.ncbi.nlm.nih.gov/genomes/all/GCA/000/303/895/GCA_000303895.2_ASM30389v2/GCA_000303895.2_ASM30389v2_genomic.fna.gz
https://ftp.ncbi.nlm.nih.gov/genomes/all/GCA/000/303/915/GCA_000303915.2_ASM30391v2/GCA_000303915.2_ASM30391v2_genomic.fna.gz
https://ftp.ncbi.nlm.nih.gov/genomes/all/GCA/000/303/935/GCA_000303935.2_ASM30393v2/GCA_000303935.2_ASM30393v2_genomic.fna.gz
https://ftp.ncbi.nlm.nih.gov/genomes/all/GCA/000/303/955/GCA_000303955.2_ASM30395v2/GCA_000303955.2_ASM30395v2_genomic.fna.gz
https://ftp.ncbi.nlm.nih.gov/genomes/all/GCA/000/303/975/GCA_000303975.2_ASM30397v2/GCA_000303975.2_ASM30397v2_genomic.fna.gz
https://ftp.ncbi.nlm.nih.gov/genomes/all/GCA/000/303/995/GCA_000303995.2_ASM30399v2/GCA_000303995.2_ASM30399v2_genomic.fna.gz
https://ftp.ncbi.nlm.nih.gov/genomes/all/GCA/000/304/015/GCA_000304015.2_ASM30401v2/GCA_000304015.2_ASM30401v2_genomic.fna.gz
https://ftp.ncbi.nlm.nih.gov/genomes/all/GCA/000/304/035/GCA_000304035.2_ASM30403v2/GCA_000304035.2_ASM30403v2_genomic.fna.gz
https://ftp.ncbi.nlm.nih.gov/genomes/all/GCA/000/304/055/GCA_000304055.2_ASM30405v2/GCA_000304055.2_ASM30405v2_genomic.fna.gz
https://ftp.ncbi.nlm.nih.gov/genomes/all/GCA/000/304/075/GCA_000304075.2_ASM30407v2/GCA_000304075.2_ASM30407v2_genomic.fna.gz
https://ftp.ncbi.nlm.nih.gov/genomes/all/GCA/000/304/095/GCA_000304095.2_ASM30409v2/GCA_000304095.2_ASM30409v2_genomic.fna.gz
https://ftp.ncbi.nlm.nih.gov/genomes/all/GCA/000/304/115/GCA_000304115.2_ASM30411v2/GCA_000304115.2_ASM30411v2_genomic.fna.gz
https://ftp.ncbi.nlm.nih.gov/genomes/all/GCA/000/304/135/GCA_000304135.2_ASM30413v2/GCA_000304135.2_ASM30413v2_genomic.fna.gz
https://ftp.ncbi.nlm.nih.gov/genomes/all/GCA/000/304/255/GCA_000304255.1_ECAD30.1/GCA_000304255.1_ECAD30.1_genomic.fna.gz
https://ftp.ncbi.nlm.nih.gov/genomes/all/GCA/000/304/815/GCA_000304815.2_ASM30481v2/GCA_000304815.2_ASM30481v2_genomic.fna.gz
https://ftp.ncbi.nlm.nih.gov/genomes/all/GCA/000/304/835/GCA_000304835.2_ASM30483v2/GCA_000304835.2_ASM30483v2_genomic.fna.gz
https://ftp.ncbi.nlm.nih.gov/genomes/all/GCA/000/304/855/GCA_000304855.2_ASM30485v2/GCA_000304855.2_ASM30485v2_genomic.fna.gz
https://ftp.ncbi.nlm.nih.gov/genomes/all/GCA/000/304/875/GCA_000304875.2_ASM30487v2/GCA_000304875.2_ASM30487v2_genomic.fna.gz
https://ftp.ncbi.nlm.nih.gov/genomes/all/GCA/000/305/155/GCA_000305155.2_ASM30515v2/GCA_000305155.2_ASM30515v2_genomic.fna.gz
https://ftp.ncbi.nlm.nih.gov/genomes/all/GCA/000/305/175/GCA_000305175.1_ASM30517v1/GCA_000305175.1_ASM30517v1_genomic.fna.gz
https://ftp.ncbi.nlm.nih.gov/genomes/all/GCA/000/305/355/GCA_000305355.1_ASM30535v1/GCA_000305355.1_ASM30535v1_genomic.fna.gz
https://ftp.ncbi.nlm.nih.gov/genomes/all/GCA/000/305/375/GCA_000305375.2_ASM30537v2/GCA_000305375.2_ASM30537v2_genomic.fna.gz
https://ftp.ncbi.nlm.nih.gov/genomes/all/GCA/000/305/395/GCA_000305395.2_ASM30539v2/GCA_000305395.2_ASM30539v2_genomic.fna.gz
https://ftp.ncbi.nlm.nih.gov/genomes/all/GCA/000/305/415/GCA_000305415.2_ASM30541v2/GCA_000305415.2_ASM30541v2_genomic.fna.gz
https://ftp.ncbi.nlm.nih.gov/genomes/all/GCA/000/305/435/GCA_000305435.2_ASM30543v2/GCA_000305435.2_ASM30543v2_genomic.fna.gz
https://ftp.ncbi.nlm.nih.gov/genomes/all/GCA/000/305/455/GCA_000305455.2_ASM30545v2/GCA_000305455.2_ASM30545v2_genomic.fna.gz
https://ftp.ncbi.nlm.nih.gov/genomes/all/GCA/000/307/205/GCA_000307205.1_ASM30720v1/GCA_000307205.1_ASM30720v1_genomic.fna.gz
https://ftp.ncbi.nlm.nih.gov/genomes/all/GCA/000/308/975/GCA_000308975.2_ASM30897v2/GCA_000308975.2_ASM30897v2_genomic.fna.gz
https://ftp.ncbi.nlm.nih.gov/genomes/all/GCA/000/313/405/GCA_000313405.1_CFSAN001629_1.0/GCA_000313405.1_CFSAN001629_1.0_genomic.fna.gz
https://ftp.ncbi.nlm.nih.gov/genomes/all/GCA/000/313/425/GCA_000313425.1_CFSAN001630_1.0/GCA_000313425.1_CFSAN001630_1.0_genomic.fna.gz
https://ftp.ncbi.nlm.nih.gov/genomes/all/GCA/000/313/445/GCA_000313445.1_CFSAN001632_1.0/GCA_000313445.1_CFSAN001632_1.0_genomic.fna.gz
https://ftp.ncbi.nlm.nih.gov/genomes/all/GCA/000/316/325/GCA_000316325.2_ASM31632v2/GCA_000316325.2_ASM31632v2_genomic.fna.gz
https://ftp.ncbi.nlm.nih.gov/genomes/all/GCA/000/316/345/GCA_000316345.2_ASM31634v2/GCA_000316345.2_ASM31634v2_genomic.fna.gz
https://ftp.ncbi.nlm.nih.gov/genomes/all/GCA/000/316/365/GCA_000316365.2_ASM31636v2/GCA_000316365.2_ASM31636v2_genomic.fna.gz
https://ftp.ncbi.nlm.nih.gov/genomes/all/GCA/000/316/385/GCA_000316385.2_ASM31638v2/GCA_000316385.2_ASM31638v2_genomic.fna.gz
https://ftp.ncbi.nlm.nih.gov/genomes/all/GCA/000/316/405/GCA_000316405.2_ASM31640v2/GCA_000316405.2_ASM31640v2_genomic.fna.gz
https://ftp.ncbi.nlm.nih.gov/genomes/all/GCA/000/316/425/GCA_000316425.2_ASM31642v2/GCA_000316425.2_ASM31642v2_genomic.fna.gz
https://ftp.ncbi.nlm.nih.gov/genomes/all/GCA/000/316/445/GCA_000316445.2_ASM31644v2/GCA_000316445.2_ASM31644v2_genomic.fna.gz
https://ftp.ncbi.nlm.nih.gov/genomes/all/GCA/000/316/465/GCA_000316465.1_ASM31646v1/GCA_000316465.1_ASM31646v1_genomic.fna.gz
https://ftp.ncbi.nlm.nih.gov/genomes/all/GCA/000/316/485/GCA_000316485.1_ASM31648v1/GCA_000316485.1_ASM31648v1_genomic.fna.gz
https://ftp.ncbi.nlm.nih.gov/genomes/all/GCA/000/316/505/GCA_000316505.2_ASM31650v2/GCA_000316505.2_ASM31650v2_genomic.fna.gz
https://ftp.ncbi.nlm.nih.gov/genomes/all/GCA/000/316/545/GCA_000316545.2_ASM31654v2/GCA_000316545.2_ASM31654v2_genomic.fna.gz
https://ftp.ncbi.nlm.nih.gov/genomes/all/GCA/000/316/565/GCA_000316565.2_ASM31656v2/GCA_000316565.2_ASM31656v2_genomic.fna.gz
https://ftp.ncbi.nlm.nih.gov/genomes/all/GCA/000/316/705/GCA_000316705.2_ASM31670v2/GCA_000316705.2_ASM31670v2_genomic.fna.gz
https://ftp.ncbi.nlm.nih.gov/genomes/all/GCA/000/316/725/GCA_000316725.2_ASM31672v2/GCA_000316725.2_ASM31672v2_genomic.fna.gz
https://ftp.ncbi.nlm.nih.gov/genomes/all/GCA/000/316/745/GCA_000316745.2_ASM31674v2/GCA_000316745.2_ASM31674v2_genomic.fna.gz
https://ftp.ncbi.nlm.nih.gov/genomes/all/GCA/000/316/765/GCA_000316765.2_ASM31676v2/GCA_000316765.2_ASM31676v2_genomic.fna.gz
https://ftp.ncbi.nlm.nih.gov/genomes/all/GCA/000/316/785/GCA_000316785.2_ASM31678v2/GCA_000316785.2_ASM31678v2_genomic.fna.gz
https://ftp.ncbi.nlm.nih.gov/genomes/all/GCA/000/316/805/GCA_000316805.2_ASM31680v2/GCA_000316805.2_ASM31680v2_genomic.fna.gz
https://ftp.ncbi.nlm.nih.gov/genomes/all/GCA/000/316/825/GCA_000316825.2_ASM31682v2/GCA_000316825.2_ASM31682v2_genomic.fna.gz
https://ftp.ncbi.nlm.nih.gov/genomes/all/GCA/000/316/845/GCA_000316845.2_ASM31684v2/GCA_000316845.2_ASM31684v2_genomic.fna.gz
https://ftp.ncbi.nlm.nih.gov/genomes/all/GCA/000/316/865/GCA_000316865.2_ASM31686v2/GCA_000316865.2_ASM31686v2_genomic.fna.gz
https://ftp.ncbi.nlm.nih.gov/genomes/all/GCA/000/316/885/GCA_000316885.2_ASM31688v2/GCA_000316885.2_ASM31688v2_genomic.fna.gz
https://ftp.ncbi.nlm.nih.gov/genomes/all/GCA/000/316/905/GCA_000316905.2_ASM31690v2/GCA_000316905.2_ASM31690v2_genomic.fna.gz
https://ftp.ncbi.nlm.nih.gov/genomes/all/GCA/000/317/395/GCA_000317395.1_genome_assembly_of_LCT-EC59_strain_of_E.coli/GCA_000317395.1_genome_assembly_of_LCT-EC59_strain_of_E.coli_genomic.fna.gz
https://ftp.ncbi.nlm.nih.gov/genomes/all/GCA/000/318/425/GCA_000318425.2_ASM31842v2/GCA_000318425.2_ASM31842v2_genomic.fna.gz
https://ftp.ncbi.nlm.nih.gov/genomes/all/GCA/000/318/445/GCA_000318445.2_ASM31844v2/GCA_000318445.2_ASM31844v2_genomic.fna.gz
https://ftp.ncbi.nlm.nih.gov/genomes/all/GCA/000/319/835/GCA_000319835.1_Esch_coli_11-02318_V1/GCA_000319835.1_Esch_coli_11-02318_V1_genomic.fna.gz
https://ftp.ncbi.nlm.nih.gov/genomes/all/GCA/000/319/855/GCA_000319855.1_Esch_coli_Ec_11-9450_V2/GCA_000319855.1_Esch_coli_Ec_11-9450_V2_genomic.fna.gz
https://ftp.ncbi.nlm.nih.gov/genomes/all/GCA/000/319/875/GCA_000319875.1_Esch_coli_Ec_11-9990_V2/GCA_000319875.1_Esch_coli_Ec_11-9990_V2_genomic.fna.gz
https://ftp.ncbi.nlm.nih.gov/genomes/all/GCA/000/319/915/GCA_000319915.1_Esch_coli_Ec11-4984_V1/GCA_000319915.1_Esch_coli_Ec11-4984_V1_genomic.fna.gz
https://ftp.ncbi.nlm.nih.gov/genomes/all/GCA/000/319/935/GCA_000319935.1_Esch_coli_Ec11-5604_V1/GCA_000319935.1_Esch_coli_Ec11-5604_V1_genomic.fna.gz
https://ftp.ncbi.nlm.nih.gov/genomes/all/GCA/000/319/955/GCA_000319955.1_Esch_coli_Ec11-4986_V1/GCA_000319955.1_Esch_coli_Ec11-4986_V1_genomic.fna.gz
https://ftp.ncbi.nlm.nih.gov/genomes/all/GCA/000/319/975/GCA_000319975.1_Esch_coli_Ec11-4987_V1/GCA_000319975.1_Esch_coli_Ec11-4987_V1_genomic.fna.gz
https://ftp.ncbi.nlm.nih.gov/genomes/all/GCA/000/319/995/GCA_000319995.1_Esch_coli_11-02030_V1/GCA_000319995.1_Esch_coli_11-02030_V1_genomic.fna.gz
https://ftp.ncbi.nlm.nih.gov/genomes/all/GCA/000/320/015/GCA_000320015.1_Esch_coli_11-02033-1_V1/GCA_000320015.1_Esch_coli_11-02033-1_V1_genomic.fna.gz
https://ftp.ncbi.nlm.nih.gov/genomes/all/GCA/000/320/035/GCA_000320035.1_Esch_coli_11-02092_V1/GCA_000320035.1_Esch_coli_11-02092_V1_genomic.fna.gz
https://ftp.ncbi.nlm.nih.gov/genomes/all/GCA/000/320/045/GCA_000320045.1_Esch_coli_Ec_11-9941_V6/GCA_000320045.1_Esch_coli_Ec_11-9941_V6_genomic.fna.gz
https://ftp.ncbi.nlm.nih.gov/genomes/all/GCA/000/320/075/GCA_000320075.1_Esch_coli_11-02093_V1/GCA_000320075.1_Esch_coli_11-02093_V1_genomic.fna.gz
https://ftp.ncbi.nlm.nih.gov/genomes/all/GCA/000/320/095/GCA_000320095.1_Esch_coli_11-02281_V1/GCA_000320095.1_Esch_coli_11-02281_V1_genomic.fna.gz
https://ftp.ncbi.nlm.nih.gov/genomes/all/GCA/000/320/115/GCA_000320115.1_Esch_coli_11-02913_V1/GCA_000320115.1_Esch_coli_11-02913_V1_genomic.fna.gz
https://ftp.ncbi.nlm.nih.gov/genomes/all/GCA/000/320/135/GCA_000320135.1_Esch_coli_11-03439_V1/GCA_000320135.1_Esch_coli_11-03439_V1_genomic.fna.gz
https://ftp.ncbi.nlm.nih.gov/genomes/all/GCA/000/320/155/GCA_000320155.1_Esch_coli_11-03943_V1/GCA_000320155.1_Esch_coli_11-03943_V1_genomic.fna.gz
https://ftp.ncbi.nlm.nih.gov/genomes/all/GCA/000/320/175/GCA_000320175.1_Esch_coli_11-04080_V1/GCA_000320175.1_Esch_coli_11-04080_V1_genomic.fna.gz
https://ftp.ncbi.nlm.nih.gov/genomes/all/GCA/000/320/195/GCA_000320195.1_Esch_coli_Ec11-4988_V1/GCA_000320195.1_Esch_coli_Ec11-4988_V1_genomic.fna.gz
https://ftp.ncbi.nlm.nih.gov/genomes/all/GCA/000/320/215/GCA_000320215.1_Esch_coli_Ec11-5603_V1/GCA_000320215.1_Esch_coli_Ec11-5603_V1_genomic.fna.gz
https://ftp.ncbi.nlm.nih.gov/genomes/all/GCA/000/320/235/GCA_000320235.1_Esch_coli_Ec11-6006_V1/GCA_000320235.1_Esch_coli_Ec11-6006_V1_genomic.fna.gz
https://ftp.ncbi.nlm.nih.gov/genomes/all/GCA/000/320/255/GCA_000320255.1_Esch_coli_Ec12-0465_V1/GCA_000320255.1_Esch_coli_Ec12-0465_V1_genomic.fna.gz
https://ftp.ncbi.nlm.nih.gov/genomes/all/GCA/000/320/275/GCA_000320275.1_Esch_coli_Ec12-0466_V1/GCA_000320275.1_Esch_coli_Ec12-0466_V1_genomic.fna.gz
https://ftp.ncbi.nlm.nih.gov/genomes/all/GCA/000/321/145/GCA_000321145.1_ASM32114v1/GCA_000321145.1_ASM32114v1_genomic.fna.gz
https://ftp.ncbi.nlm.nih.gov/genomes/all/GCA/000/326/145/GCA_000326145.1_Esch_coli_KTE105_V1/GCA_000326145.1_Esch_coli_KTE105_V1_genomic.fna.gz
https://ftp.ncbi.nlm.nih.gov/genomes/all/GCA/000/326/165/GCA_000326165.1_Esch_coli_KTE106_V1/GCA_000326165.1_Esch_coli_KTE106_V1_genomic.fna.gz
https://ftp.ncbi.nlm.nih.gov/genomes/all/GCA/000/326/185/GCA_000326185.1_Esch_coli_KTE109_V1/GCA_000326185.1_Esch_coli_KTE109_V1_genomic.fna.gz
https://ftp.ncbi.nlm.nih.gov/genomes/all/GCA/000/326/205/GCA_000326205.1_Esch_coli_KTE117_V1/GCA_000326205.1_Esch_coli_KTE117_V1_genomic.fna.gz
https://ftp.ncbi.nlm.nih.gov/genomes/all/GCA/000/326/225/GCA_000326225.1_Esch_coli_KTE124_V1/GCA_000326225.1_Esch_coli_KTE124_V1_genomic.fna.gz
https://ftp.ncbi.nlm.nih.gov/genomes/all/GCA/000/326/245/GCA_000326245.1_Esch_coli_KTE128_V1/GCA_000326245.1_Esch_coli_KTE128_V1_genomic.fna.gz
https://ftp.ncbi.nlm.nih.gov/genomes/all/GCA/000/326/265/GCA_000326265.1_Esch_coli_KTE129_V1/GCA_000326265.1_Esch_coli_KTE129_V1_genomic.fna.gz
https://ftp.ncbi.nlm.nih.gov/genomes/all/GCA/000/326/285/GCA_000326285.1_Esch_coli_KTE131_V1/GCA_000326285.1_Esch_coli_KTE131_V1_genomic.fna.gz
https://ftp.ncbi.nlm.nih.gov/genomes/all/GCA/000/326/305/GCA_000326305.1_Esch_coli_KTE133_V1/GCA_000326305.1_Esch_coli_KTE133_V1_genomic.fna.gz
https://ftp.ncbi.nlm.nih.gov/genomes/all/GCA/000/326/325/GCA_000326325.1_Esch_coli_KTE137_V1/GCA_000326325.1_Esch_coli_KTE137_V1_genomic.fna.gz
https://ftp.ncbi.nlm.nih.gov/genomes/all/GCA/000/326/345/GCA_000326345.1_Esch_coli_KTE139_V1/GCA_000326345.1_Esch_coli_KTE139_V1_genomic.fna.gz
https://ftp.ncbi.nlm.nih.gov/genomes/all/GCA/000/326/365/GCA_000326365.1_Esch_coli_KTE148_V1/GCA_000326365.1_Esch_coli_KTE148_V1_genomic.fna.gz
https://ftp.ncbi.nlm.nih.gov/genomes/all/GCA/000/326/385/GCA_000326385.1_Esch_coli_KTE153_V1/GCA_000326385.1_Esch_coli_KTE153_V1_genomic.fna.gz
https://ftp.ncbi.nlm.nih.gov/genomes/all/GCA/000/326/405/GCA_000326405.1_Esch_coli_KTE160_V1/GCA_000326405.1_Esch_coli_KTE160_V1_genomic.fna.gz
https://ftp.ncbi.nlm.nih.gov/genomes/all/GCA/000/326/425/GCA_000326425.1_Esch_coli_KTE163_V1/GCA_000326425.1_Esch_coli_KTE163_V1_genomic.fna.gz
https://ftp.ncbi.nlm.nih.gov/genomes/all/GCA/000/326/765/GCA_000326765.1_Esch_coli_KTE166_V1/GCA_000326765.1_Esch_coli_KTE166_V1_genomic.fna.gz
https://ftp.ncbi.nlm.nih.gov/genomes/all/GCA/000/326/785/GCA_000326785.1_Esch_coli_KTE177_V1/GCA_000326785.1_Esch_coli_KTE177_V1_genomic.fna.gz
https://ftp.ncbi.nlm.nih.gov/genomes/all/GCA/000/326/805/GCA_000326805.1_Esch_coli_KTE180_V1/GCA_000326805.1_Esch_coli_KTE180_V1_genomic.fna.gz
https://ftp.ncbi.nlm.nih.gov/genomes/all/GCA/000/326/825/GCA_000326825.1_Esch_coli_KTE232_V1/GCA_000326825.1_Esch_coli_KTE232_V1_genomic.fna.gz
https://ftp.ncbi.nlm.nih.gov/genomes/all/GCA/000/326/845/GCA_000326845.1_Esch_coli_KTE95_V1/GCA_000326845.1_Esch_coli_KTE95_V1_genomic.fna.gz
https://ftp.ncbi.nlm.nih.gov/genomes/all/GCA/000/326/885/GCA_000326885.1_Esch_coli_KTE85_V1/GCA_000326885.1_Esch_coli_KTE85_V1_genomic.fna.gz
https://ftp.ncbi.nlm.nih.gov/genomes/all/GCA/000/326/905/GCA_000326905.1_Esch_coli_KTE167_V1/GCA_000326905.1_Esch_coli_KTE167_V1_genomic.fna.gz
https://ftp.ncbi.nlm.nih.gov/genomes/all/GCA/000/326/925/GCA_000326925.1_Esch_coli_KTE120_V1/GCA_000326925.1_Esch_coli_KTE120_V1_genomic.fna.gz
https://ftp.ncbi.nlm.nih.gov/genomes/all/GCA/000/326/945/GCA_000326945.1_Esch_coli_KTE122_V1/GCA_000326945.1_Esch_coli_KTE122_V1_genomic.fna.gz
https://ftp.ncbi.nlm.nih.gov/genomes/all/GCA/000/326/965/GCA_000326965.1_Esch_coli_KTE125_V1/GCA_000326965.1_Esch_coli_KTE125_V1_genomic.fna.gz
https://ftp.ncbi.nlm.nih.gov/genomes/all/GCA/000/331/615/GCA_000331615.1_genome_assembly_of_LCT-EC52_strain_of_E.coli/GCA_000331615.1_genome_assembly_of_LCT-EC52_strain_of_E.coli_genomic.fna.gz
https://ftp.ncbi.nlm.nih.gov/genomes/all/GCA/000/332/755/GCA_000332755.1_ASM33275v1/GCA_000332755.1_ASM33275v1_genomic.fna.gz
https://ftp.ncbi.nlm.nih.gov/genomes/all/GCA/000/333/175/GCA_000333175.1_ASM33317v1/GCA_000333175.1_ASM33317v1_genomic.fna.gz
https://ftp.ncbi.nlm.nih.gov/genomes/all/GCA/000/333/195/GCA_000333195.1_ASM33319v1/GCA_000333195.1_ASM33319v1_genomic.fna.gz
https://ftp.ncbi.nlm.nih.gov/genomes/all/GCA/000/333/215/GCA_000333215.1_ASM33321v1/GCA_000333215.1_ASM33321v1_genomic.fna.gz
https://ftp.ncbi.nlm.nih.gov/genomes/all/GCA/000/334/975/GCA_000334975.2_ASM33497v2/GCA_000334975.2_ASM33497v2_genomic.fna.gz
https://ftp.ncbi.nlm.nih.gov/genomes/all/GCA/000/334/995/GCA_000334995.2_ASM33499v2/GCA_000334995.2_ASM33499v2_genomic.fna.gz
https://ftp.ncbi.nlm.nih.gov/genomes/all/GCA/000/335/015/GCA_000335015.2_ASM33501v2/GCA_000335015.2_ASM33501v2_genomic.fna.gz
https://ftp.ncbi.nlm.nih.gov/genomes/all/GCA/000/335/035/GCA_000335035.2_ASM33503v2/GCA_000335035.2_ASM33503v2_genomic.fna.gz
https://ftp.ncbi.nlm.nih.gov/genomes/all/GCA/000/335/055/GCA_000335055.2_ASM33505v2/GCA_000335055.2_ASM33505v2_genomic.fna.gz
https://ftp.ncbi.nlm.nih.gov/genomes/all/GCA/000/335/075/GCA_000335075.2_ASM33507v2/GCA_000335075.2_ASM33507v2_genomic.fna.gz
https://ftp.ncbi.nlm.nih.gov/genomes/all/GCA/000/335/095/GCA_000335095.2_ASM33509v2/GCA_000335095.2_ASM33509v2_genomic.fna.gz
https://ftp.ncbi.nlm.nih.gov/genomes/all/GCA/000/335/115/GCA_000335115.1_ASM33511v1/GCA_000335115.1_ASM33511v1_genomic.fna.gz
https://ftp.ncbi.nlm.nih.gov/genomes/all/GCA/000/335/135/GCA_000335135.1_ASM33513v1/GCA_000335135.1_ASM33513v1_genomic.fna.gz
https://ftp.ncbi.nlm.nih.gov/genomes/all/GCA/000/335/155/GCA_000335155.2_ASM33515v2/GCA_000335155.2_ASM33515v2_genomic.fna.gz
https://ftp.ncbi.nlm.nih.gov/genomes/all/GCA/000/335/175/GCA_000335175.2_ASM33517v2/GCA_000335175.2_ASM33517v2_genomic.fna.gz
https://ftp.ncbi.nlm.nih.gov/genomes/all/GCA/000/335/195/GCA_000335195.2_ASM33519v2/GCA_000335195.2_ASM33519v2_genomic.fna.gz
https://ftp.ncbi.nlm.nih.gov/genomes/all/GCA/000/335/215/GCA_000335215.2_ASM33521v2/GCA_000335215.2_ASM33521v2_genomic.fna.gz
https://ftp.ncbi.nlm.nih.gov/genomes/all/GCA/000/335/235/GCA_000335235.2_ASM33523v2/GCA_000335235.2_ASM33523v2_genomic.fna.gz
https://ftp.ncbi.nlm.nih.gov/genomes/all/GCA/000/335/255/GCA_000335255.2_ASM33525v2/GCA_000335255.2_ASM33525v2_genomic.fna.gz
https://ftp.ncbi.nlm.nih.gov/genomes/all/GCA/000/335/275/GCA_000335275.2_ASM33527v2/GCA_000335275.2_ASM33527v2_genomic.fna.gz
https://ftp.ncbi.nlm.nih.gov/genomes/all/GCA/000/335/295/GCA_000335295.2_ASM33529v2/GCA_000335295.2_ASM33529v2_genomic.fna.gz
https://ftp.ncbi.nlm.nih.gov/genomes/all/GCA/000/335/315/GCA_000335315.2_ASM33531v2/GCA_000335315.2_ASM33531v2_genomic.fna.gz
https://ftp.ncbi.nlm.nih.gov/genomes/all/GCA/000/335/335/GCA_000335335.2_ASM33533v2/GCA_000335335.2_ASM33533v2_genomic.fna.gz
https://ftp.ncbi.nlm.nih.gov/genomes/all/GCA/000/335/355/GCA_000335355.2_ASM33535v2/GCA_000335355.2_ASM33535v2_genomic.fna.gz
https://ftp.ncbi.nlm.nih.gov/genomes/all/GCA/000/335/375/GCA_000335375.2_ASM33537v2/GCA_000335375.2_ASM33537v2_genomic.fna.gz
https://ftp.ncbi.nlm.nih.gov/genomes/all/GCA/000/335/415/GCA_000335415.2_ASM33541v2/GCA_000335415.2_ASM33541v2_genomic.fna.gz
https://ftp.ncbi.nlm.nih.gov/genomes/all/GCA/000/335/435/GCA_000335435.2_ASM33543v2/GCA_000335435.2_ASM33543v2_genomic.fna.gz
https://ftp.ncbi.nlm.nih.gov/genomes/all/GCA/000/335/455/GCA_000335455.2_ASM33545v2/GCA_000335455.2_ASM33545v2_genomic.fna.gz
https://ftp.ncbi.nlm.nih.gov/genomes/all/GCA/000/340/235/GCA_000340235.1_O8/GCA_000340235.1_O8_genomic.fna.gz
https://ftp.ncbi.nlm.nih.gov/genomes/all/GCA/000/340/255/GCA_000340255.1_S17/GCA_000340255.1_S17_genomic.fna.gz
https://ftp.ncbi.nlm.nih.gov/genomes/all/GCA/000/340/275/GCA_000340275.1_SEPT362/GCA_000340275.1_SEPT362_genomic.fna.gz
https://ftp.ncbi.nlm.nih.gov/genomes/all/GCA/000/340/455/GCA_000340455.2_ASM34045v2/GCA_000340455.2_ASM34045v2_genomic.fna.gz
https://ftp.ncbi.nlm.nih.gov/genomes/all/GCA/000/350/005/GCA_000350005.1_E112_10NrN01/GCA_000350005.1_E112_10NrN01_genomic.fna.gz
https://ftp.ncbi.nlm.nih.gov/genomes/all/GCA/000/350/025/GCA_000350025.2_C48_93_IrSpV01/GCA_000350025.2_C48_93_IrSpV01_genomic.fna.gz
https://ftp.ncbi.nlm.nih.gov/genomes/all/GCA/000/350/045/GCA_000350045.2_C43_90_IrSpV01/GCA_000350045.2_C43_90_IrSpV01_genomic.fna.gz
https://ftp.ncbi.nlm.nih.gov/genomes/all/GCA/000/350/185/GCA_000350185.1_ASM35018v1/GCA_000350185.1_ASM35018v1_genomic.fna.gz
https://ftp.ncbi.nlm.nih.gov/genomes/all/GCA/000/350/625/GCA_000350625.1_Esch_coli_KTE2_V1/GCA_000350625.1_Esch_coli_KTE2_V1_genomic.fna.gz
https://ftp.ncbi.nlm.nih.gov/genomes/all/GCA/000/350/645/GCA_000350645.1_Esch_coli_KTE4_V1/GCA_000350645.1_Esch_coli_KTE4_V1_genomic.fna.gz
https://ftp.ncbi.nlm.nih.gov/genomes/all/GCA/000/350/665/GCA_000350665.1_Esch_coli_KTE5_V1/GCA_000350665.1_Esch_coli_KTE5_V1_genomic.fna.gz
https://ftp.ncbi.nlm.nih.gov/genomes/all/GCA/000/350/685/GCA_000350685.1_Esch_coli_KTE10_V1/GCA_000350685.1_Esch_coli_KTE10_V1_genomic.fna.gz
https://ftp.ncbi.nlm.nih.gov/genomes/all/GCA/000/350/725/GCA_000350725.1_Esch_coli_KTE12_V1/GCA_000350725.1_Esch_coli_KTE12_V1_genomic.fna.gz
https://ftp.ncbi.nlm.nih.gov/genomes/all/GCA/000/350/745/GCA_000350745.1_Esch_coli_KTE15_V1/GCA_000350745.1_Esch_coli_KTE15_V1_genomic.fna.gz
https://ftp.ncbi.nlm.nih.gov/genomes/all/GCA/000/350/765/GCA_000350765.1_Esch_coli_KTE16_V1/GCA_000350765.1_Esch_coli_KTE16_V1_genomic.fna.gz
https://ftp.ncbi.nlm.nih.gov/genomes/all/GCA/000/350/785/GCA_000350785.1_Esch_coli_KTE21_V1/GCA_000350785.1_Esch_coli_KTE21_V1_genomic.fna.gz
https://ftp.ncbi.nlm.nih.gov/genomes/all/GCA/000/350/805/GCA_000350805.1_Esch_coli_KTE25_V1/GCA_000350805.1_Esch_coli_KTE25_V1_genomic.fna.gz
https://ftp.ncbi.nlm.nih.gov/genomes/all/GCA/000/350/825/GCA_000350825.1_Esch_coli_KTE26_V1/GCA_000350825.1_Esch_coli_KTE26_V1_genomic.fna.gz
https://ftp.ncbi.nlm.nih.gov/genomes/all/GCA/000/350/845/GCA_000350845.1_Esch_coli_KTE28_V1/GCA_000350845.1_Esch_coli_KTE28_V1_genomic.fna.gz
https://ftp.ncbi.nlm.nih.gov/genomes/all/GCA/000/350/865/GCA_000350865.1_Esch_coli_KTE39_V1/GCA_000350865.1_Esch_coli_KTE39_V1_genomic.fna.gz
https://ftp.ncbi.nlm.nih.gov/genomes/all/GCA/000/350/885/GCA_000350885.1_Esch_coli_KTE44_V1/GCA_000350885.1_Esch_coli_KTE44_V1_genomic.fna.gz
https://ftp.ncbi.nlm.nih.gov/genomes/all/GCA/000/350/905/GCA_000350905.1_Esch_coli_KTE178_V1/GCA_000350905.1_Esch_coli_KTE178_V1_genomic.fna.gz
https://ftp.ncbi.nlm.nih.gov/genomes/all/GCA/000/350/925/GCA_000350925.1_Esch_coli_KTE181_V1/GCA_000350925.1_Esch_coli_KTE181_V1_genomic.fna.gz
https://ftp.ncbi.nlm.nih.gov/genomes/all/GCA/000/350/945/GCA_000350945.1_Esch_coli_KTE187_V1/GCA_000350945.1_Esch_coli_KTE187_V1_genomic.fna.gz
https://ftp.ncbi.nlm.nih.gov/genomes/all/GCA/000/350/965/GCA_000350965.1_Esch_coli_KTE188_V1/GCA_000350965.1_Esch_coli_KTE188_V1_genomic.fna.gz
https://ftp.ncbi.nlm.nih.gov/genomes/all/GCA/000/350/985/GCA_000350985.1_Esch_coli_KTE189_V1/GCA_000350985.1_Esch_coli_KTE189_V1_genomic.fna.gz
https://ftp.ncbi.nlm.nih.gov/genomes/all/GCA/000/351/005/GCA_000351005.1_Esch_coli_KTE191_V1/GCA_000351005.1_Esch_coli_KTE191_V1_genomic.fna.gz
https://ftp.ncbi.nlm.nih.gov/genomes/all/GCA/000/351/025/GCA_000351025.1_Esch_coli_KTE193_V1/GCA_000351025.1_Esch_coli_KTE193_V1_genomic.fna.gz
https://ftp.ncbi.nlm.nih.gov/genomes/all/GCA/000/351/045/GCA_000351045.1_Esch_coli_KTE201_V1/GCA_000351045.1_Esch_coli_KTE201_V1_genomic.fna.gz
https://ftp.ncbi.nlm.nih.gov/genomes/all/GCA/000/351/065/GCA_000351065.1_Esch_coli_KTE204_V1/GCA_000351065.1_Esch_coli_KTE204_V1_genomic.fna.gz
https://ftp.ncbi.nlm.nih.gov/genomes/all/GCA/000/351/085/GCA_000351085.1_Esch_coli_KTE205_V1/GCA_000351085.1_Esch_coli_KTE205_V1_genomic.fna.gz
https://ftp.ncbi.nlm.nih.gov/genomes/all/GCA/000/351/105/GCA_000351105.1_Esch_coli_KTE206_V1/GCA_000351105.1_Esch_coli_KTE206_V1_genomic.fna.gz
https://ftp.ncbi.nlm.nih.gov/genomes/all/GCA/000/351/125/GCA_000351125.1_Esch_coli_KTE208_V1/GCA_000351125.1_Esch_coli_KTE208_V1_genomic.fna.gz
https://ftp.ncbi.nlm.nih.gov/genomes/all/GCA/000/351/145/GCA_000351145.1_Esch_coli_KTE210_V1/GCA_000351145.1_Esch_coli_KTE210_V1_genomic.fna.gz
https://ftp.ncbi.nlm.nih.gov/genomes/all/GCA/000/351/165/GCA_000351165.1_Esch_coli_KTE212_V1/GCA_000351165.1_Esch_coli_KTE212_V1_genomic.fna.gz
https://ftp.ncbi.nlm.nih.gov/genomes/all/GCA/000/351/185/GCA_000351185.1_Esch_coli_KTE213_V1/GCA_000351185.1_Esch_coli_KTE213_V1_genomic.fna.gz
https://ftp.ncbi.nlm.nih.gov/genomes/all/GCA/000/351/205/GCA_000351205.1_Esch_coli_KTE214_V1/GCA_000351205.1_Esch_coli_KTE214_V1_genomic.fna.gz
https://ftp.ncbi.nlm.nih.gov/genomes/all/GCA/000/351/225/GCA_000351225.1_Esch_coli_KTE216_V1/GCA_000351225.1_Esch_coli_KTE216_V1_genomic.fna.gz
https://ftp.ncbi.nlm.nih.gov/genomes/all/GCA/000/351/245/GCA_000351245.1_Esch_coli_KTE220_V1/GCA_000351245.1_Esch_coli_KTE220_V1_genomic.fna.gz
https://ftp.ncbi.nlm.nih.gov/genomes/all/GCA/000/351/265/GCA_000351265.1_Esch_coli_KTE224_V1/GCA_000351265.1_Esch_coli_KTE224_V1_genomic.fna.gz
https://ftp.ncbi.nlm.nih.gov/genomes/all/GCA/000/351/285/GCA_000351285.1_Esch_coli_KTE228_V1/GCA_000351285.1_Esch_coli_KTE228_V1_genomic.fna.gz
https://ftp.ncbi.nlm.nih.gov/genomes/all/GCA/000/351/305/GCA_000351305.1_Esch_coli_KTE230_V1/GCA_000351305.1_Esch_coli_KTE230_V1_genomic.fna.gz
https://ftp.ncbi.nlm.nih.gov/genomes/all/GCA/000/351/325/GCA_000351325.1_Esch_coli_KTE233_V1/GCA_000351325.1_Esch_coli_KTE233_V1_genomic.fna.gz
https://ftp.ncbi.nlm.nih.gov/genomes/all/GCA/000/351/345/GCA_000351345.1_Esch_coli_KTE234_V1/GCA_000351345.1_Esch_coli_KTE234_V1_genomic.fna.gz
https://ftp.ncbi.nlm.nih.gov/genomes/all/GCA/000/351/365/GCA_000351365.1_Esch_coli_KTE235_V1/GCA_000351365.1_Esch_coli_KTE235_V1_genomic.fna.gz
https://ftp.ncbi.nlm.nih.gov/genomes/all/GCA/000/351/385/GCA_000351385.1_Esch_coli_KTE236_V1/GCA_000351385.1_Esch_coli_KTE236_V1_genomic.fna.gz
https://ftp.ncbi.nlm.nih.gov/genomes/all/GCA/000/351/405/GCA_000351405.1_Esch_coli_KTE237_V1/GCA_000351405.1_Esch_coli_KTE237_V1_genomic.fna.gz
https://ftp.ncbi.nlm.nih.gov/genomes/all/GCA/000/351/425/GCA_000351425.1_Esch_coli_KTE47_V1/GCA_000351425.1_Esch_coli_KTE47_V1_genomic.fna.gz
https://ftp.ncbi.nlm.nih.gov/genomes/all/GCA/000/351/445/GCA_000351445.1_Esch_coli_KTE49_V1/GCA_000351445.1_Esch_coli_KTE49_V1_genomic.fna.gz
https://ftp.ncbi.nlm.nih.gov/genomes/all/GCA/000/351/465/GCA_000351465.1_Esch_coli_KTE51_V1/GCA_000351465.1_Esch_coli_KTE51_V1_genomic.fna.gz
https://ftp.ncbi.nlm.nih.gov/genomes/all/GCA/000/351/485/GCA_000351485.1_Esch_coli_KTE53_V1/GCA_000351485.1_Esch_coli_KTE53_V1_genomic.fna.gz
https://ftp.ncbi.nlm.nih.gov/genomes/all/GCA/000/351/505/GCA_000351505.1_Esch_coli_KTE55_V1/GCA_000351505.1_Esch_coli_KTE55_V1_genomic.fna.gz
https://ftp.ncbi.nlm.nih.gov/genomes/all/GCA/000/351/525/GCA_000351525.1_Esch_coli_KTE56_V1/GCA_000351525.1_Esch_coli_KTE56_V1_genomic.fna.gz
https://ftp.ncbi.nlm.nih.gov/genomes/all/GCA/000/351/545/GCA_000351545.1_Esch_coli_KTE57_V1/GCA_000351545.1_Esch_coli_KTE57_V1_genomic.fna.gz
https://ftp.ncbi.nlm.nih.gov/genomes/all/GCA/000/351/565/GCA_000351565.1_Esch_coli_KTE58_V1/GCA_000351565.1_Esch_coli_KTE58_V1_genomic.fna.gz
https://ftp.ncbi.nlm.nih.gov/genomes/all/GCA/000/351/585/GCA_000351585.1_Esch_coli_KTE60_V1/GCA_000351585.1_Esch_coli_KTE60_V1_genomic.fna.gz
https://ftp.ncbi.nlm.nih.gov/genomes/all/GCA/000/351/605/GCA_000351605.1_Esch_coli_KTE62_V1/GCA_000351605.1_Esch_coli_KTE62_V1_genomic.fna.gz
https://ftp.ncbi.nlm.nih.gov/genomes/all/GCA/000/351/625/GCA_000351625.1_Esch_coli_KTE66_V1/GCA_000351625.1_Esch_coli_KTE66_V1_genomic.fna.gz
https://ftp.ncbi.nlm.nih.gov/genomes/all/GCA/000/351/645/GCA_000351645.1_Esch_coli_KTE67_V1/GCA_000351645.1_Esch_coli_KTE67_V1_genomic.fna.gz
https://ftp.ncbi.nlm.nih.gov/genomes/all/GCA/000/351/665/GCA_000351665.1_Esch_coli_KTE72_V1/GCA_000351665.1_Esch_coli_KTE72_V1_genomic.fna.gz
https://ftp.ncbi.nlm.nih.gov/genomes/all/GCA/000/351/685/GCA_000351685.1_Esch_coli_KTE75_V1/GCA_000351685.1_Esch_coli_KTE75_V1_genomic.fna.gz
https://ftp.ncbi.nlm.nih.gov/genomes/all/GCA/000/351/705/GCA_000351705.1_Esch_coli_KTE76_V1/GCA_000351705.1_Esch_coli_KTE76_V1_genomic.fna.gz
https://ftp.ncbi.nlm.nih.gov/genomes/all/GCA/000/351/725/GCA_000351725.1_Esch_coli_KTE77_V1/GCA_000351725.1_Esch_coli_KTE77_V1_genomic.fna.gz
https://ftp.ncbi.nlm.nih.gov/genomes/all/GCA/000/351/745/GCA_000351745.1_Esch_coli_KTE80_V1/GCA_000351745.1_Esch_coli_KTE80_V1_genomic.fna.gz
https://ftp.ncbi.nlm.nih.gov/genomes/all/GCA/000/351/765/GCA_000351765.1_Esch_coli_KTE81_V1/GCA_000351765.1_Esch_coli_KTE81_V1_genomic.fna.gz
https://ftp.ncbi.nlm.nih.gov/genomes/all/GCA/000/351/785/GCA_000351785.1_Esch_coli_KTE83_V1/GCA_000351785.1_Esch_coli_KTE83_V1_genomic.fna.gz
https://ftp.ncbi.nlm.nih.gov/genomes/all/GCA/000/351/805/GCA_000351805.1_Esch_coli_KTE86_V1/GCA_000351805.1_Esch_coli_KTE86_V1_genomic.fna.gz
https://ftp.ncbi.nlm.nih.gov/genomes/all/GCA/000/351/825/GCA_000351825.1_Esch_coli_KTE87_V1/GCA_000351825.1_Esch_coli_KTE87_V1_genomic.fna.gz
https://ftp.ncbi.nlm.nih.gov/genomes/all/GCA/000/351/845/GCA_000351845.1_Esch_coli_KTE93_V1/GCA_000351845.1_Esch_coli_KTE93_V1_genomic.fna.gz
https://ftp.ncbi.nlm.nih.gov/genomes/all/GCA/000/351/865/GCA_000351865.1_Esch_coli_KTE111_V1/GCA_000351865.1_Esch_coli_KTE111_V1_genomic.fna.gz
https://ftp.ncbi.nlm.nih.gov/genomes/all/GCA/000/351/885/GCA_000351885.1_Esch_coli_KTE116_V1/GCA_000351885.1_Esch_coli_KTE116_V1_genomic.fna.gz
https://ftp.ncbi.nlm.nih.gov/genomes/all/GCA/000/351/905/GCA_000351905.1_Esch_coli_KTE119_V1/GCA_000351905.1_Esch_coli_KTE119_V1_genomic.fna.gz
https://ftp.ncbi.nlm.nih.gov/genomes/all/GCA/000/351/925/GCA_000351925.1_Esch_coli_KTE142_V1/GCA_000351925.1_Esch_coli_KTE142_V1_genomic.fna.gz
https://ftp.ncbi.nlm.nih.gov/genomes/all/GCA/000/351/945/GCA_000351945.1_Esch_coli_KTE143_V1/GCA_000351945.1_Esch_coli_KTE143_V1_genomic.fna.gz
https://ftp.ncbi.nlm.nih.gov/genomes/all/GCA/000/351/965/GCA_000351965.1_Esch_coli_KTE156_V1/GCA_000351965.1_Esch_coli_KTE156_V1_genomic.fna.gz
https://ftp.ncbi.nlm.nih.gov/genomes/all/GCA/000/351/985/GCA_000351985.1_Esch_coli_KTE161_V1/GCA_000351985.1_Esch_coli_KTE161_V1_genomic.fna.gz
https://ftp.ncbi.nlm.nih.gov/genomes/all/GCA/000/352/005/GCA_000352005.1_Esch_coli_KTE162_V1/GCA_000352005.1_Esch_coli_KTE162_V1_genomic.fna.gz
https://ftp.ncbi.nlm.nih.gov/genomes/all/GCA/000/352/025/GCA_000352025.1_Esch_coli_KTE169_V1/GCA_000352025.1_Esch_coli_KTE169_V1_genomic.fna.gz
https://ftp.ncbi.nlm.nih.gov/genomes/all/GCA/000/352/045/GCA_000352045.1_Esch_coli_KTE171_V1/GCA_000352045.1_Esch_coli_KTE171_V1_genomic.fna.gz
https://ftp.ncbi.nlm.nih.gov/genomes/all/GCA/000/352/065/GCA_000352065.1_Esch_coli_KTE6_V1/GCA_000352065.1_Esch_coli_KTE6_V1_genomic.fna.gz
https://ftp.ncbi.nlm.nih.gov/genomes/all/GCA/000/352/085/GCA_000352085.1_Esch_coli_KTE8_V1/GCA_000352085.1_Esch_coli_KTE8_V1_genomic.fna.gz
https://ftp.ncbi.nlm.nih.gov/genomes/all/GCA/000/352/105/GCA_000352105.1_Esch_coli_KTE9_V1/GCA_000352105.1_Esch_coli_KTE9_V1_genomic.fna.gz
https://ftp.ncbi.nlm.nih.gov/genomes/all/GCA/000/352/125/GCA_000352125.1_Esch_coli_KTE17_V1/GCA_000352125.1_Esch_coli_KTE17_V1_genomic.fna.gz
https://ftp.ncbi.nlm.nih.gov/genomes/all/GCA/000/352/145/GCA_000352145.1_Esch_coli_KTE18_V1/GCA_000352145.1_Esch_coli_KTE18_V1_genomic.fna.gz
https://ftp.ncbi.nlm.nih.gov/genomes/all/GCA/000/352/165/GCA_000352165.1_Esch_coli_KTE45_V1/GCA_000352165.1_Esch_coli_KTE45_V1_genomic.fna.gz
https://ftp.ncbi.nlm.nih.gov/genomes/all/GCA/000/352/185/GCA_000352185.1_Esch_coli_KTE42_V1/GCA_000352185.1_Esch_coli_KTE42_V1_genomic.fna.gz
https://ftp.ncbi.nlm.nih.gov/genomes/all/GCA/000/352/205/GCA_000352205.1_Esch_coli_KTE23_V1/GCA_000352205.1_Esch_coli_KTE23_V1_genomic.fna.gz
https://ftp.ncbi.nlm.nih.gov/genomes/all/GCA/000/352/225/GCA_000352225.1_Esch_coli_KTE43_V1/GCA_000352225.1_Esch_coli_KTE43_V1_genomic.fna.gz
https://ftp.ncbi.nlm.nih.gov/genomes/all/GCA/000/352/245/GCA_000352245.1_Esch_coli_KTE29_V1/GCA_000352245.1_Esch_coli_KTE29_V1_genomic.fna.gz
https://ftp.ncbi.nlm.nih.gov/genomes/all/GCA/000/352/265/GCA_000352265.1_Esch_coli_KTE22_V1/GCA_000352265.1_Esch_coli_KTE22_V1_genomic.fna.gz
https://ftp.ncbi.nlm.nih.gov/genomes/all/GCA/000/352/285/GCA_000352285.1_Esch_coli_KTE46_V1/GCA_000352285.1_Esch_coli_KTE46_V1_genomic.fna.gz
https://ftp.ncbi.nlm.nih.gov/genomes/all/GCA/000/352/305/GCA_000352305.1_Esch_coli_KTE48_V1/GCA_000352305.1_Esch_coli_KTE48_V1_genomic.fna.gz
https://ftp.ncbi.nlm.nih.gov/genomes/all/GCA/000/352/325/GCA_000352325.1_Esch_coli_KTE50_V1/GCA_000352325.1_Esch_coli_KTE50_V1_genomic.fna.gz
https://ftp.ncbi.nlm.nih.gov/genomes/all/GCA/000/352/345/GCA_000352345.1_Esch_coli_KTE54_V1/GCA_000352345.1_Esch_coli_KTE54_V1_genomic.fna.gz
https://ftp.ncbi.nlm.nih.gov/genomes/all/GCA/000/352/365/GCA_000352365.1_Esch_coli_KTE59_V1/GCA_000352365.1_Esch_coli_KTE59_V1_genomic.fna.gz
https://ftp.ncbi.nlm.nih.gov/genomes/all/GCA/000/352/385/GCA_000352385.1_Esch_coli_KTE63_V1/GCA_000352385.1_Esch_coli_KTE63_V1_genomic.fna.gz
https://ftp.ncbi.nlm.nih.gov/genomes/all/GCA/000/352/405/GCA_000352405.1_Esch_coli_KTE65_V1/GCA_000352405.1_Esch_coli_KTE65_V1_genomic.fna.gz
https://ftp.ncbi.nlm.nih.gov/genomes/all/GCA/000/352/425/GCA_000352425.1_Esch_coli_KTE78_V1/GCA_000352425.1_Esch_coli_KTE78_V1_genomic.fna.gz
https://ftp.ncbi.nlm.nih.gov/genomes/all/GCA/000/352/445/GCA_000352445.1_Esch_coli_KTE79_V1/GCA_000352445.1_Esch_coli_KTE79_V1_genomic.fna.gz
https://ftp.ncbi.nlm.nih.gov/genomes/all/GCA/000/352/465/GCA_000352465.1_Esch_coli_KTE84_V1/GCA_000352465.1_Esch_coli_KTE84_V1_genomic.fna.gz
https://ftp.ncbi.nlm.nih.gov/genomes/all/GCA/000/352/485/GCA_000352485.1_Esch_coli_KTE91_V1/GCA_000352485.1_Esch_coli_KTE91_V1_genomic.fna.gz
https://ftp.ncbi.nlm.nih.gov/genomes/all/GCA/000/352/505/GCA_000352505.1_Esch_coli_KTE101_V1/GCA_000352505.1_Esch_coli_KTE101_V1_genomic.fna.gz
https://ftp.ncbi.nlm.nih.gov/genomes/all/GCA/000/352/525/GCA_000352525.1_Esch_coli_KTE115_V1/GCA_000352525.1_Esch_coli_KTE115_V1_genomic.fna.gz
https://ftp.ncbi.nlm.nih.gov/genomes/all/GCA/000/352/545/GCA_000352545.1_Esch_coli_KTE118_V1/GCA_000352545.1_Esch_coli_KTE118_V1_genomic.fna.gz
https://ftp.ncbi.nlm.nih.gov/genomes/all/GCA/000/352/565/GCA_000352565.1_Esch_coli_KTE123_V1/GCA_000352565.1_Esch_coli_KTE123_V1_genomic.fna.gz
https://ftp.ncbi.nlm.nih.gov/genomes/all/GCA/000/352/585/GCA_000352585.1_Esch_coli_KTE135_V1/GCA_000352585.1_Esch_coli_KTE135_V1_genomic.fna.gz
https://ftp.ncbi.nlm.nih.gov/genomes/all/GCA/000/352/605/GCA_000352605.1_Esch_coli_KTE136_V1/GCA_000352605.1_Esch_coli_KTE136_V1_genomic.fna.gz
https://ftp.ncbi.nlm.nih.gov/genomes/all/GCA/000/352/625/GCA_000352625.1_Esch_coli_KTE140_V1/GCA_000352625.1_Esch_coli_KTE140_V1_genomic.fna.gz
https://ftp.ncbi.nlm.nih.gov/genomes/all/GCA/000/352/645/GCA_000352645.1_Esch_coli_KTE141_V1/GCA_000352645.1_Esch_coli_KTE141_V1_genomic.fna.gz
https://ftp.ncbi.nlm.nih.gov/genomes/all/GCA/000/352/665/GCA_000352665.1_Esch_coli_KTE144_V1/GCA_000352665.1_Esch_coli_KTE144_V1_genomic.fna.gz
https://ftp.ncbi.nlm.nih.gov/genomes/all/GCA/000/352/685/GCA_000352685.1_Esch_coli_KTE146_V1/GCA_000352685.1_Esch_coli_KTE146_V1_genomic.fna.gz
https://ftp.ncbi.nlm.nih.gov/genomes/all/GCA/000/352/705/GCA_000352705.1_Esch_coli_KTE147_V1/GCA_000352705.1_Esch_coli_KTE147_V1_genomic.fna.gz
https://ftp.ncbi.nlm.nih.gov/genomes/all/GCA/000/352/725/GCA_000352725.1_Esch_coli_KTE154_V1/GCA_000352725.1_Esch_coli_KTE154_V1_genomic.fna.gz
https://ftp.ncbi.nlm.nih.gov/genomes/all/GCA/000/352/745/GCA_000352745.1_Esch_coli_KTE158_V1/GCA_000352745.1_Esch_coli_KTE158_V1_genomic.fna.gz
https://ftp.ncbi.nlm.nih.gov/genomes/all/GCA/000/352/765/GCA_000352765.1_Esch_coli_KTE165_V1/GCA_000352765.1_Esch_coli_KTE165_V1_genomic.fna.gz
https://ftp.ncbi.nlm.nih.gov/genomes/all/GCA/000/352/785/GCA_000352785.1_Esch_coli_KTE192_V1/GCA_000352785.1_Esch_coli_KTE192_V1_genomic.fna.gz
https://ftp.ncbi.nlm.nih.gov/genomes/all/GCA/000/352/805/GCA_000352805.1_Esch_coli_KTE194_V1/GCA_000352805.1_Esch_coli_KTE194_V1_genomic.fna.gz
https://ftp.ncbi.nlm.nih.gov/genomes/all/GCA/000/352/825/GCA_000352825.1_Esch_coli_KTE190_V1/GCA_000352825.1_Esch_coli_KTE190_V1_genomic.fna.gz
https://ftp.ncbi.nlm.nih.gov/genomes/all/GCA/000/352/845/GCA_000352845.1_Esch_coli_KTE173_V1/GCA_000352845.1_Esch_coli_KTE173_V1_genomic.fna.gz
https://ftp.ncbi.nlm.nih.gov/genomes/all/GCA/000/352/865/GCA_000352865.1_Esch_coli_KTE175_V1/GCA_000352865.1_Esch_coli_KTE175_V1_genomic.fna.gz
https://ftp.ncbi.nlm.nih.gov/genomes/all/GCA/000/352/885/GCA_000352885.1_Esch_coli_KTE184_V1/GCA_000352885.1_Esch_coli_KTE184_V1_genomic.fna.gz
https://ftp.ncbi.nlm.nih.gov/genomes/all/GCA/000/352/905/GCA_000352905.1_Esch_coli_KTE183_V1/GCA_000352905.1_Esch_coli_KTE183_V1_genomic.fna.gz
https://ftp.ncbi.nlm.nih.gov/genomes/all/GCA/000/352/925/GCA_000352925.1_Esch_coli_KTE196_V1/GCA_000352925.1_Esch_coli_KTE196_V1_genomic.fna.gz
https://ftp.ncbi.nlm.nih.gov/genomes/all/GCA/000/352/945/GCA_000352945.1_Esch_coli_KTE197_V1/GCA_000352945.1_Esch_coli_KTE197_V1_genomic.fna.gz
https://ftp.ncbi.nlm.nih.gov/genomes/all/GCA/000/352/965/GCA_000352965.1_Esch_coli_KTE202_V1/GCA_000352965.1_Esch_coli_KTE202_V1_genomic.fna.gz
https://ftp.ncbi.nlm.nih.gov/genomes/all/GCA/000/352/985/GCA_000352985.1_Esch_coli_KTE203_V1/GCA_000352985.1_Esch_coli_KTE203_V1_genomic.fna.gz
https://ftp.ncbi.nlm.nih.gov/genomes/all/GCA/000/353/005/GCA_000353005.1_Esch_coli_KTE207_V1/GCA_000353005.1_Esch_coli_KTE207_V1_genomic.fna.gz
https://ftp.ncbi.nlm.nih.gov/genomes/all/GCA/000/353/025/GCA_000353025.1_Esch_coli_KTE209_V1/GCA_000353025.1_Esch_coli_KTE209_V1_genomic.fna.gz
https://ftp.ncbi.nlm.nih.gov/genomes/all/GCA/000/353/045/GCA_000353045.1_Esch_coli_KTE211_V1/GCA_000353045.1_Esch_coli_KTE211_V1_genomic.fna.gz
https://ftp.ncbi.nlm.nih.gov/genomes/all/GCA/000/353/065/GCA_000353065.1_Esch_coli_KTE215_V1/GCA_000353065.1_Esch_coli_KTE215_V1_genomic.fna.gz
https://ftp.ncbi.nlm.nih.gov/genomes/all/GCA/000/353/085/GCA_000353085.1_Esch_coli_KTE217_V1/GCA_000353085.1_Esch_coli_KTE217_V1_genomic.fna.gz
https://ftp.ncbi.nlm.nih.gov/genomes/all/GCA/000/353/105/GCA_000353105.1_Esch_coli_KTE218_V1/GCA_000353105.1_Esch_coli_KTE218_V1_genomic.fna.gz
https://ftp.ncbi.nlm.nih.gov/genomes/all/GCA/000/353/125/GCA_000353125.1_Esch_coli_KTE223_V1/GCA_000353125.1_Esch_coli_KTE223_V1_genomic.fna.gz
https://ftp.ncbi.nlm.nih.gov/genomes/all/GCA/000/353/145/GCA_000353145.1_Esch_coli_KTE227_V1/GCA_000353145.1_Esch_coli_KTE227_V1_genomic.fna.gz
https://ftp.ncbi.nlm.nih.gov/genomes/all/GCA/000/353/165/GCA_000353165.1_Esch_coli_KTE229_V1/GCA_000353165.1_Esch_coli_KTE229_V1_genomic.fna.gz
https://ftp.ncbi.nlm.nih.gov/genomes/all/GCA/000/353/185/GCA_000353185.1_Esch_coli_KTE104_V1/GCA_000353185.1_Esch_coli_KTE104_V1_genomic.fna.gz
https://ftp.ncbi.nlm.nih.gov/genomes/all/GCA/000/353/545/GCA_000353545.1_E92_11NrN01/GCA_000353545.1_E92_11NrN01_genomic.fna.gz
https://ftp.ncbi.nlm.nih.gov/genomes/all/GCA/000/354/275/GCA_000354275.2_ASM35427v2/GCA_000354275.2_ASM35427v2_genomic.fna.gz
https://ftp.ncbi.nlm.nih.gov/genomes/all/GCA/000/354/295/GCA_000354295.1_ASM35429v1/GCA_000354295.1_ASM35429v1_genomic.fna.gz
https://ftp.ncbi.nlm.nih.gov/genomes/all/GCA/000/354/315/GCA_000354315.2_ASM35431v2/GCA_000354315.2_ASM35431v2_genomic.fna.gz
https://ftp.ncbi.nlm.nih.gov/genomes/all/GCA/000/354/335/GCA_000354335.2_ASM35433v2/GCA_000354335.2_ASM35433v2_genomic.fna.gz
https://ftp.ncbi.nlm.nih.gov/genomes/all/GCA/000/354/355/GCA_000354355.2_ASM35435v2/GCA_000354355.2_ASM35435v2_genomic.fna.gz
https://ftp.ncbi.nlm.nih.gov/genomes/all/GCA/000/354/375/GCA_000354375.2_ASM35437v2/GCA_000354375.2_ASM35437v2_genomic.fna.gz
https://ftp.ncbi.nlm.nih.gov/genomes/all/GCA/000/354/395/GCA_000354395.1_ASM35439v1/GCA_000354395.1_ASM35439v1_genomic.fna.gz
https://ftp.ncbi.nlm.nih.gov/genomes/all/GCA/000/354/415/GCA_000354415.2_ASM35441v2/GCA_000354415.2_ASM35441v2_genomic.fna.gz
https://ftp.ncbi.nlm.nih.gov/genomes/all/GCA/000/354/435/GCA_000354435.2_ASM35443v2/GCA_000354435.2_ASM35443v2_genomic.fna.gz
https://ftp.ncbi.nlm.nih.gov/genomes/all/GCA/000/354/455/GCA_000354455.1_ASM35445v1/GCA_000354455.1_ASM35445v1_genomic.fna.gz
https://ftp.ncbi.nlm.nih.gov/genomes/all/GCA/000/354/475/GCA_000354475.2_ASM35447v2/GCA_000354475.2_ASM35447v2_genomic.fna.gz
https://ftp.ncbi.nlm.nih.gov/genomes/all/GCA/000/354/495/GCA_000354495.2_ASM35449v2/GCA_000354495.2_ASM35449v2_genomic.fna.gz
https://ftp.ncbi.nlm.nih.gov/genomes/all/GCA/000/354/515/GCA_000354515.2_ASM35451v2/GCA_000354515.2_ASM35451v2_genomic.fna.gz
https://ftp.ncbi.nlm.nih.gov/genomes/all/GCA/000/354/535/GCA_000354535.2_ASM35453v2/GCA_000354535.2_ASM35453v2_genomic.fna.gz
https://ftp.ncbi.nlm.nih.gov/genomes/all/GCA/000/354/555/GCA_000354555.2_ASM35455v2/GCA_000354555.2_ASM35455v2_genomic.fna.gz
https://ftp.ncbi.nlm.nih.gov/genomes/all/GCA/000/354/575/GCA_000354575.2_ASM35457v2/GCA_000354575.2_ASM35457v2_genomic.fna.gz
https://ftp.ncbi.nlm.nih.gov/genomes/all/GCA/000/354/595/GCA_000354595.1_ASM35459v1/GCA_000354595.1_ASM35459v1_genomic.fna.gz
https://ftp.ncbi.nlm.nih.gov/genomes/all/GCA/000/354/615/GCA_000354615.2_ASM35461v2/GCA_000354615.2_ASM35461v2_genomic.fna.gz
https://ftp.ncbi.nlm.nih.gov/genomes/all/GCA/000/354/735/GCA_000354735.2_ASM35473v2/GCA_000354735.2_ASM35473v2_genomic.fna.gz
https://ftp.ncbi.nlm.nih.gov/genomes/all/GCA/000/354/755/GCA_000354755.2_ASM35475v2/GCA_000354755.2_ASM35475v2_genomic.fna.gz
https://ftp.ncbi.nlm.nih.gov/genomes/all/GCA/000/354/775/GCA_000354775.2_ASM35477v2/GCA_000354775.2_ASM35477v2_genomic.fna.gz
https://ftp.ncbi.nlm.nih.gov/genomes/all/GCA/000/354/795/GCA_000354795.2_ASM35479v2/GCA_000354795.2_ASM35479v2_genomic.fna.gz
https://ftp.ncbi.nlm.nih.gov/genomes/all/GCA/000/354/815/GCA_000354815.2_ASM35481v2/GCA_000354815.2_ASM35481v2_genomic.fna.gz
https://ftp.ncbi.nlm.nih.gov/genomes/all/GCA/000/354/835/GCA_000354835.2_ASM35483v2/GCA_000354835.2_ASM35483v2_genomic.fna.gz
https://ftp.ncbi.nlm.nih.gov/genomes/all/GCA/000/354/855/GCA_000354855.1_ASM35485v1/GCA_000354855.1_ASM35485v1_genomic.fna.gz
https://ftp.ncbi.nlm.nih.gov/genomes/all/GCA/000/354/875/GCA_000354875.1_ASM35487v1/GCA_000354875.1_ASM35487v1_genomic.fna.gz
https://ftp.ncbi.nlm.nih.gov/genomes/all/GCA/000/354/895/GCA_000354895.2_ASM35489v2/GCA_000354895.2_ASM35489v2_genomic.fna.gz
https://ftp.ncbi.nlm.nih.gov/genomes/all/GCA/000/354/915/GCA_000354915.1_ASM35491v1/GCA_000354915.1_ASM35491v1_genomic.fna.gz
https://ftp.ncbi.nlm.nih.gov/genomes/all/GCA/000/354/935/GCA_000354935.2_ASM35493v2/GCA_000354935.2_ASM35493v2_genomic.fna.gz
https://ftp.ncbi.nlm.nih.gov/genomes/all/GCA/000/354/955/GCA_000354955.1_ASM35495v1/GCA_000354955.1_ASM35495v1_genomic.fna.gz
https://ftp.ncbi.nlm.nih.gov/genomes/all/GCA/000/354/975/GCA_000354975.1_ASM35497v1/GCA_000354975.1_ASM35497v1_genomic.fna.gz
https://ftp.ncbi.nlm.nih.gov/genomes/all/GCA/000/354/995/GCA_000354995.2_ASM35499v2/GCA_000354995.2_ASM35499v2_genomic.fna.gz
https://ftp.ncbi.nlm.nih.gov/genomes/all/GCA/000/355/015/GCA_000355015.2_ASM35501v2/GCA_000355015.2_ASM35501v2_genomic.fna.gz
https://ftp.ncbi.nlm.nih.gov/genomes/all/GCA/000/355/035/GCA_000355035.2_ASM35503v2/GCA_000355035.2_ASM35503v2_genomic.fna.gz
https://ftp.ncbi.nlm.nih.gov/genomes/all/GCA/000/355/055/GCA_000355055.1_ASM35505v1/GCA_000355055.1_ASM35505v1_genomic.fna.gz
https://ftp.ncbi.nlm.nih.gov/genomes/all/GCA/000/355/075/GCA_000355075.2_ASM35507v2/GCA_000355075.2_ASM35507v2_genomic.fna.gz
https://ftp.ncbi.nlm.nih.gov/genomes/all/GCA/000/355/095/GCA_000355095.2_ASM35509v2/GCA_000355095.2_ASM35509v2_genomic.fna.gz
https://ftp.ncbi.nlm.nih.gov/genomes/all/GCA/000/355/115/GCA_000355115.2_ASM35511v2/GCA_000355115.2_ASM35511v2_genomic.fna.gz
https://ftp.ncbi.nlm.nih.gov/genomes/all/GCA/000/355/155/GCA_000355155.2_ASM35515v2/GCA_000355155.2_ASM35515v2_genomic.fna.gz
https://ftp.ncbi.nlm.nih.gov/genomes/all/GCA/000/355/175/GCA_000355175.1_ASM35517v1/GCA_000355175.1_ASM35517v1_genomic.fna.gz
https://ftp.ncbi.nlm.nih.gov/genomes/all/GCA/000/355/195/GCA_000355195.2_ASM35519v2/GCA_000355195.2_ASM35519v2_genomic.fna.gz
https://ftp.ncbi.nlm.nih.gov/genomes/all/GCA/000/355/215/GCA_000355215.2_ASM35521v2/GCA_000355215.2_ASM35521v2_genomic.fna.gz
https://ftp.ncbi.nlm.nih.gov/genomes/all/GCA/000/355/235/GCA_000355235.2_ASM35523v2/GCA_000355235.2_ASM35523v2_genomic.fna.gz
https://ftp.ncbi.nlm.nih.gov/genomes/all/GCA/000/355/255/GCA_000355255.2_ASM35525v2/GCA_000355255.2_ASM35525v2_genomic.fna.gz
https://ftp.ncbi.nlm.nih.gov/genomes/all/GCA/000/355/595/GCA_000355595.1_ASM35559v1/GCA_000355595.1_ASM35559v1_genomic.fna.gz
https://ftp.ncbi.nlm.nih.gov/genomes/all/GCA/000/355/615/GCA_000355615.2_ASM35561v2/GCA_000355615.2_ASM35561v2_genomic.fna.gz
https://ftp.ncbi.nlm.nih.gov/genomes/all/GCA/000/356/005/GCA_000356005.2_ASM35600v2/GCA_000356005.2_ASM35600v2_genomic.fna.gz
https://ftp.ncbi.nlm.nih.gov/genomes/all/GCA/000/356/025/GCA_000356025.2_ASM35602v2/GCA_000356025.2_ASM35602v2_genomic.fna.gz
https://ftp.ncbi.nlm.nih.gov/genomes/all/GCA/000/356/045/GCA_000356045.2_ASM35604v2/GCA_000356045.2_ASM35604v2_genomic.fna.gz
https://ftp.ncbi.nlm.nih.gov/genomes/all/GCA/000/356/065/GCA_000356065.2_ASM35606v2/GCA_000356065.2_ASM35606v2_genomic.fna.gz
https://ftp.ncbi.nlm.nih.gov/genomes/all/GCA/000/356/085/GCA_000356085.2_ASM35608v2/GCA_000356085.2_ASM35608v2_genomic.fna.gz
https://ftp.ncbi.nlm.nih.gov/genomes/all/GCA/000/356/105/GCA_000356105.2_ASM35610v2/GCA_000356105.2_ASM35610v2_genomic.fna.gz
https://ftp.ncbi.nlm.nih.gov/genomes/all/GCA/000/356/125/GCA_000356125.1_ASM35612v1/GCA_000356125.1_ASM35612v1_genomic.fna.gz
https://ftp.ncbi.nlm.nih.gov/genomes/all/GCA/000/356/145/GCA_000356145.2_ASM35614v2/GCA_000356145.2_ASM35614v2_genomic.fna.gz
https://ftp.ncbi.nlm.nih.gov/genomes/all/GCA/000/356/165/GCA_000356165.2_ASM35616v2/GCA_000356165.2_ASM35616v2_genomic.fna.gz
https://ftp.ncbi.nlm.nih.gov/genomes/all/GCA/000/356/185/GCA_000356185.2_ASM35618v2/GCA_000356185.2_ASM35618v2_genomic.fna.gz
https://ftp.ncbi.nlm.nih.gov/genomes/all/GCA/000/356/205/GCA_000356205.2_ASM35620v2/GCA_000356205.2_ASM35620v2_genomic.fna.gz
https://ftp.ncbi.nlm.nih.gov/genomes/all/GCA/000/356/225/GCA_000356225.2_ASM35622v2/GCA_000356225.2_ASM35622v2_genomic.fna.gz
https://ftp.ncbi.nlm.nih.gov/genomes/all/GCA/000/356/245/GCA_000356245.1_ASM35624v1/GCA_000356245.1_ASM35624v1_genomic.fna.gz
https://ftp.ncbi.nlm.nih.gov/genomes/all/GCA/000/356/265/GCA_000356265.2_ASM35626v2/GCA_000356265.2_ASM35626v2_genomic.fna.gz
https://ftp.ncbi.nlm.nih.gov/genomes/all/GCA/000/356/285/GCA_000356285.2_ASM35628v2/GCA_000356285.2_ASM35628v2_genomic.fna.gz
https://ftp.ncbi.nlm.nih.gov/genomes/all/GCA/000/356/305/GCA_000356305.2_ASM35630v2/GCA_000356305.2_ASM35630v2_genomic.fna.gz
https://ftp.ncbi.nlm.nih.gov/genomes/all/GCA/000/356/325/GCA_000356325.2_ASM35632v2/GCA_000356325.2_ASM35632v2_genomic.fna.gz
https://ftp.ncbi.nlm.nih.gov/genomes/all/GCA/000/356/345/GCA_000356345.2_ASM35634v2/GCA_000356345.2_ASM35634v2_genomic.fna.gz
https://ftp.ncbi.nlm.nih.gov/genomes/all/GCA/000/356/365/GCA_000356365.2_ASM35636v2/GCA_000356365.2_ASM35636v2_genomic.fna.gz
https://ftp.ncbi.nlm.nih.gov/genomes/all/GCA/000/356/385/GCA_000356385.1_ASM35638v1/GCA_000356385.1_ASM35638v1_genomic.fna.gz
https://ftp.ncbi.nlm.nih.gov/genomes/all/GCA/000/356/405/GCA_000356405.2_ASM35640v2/GCA_000356405.2_ASM35640v2_genomic.fna.gz
https://ftp.ncbi.nlm.nih.gov/genomes/all/GCA/000/356/425/GCA_000356425.2_ASM35642v2/GCA_000356425.2_ASM35642v2_genomic.fna.gz
https://ftp.ncbi.nlm.nih.gov/genomes/all/GCA/000/356/445/GCA_000356445.2_ASM35644v2/GCA_000356445.2_ASM35644v2_genomic.fna.gz
https://ftp.ncbi.nlm.nih.gov/genomes/all/GCA/000/356/465/GCA_000356465.2_ASM35646v2/GCA_000356465.2_ASM35646v2_genomic.fna.gz
https://ftp.ncbi.nlm.nih.gov/genomes/all/GCA/000/356/485/GCA_000356485.2_ASM35648v2/GCA_000356485.2_ASM35648v2_genomic.fna.gz
https://ftp.ncbi.nlm.nih.gov/genomes/all/GCA/000/356/505/GCA_000356505.2_ASM35650v2/GCA_000356505.2_ASM35650v2_genomic.fna.gz
https://ftp.ncbi.nlm.nih.gov/genomes/all/GCA/000/356/525/GCA_000356525.2_ASM35652v2/GCA_000356525.2_ASM35652v2_genomic.fna.gz
https://ftp.ncbi.nlm.nih.gov/genomes/all/GCA/000/356/545/GCA_000356545.1_ASM35654v1/GCA_000356545.1_ASM35654v1_genomic.fna.gz
https://ftp.ncbi.nlm.nih.gov/genomes/all/GCA/000/356/565/GCA_000356565.1_ASM35656v1/GCA_000356565.1_ASM35656v1_genomic.fna.gz
https://ftp.ncbi.nlm.nih.gov/genomes/all/GCA/000/356/585/GCA_000356585.2_ASM35658v2/GCA_000356585.2_ASM35658v2_genomic.fna.gz
https://ftp.ncbi.nlm.nih.gov/genomes/all/GCA/000/356/605/GCA_000356605.2_ASM35660v2/GCA_000356605.2_ASM35660v2_genomic.fna.gz
https://ftp.ncbi.nlm.nih.gov/genomes/all/GCA/000/356/625/GCA_000356625.2_ASM35662v2/GCA_000356625.2_ASM35662v2_genomic.fna.gz
https://ftp.ncbi.nlm.nih.gov/genomes/all/GCA/000/356/645/GCA_000356645.2_ASM35664v2/GCA_000356645.2_ASM35664v2_genomic.fna.gz
https://ftp.ncbi.nlm.nih.gov/genomes/all/GCA/000/356/665/GCA_000356665.2_ASM35666v2/GCA_000356665.2_ASM35666v2_genomic.fna.gz
https://ftp.ncbi.nlm.nih.gov/genomes/all/GCA/000/356/685/GCA_000356685.2_ASM35668v2/GCA_000356685.2_ASM35668v2_genomic.fna.gz
https://ftp.ncbi.nlm.nih.gov/genomes/all/GCA/000/356/705/GCA_000356705.1_ASM35670v1/GCA_000356705.1_ASM35670v1_genomic.fna.gz
https://ftp.ncbi.nlm.nih.gov/genomes/all/GCA/000/356/725/GCA_000356725.1_ASM35672v1/GCA_000356725.1_ASM35672v1_genomic.fna.gz
https://ftp.ncbi.nlm.nih.gov/genomes/all/GCA/000/356/745/GCA_000356745.2_ASM35674v2/GCA_000356745.2_ASM35674v2_genomic.fna.gz
https://ftp.ncbi.nlm.nih.gov/genomes/all/GCA/000/356/765/GCA_000356765.2_ASM35676v2/GCA_000356765.2_ASM35676v2_genomic.fna.gz
https://ftp.ncbi.nlm.nih.gov/genomes/all/GCA/000/356/785/GCA_000356785.2_ASM35678v2/GCA_000356785.2_ASM35678v2_genomic.fna.gz
https://ftp.ncbi.nlm.nih.gov/genomes/all/GCA/000/356/805/GCA_000356805.2_ASM35680v2/GCA_000356805.2_ASM35680v2_genomic.fna.gz
https://ftp.ncbi.nlm.nih.gov/genomes/all/GCA/000/356/825/GCA_000356825.2_ASM35682v2/GCA_000356825.2_ASM35682v2_genomic.fna.gz
https://ftp.ncbi.nlm.nih.gov/genomes/all/GCA/000/356/845/GCA_000356845.2_ASM35684v2/GCA_000356845.2_ASM35684v2_genomic.fna.gz
https://ftp.ncbi.nlm.nih.gov/genomes/all/GCA/000/356/865/GCA_000356865.2_ASM35686v2/GCA_000356865.2_ASM35686v2_genomic.fna.gz
https://ftp.ncbi.nlm.nih.gov/genomes/all/GCA/000/356/885/GCA_000356885.2_ASM35688v2/GCA_000356885.2_ASM35688v2_genomic.fna.gz
https://ftp.ncbi.nlm.nih.gov/genomes/all/GCA/000/356/905/GCA_000356905.1_ASM35690v1/GCA_000356905.1_ASM35690v1_genomic.fna.gz
https://ftp.ncbi.nlm.nih.gov/genomes/all/GCA/000/356/925/GCA_000356925.2_ASM35692v2/GCA_000356925.2_ASM35692v2_genomic.fna.gz
https://ftp.ncbi.nlm.nih.gov/genomes/all/GCA/000/356/945/GCA_000356945.1_ASM35694v1/GCA_000356945.1_ASM35694v1_genomic.fna.gz
https://ftp.ncbi.nlm.nih.gov/genomes/all/GCA/000/356/965/GCA_000356965.1_ASM35696v1/GCA_000356965.1_ASM35696v1_genomic.fna.gz
https://ftp.ncbi.nlm.nih.gov/genomes/all/GCA/000/356/985/GCA_000356985.2_ASM35698v2/GCA_000356985.2_ASM35698v2_genomic.fna.gz
https://ftp.ncbi.nlm.nih.gov/genomes/all/GCA/000/357/005/GCA_000357005.2_ASM35700v2/GCA_000357005.2_ASM35700v2_genomic.fna.gz
https://ftp.ncbi.nlm.nih.gov/genomes/all/GCA/000/357/025/GCA_000357025.2_ASM35702v2/GCA_000357025.2_ASM35702v2_genomic.fna.gz
https://ftp.ncbi.nlm.nih.gov/genomes/all/GCA/000/357/045/GCA_000357045.2_ASM35704v2/GCA_000357045.2_ASM35704v2_genomic.fna.gz
https://ftp.ncbi.nlm.nih.gov/genomes/all/GCA/000/357/065/GCA_000357065.2_ASM35706v2/GCA_000357065.2_ASM35706v2_genomic.fna.gz
https://ftp.ncbi.nlm.nih.gov/genomes/all/GCA/000/357/085/GCA_000357085.1_ASM35708v1/GCA_000357085.1_ASM35708v1_genomic.fna.gz
https://ftp.ncbi.nlm.nih.gov/genomes/all/GCA/000/357/105/GCA_000357105.1_ASM35710v1/GCA_000357105.1_ASM35710v1_genomic.fna.gz
https://ftp.ncbi.nlm.nih.gov/genomes/all/GCA/000/357/125/GCA_000357125.1_ASM35712v1/GCA_000357125.1_ASM35712v1_genomic.fna.gz
https://ftp.ncbi.nlm.nih.gov/genomes/all/GCA/000/357/145/GCA_000357145.2_ASM35714v2/GCA_000357145.2_ASM35714v2_genomic.fna.gz
https://ftp.ncbi.nlm.nih.gov/genomes/all/GCA/000/357/165/GCA_000357165.1_ASM35716v1/GCA_000357165.1_ASM35716v1_genomic.fna.gz
https://ftp.ncbi.nlm.nih.gov/genomes/all/GCA/000/357/185/GCA_000357185.2_ASM35718v2/GCA_000357185.2_ASM35718v2_genomic.fna.gz
https://ftp.ncbi.nlm.nih.gov/genomes/all/GCA/000/357/205/GCA_000357205.2_ASM35720v2/GCA_000357205.2_ASM35720v2_genomic.fna.gz
https://ftp.ncbi.nlm.nih.gov/genomes/all/GCA/000/357/225/GCA_000357225.2_ASM35722v2/GCA_000357225.2_ASM35722v2_genomic.fna.gz
https://ftp.ncbi.nlm.nih.gov/genomes/all/GCA/000/357/245/GCA_000357245.1_ASM35724v1/GCA_000357245.1_ASM35724v1_genomic.fna.gz
https://ftp.ncbi.nlm.nih.gov/genomes/all/GCA/000/357/265/GCA_000357265.2_ASM35726v2/GCA_000357265.2_ASM35726v2_genomic.fna.gz
https://ftp.ncbi.nlm.nih.gov/genomes/all/GCA/000/357/285/GCA_000357285.2_ASM35728v2/GCA_000357285.2_ASM35728v2_genomic.fna.gz
https://ftp.ncbi.nlm.nih.gov/genomes/all/GCA/000/357/305/GCA_000357305.2_ASM35730v2/GCA_000357305.2_ASM35730v2_genomic.fna.gz
https://ftp.ncbi.nlm.nih.gov/genomes/all/GCA/000/357/325/GCA_000357325.1_ASM35732v1/GCA_000357325.1_ASM35732v1_genomic.fna.gz
https://ftp.ncbi.nlm.nih.gov/genomes/all/GCA/000/357/345/GCA_000357345.2_ASM35734v2/GCA_000357345.2_ASM35734v2_genomic.fna.gz
https://ftp.ncbi.nlm.nih.gov/genomes/all/GCA/000/357/365/GCA_000357365.2_ASM35736v2/GCA_000357365.2_ASM35736v2_genomic.fna.gz
https://ftp.ncbi.nlm.nih.gov/genomes/all/GCA/000/357/385/GCA_000357385.2_ASM35738v2/GCA_000357385.2_ASM35738v2_genomic.fna.gz
https://ftp.ncbi.nlm.nih.gov/genomes/all/GCA/000/357/405/GCA_000357405.2_ASM35740v2/GCA_000357405.2_ASM35740v2_genomic.fna.gz
https://ftp.ncbi.nlm.nih.gov/genomes/all/GCA/000/357/425/GCA_000357425.2_ASM35742v2/GCA_000357425.2_ASM35742v2_genomic.fna.gz
https://ftp.ncbi.nlm.nih.gov/genomes/all/GCA/000/357/445/GCA_000357445.2_ASM35744v2/GCA_000357445.2_ASM35744v2_genomic.fna.gz
https://ftp.ncbi.nlm.nih.gov/genomes/all/GCA/000/357/465/GCA_000357465.2_ASM35746v2/GCA_000357465.2_ASM35746v2_genomic.fna.gz
https://ftp.ncbi.nlm.nih.gov/genomes/all/GCA/000/357/485/GCA_000357485.2_ASM35748v2/GCA_000357485.2_ASM35748v2_genomic.fna.gz
https://ftp.ncbi.nlm.nih.gov/genomes/all/GCA/000/357/505/GCA_000357505.2_ASM35750v2/GCA_000357505.2_ASM35750v2_genomic.fna.gz
https://ftp.ncbi.nlm.nih.gov/genomes/all/GCA/000/357/525/GCA_000357525.2_ASM35752v2/GCA_000357525.2_ASM35752v2_genomic.fna.gz
https://ftp.ncbi.nlm.nih.gov/genomes/all/GCA/000/357/545/GCA_000357545.2_ASM35754v2/GCA_000357545.2_ASM35754v2_genomic.fna.gz
https://ftp.ncbi.nlm.nih.gov/genomes/all/GCA/000/357/565/GCA_000357565.2_ASM35756v2/GCA_000357565.2_ASM35756v2_genomic.fna.gz
https://ftp.ncbi.nlm.nih.gov/genomes/all/GCA/000/357/585/GCA_000357585.2_ASM35758v2/GCA_000357585.2_ASM35758v2_genomic.fna.gz
https://ftp.ncbi.nlm.nih.gov/genomes/all/GCA/000/357/605/GCA_000357605.2_ASM35760v2/GCA_000357605.2_ASM35760v2_genomic.fna.gz
https://ftp.ncbi.nlm.nih.gov/genomes/all/GCA/000/357/625/GCA_000357625.2_ASM35762v2/GCA_000357625.2_ASM35762v2_genomic.fna.gz
https://ftp.ncbi.nlm.nih.gov/genomes/all/GCA/000/357/645/GCA_000357645.1_ASM35764v1/GCA_000357645.1_ASM35764v1_genomic.fna.gz
https://ftp.ncbi.nlm.nih.gov/genomes/all/GCA/000/357/665/GCA_000357665.2_ASM35766v2/GCA_000357665.2_ASM35766v2_genomic.fna.gz
https://ftp.ncbi.nlm.nih.gov/genomes/all/GCA/000/357/685/GCA_000357685.2_ASM35768v2/GCA_000357685.2_ASM35768v2_genomic.fna.gz
https://ftp.ncbi.nlm.nih.gov/genomes/all/GCA/000/357/705/GCA_000357705.2_ASM35770v2/GCA_000357705.2_ASM35770v2_genomic.fna.gz
https://ftp.ncbi.nlm.nih.gov/genomes/all/GCA/000/357/725/GCA_000357725.1_ASM35772v1/GCA_000357725.1_ASM35772v1_genomic.fna.gz
https://ftp.ncbi.nlm.nih.gov/genomes/all/GCA/000/357/745/GCA_000357745.1_ASM35774v1/GCA_000357745.1_ASM35774v1_genomic.fna.gz
https://ftp.ncbi.nlm.nih.gov/genomes/all/GCA/000/357/765/GCA_000357765.2_ASM35776v2/GCA_000357765.2_ASM35776v2_genomic.fna.gz
https://ftp.ncbi.nlm.nih.gov/genomes/all/GCA/000/357/785/GCA_000357785.2_ASM35778v2/GCA_000357785.2_ASM35778v2_genomic.fna.gz
https://ftp.ncbi.nlm.nih.gov/genomes/all/GCA/000/357/805/GCA_000357805.1_ASM35780v1/GCA_000357805.1_ASM35780v1_genomic.fna.gz
https://ftp.ncbi.nlm.nih.gov/genomes/all/GCA/000/357/825/GCA_000357825.2_ASM35782v2/GCA_000357825.2_ASM35782v2_genomic.fna.gz
https://ftp.ncbi.nlm.nih.gov/genomes/all/GCA/000/357/845/GCA_000357845.2_ASM35784v2/GCA_000357845.2_ASM35784v2_genomic.fna.gz
https://ftp.ncbi.nlm.nih.gov/genomes/all/GCA/000/357/865/GCA_000357865.2_ASM35786v2/GCA_000357865.2_ASM35786v2_genomic.fna.gz
https://ftp.ncbi.nlm.nih.gov/genomes/all/GCA/000/357/885/GCA_000357885.2_ASM35788v2/GCA_000357885.2_ASM35788v2_genomic.fna.gz
https://ftp.ncbi.nlm.nih.gov/genomes/all/GCA/000/357/905/GCA_000357905.2_ASM35790v2/GCA_000357905.2_ASM35790v2_genomic.fna.gz
https://ftp.ncbi.nlm.nih.gov/genomes/all/GCA/000/357/925/GCA_000357925.2_ASM35792v2/GCA_000357925.2_ASM35792v2_genomic.fna.gz
https://ftp.ncbi.nlm.nih.gov/genomes/all/GCA/000/357/945/GCA_000357945.2_ASM35794v2/GCA_000357945.2_ASM35794v2_genomic.fna.gz
https://ftp.ncbi.nlm.nih.gov/genomes/all/GCA/000/357/965/GCA_000357965.2_ASM35796v2/GCA_000357965.2_ASM35796v2_genomic.fna.gz
https://ftp.ncbi.nlm.nih.gov/genomes/all/GCA/000/357/985/GCA_000357985.2_ASM35798v2/GCA_000357985.2_ASM35798v2_genomic.fna.gz
https://ftp.ncbi.nlm.nih.gov/genomes/all/GCA/000/358/005/GCA_000358005.2_ASM35800v2/GCA_000358005.2_ASM35800v2_genomic.fna.gz
https://ftp.ncbi.nlm.nih.gov/genomes/all/GCA/000/358/025/GCA_000358025.2_ASM35802v2/GCA_000358025.2_ASM35802v2_genomic.fna.gz
https://ftp.ncbi.nlm.nih.gov/genomes/all/GCA/000/358/045/GCA_000358045.2_ASM35804v2/GCA_000358045.2_ASM35804v2_genomic.fna.gz
https://ftp.ncbi.nlm.nih.gov/genomes/all/GCA/000/358/065/GCA_000358065.2_ASM35806v2/GCA_000358065.2_ASM35806v2_genomic.fna.gz
https://ftp.ncbi.nlm.nih.gov/genomes/all/GCA/000/358/085/GCA_000358085.2_ASM35808v2/GCA_000358085.2_ASM35808v2_genomic.fna.gz
https://ftp.ncbi.nlm.nih.gov/genomes/all/GCA/000/358/105/GCA_000358105.2_ASM35810v2/GCA_000358105.2_ASM35810v2_genomic.fna.gz
https://ftp.ncbi.nlm.nih.gov/genomes/all/GCA/000/358/125/GCA_000358125.1_ASM35812v1/GCA_000358125.1_ASM35812v1_genomic.fna.gz
https://ftp.ncbi.nlm.nih.gov/genomes/all/GCA/000/358/145/GCA_000358145.2_ASM35814v2/GCA_000358145.2_ASM35814v2_genomic.fna.gz
https://ftp.ncbi.nlm.nih.gov/genomes/all/GCA/000/358/165/GCA_000358165.2_ASM35816v2/GCA_000358165.2_ASM35816v2_genomic.fna.gz
https://ftp.ncbi.nlm.nih.gov/genomes/all/GCA/000/358/185/GCA_000358185.2_ASM35818v2/GCA_000358185.2_ASM35818v2_genomic.fna.gz
https://ftp.ncbi.nlm.nih.gov/genomes/all/GCA/000/358/205/GCA_000358205.2_ASM35820v2/GCA_000358205.2_ASM35820v2_genomic.fna.gz
https://ftp.ncbi.nlm.nih.gov/genomes/all/GCA/000/358/225/GCA_000358225.2_ASM35822v2/GCA_000358225.2_ASM35822v2_genomic.fna.gz
https://ftp.ncbi.nlm.nih.gov/genomes/all/GCA/000/358/245/GCA_000358245.2_ASM35824v2/GCA_000358245.2_ASM35824v2_genomic.fna.gz
https://ftp.ncbi.nlm.nih.gov/genomes/all/GCA/000/358/265/GCA_000358265.2_ASM35826v2/GCA_000358265.2_ASM35826v2_genomic.fna.gz
https://ftp.ncbi.nlm.nih.gov/genomes/all/GCA/000/358/285/GCA_000358285.2_ASM35828v2/GCA_000358285.2_ASM35828v2_genomic.fna.gz
https://ftp.ncbi.nlm.nih.gov/genomes/all/GCA/000/358/315/GCA_000358315.1_ASM35831v1/GCA_000358315.1_ASM35831v1_genomic.fna.gz
https://ftp.ncbi.nlm.nih.gov/genomes/all/GCA/000/358/335/GCA_000358335.2_ASM35833v2/GCA_000358335.2_ASM35833v2_genomic.fna.gz
https://ftp.ncbi.nlm.nih.gov/genomes/all/GCA/000/358/355/GCA_000358355.2_ASM35835v2/GCA_000358355.2_ASM35835v2_genomic.fna.gz
https://ftp.ncbi.nlm.nih.gov/genomes/all/GCA/000/358/375/GCA_000358375.1_ASM35837v1/GCA_000358375.1_ASM35837v1_genomic.fna.gz
https://ftp.ncbi.nlm.nih.gov/genomes/all/GCA/000/358/395/GCA_000358395.2_ASM35839v2/GCA_000358395.2_ASM35839v2_genomic.fna.gz
https://ftp.ncbi.nlm.nih.gov/genomes/all/GCA/000/358/415/GCA_000358415.2_ASM35841v2/GCA_000358415.2_ASM35841v2_genomic.fna.gz
https://ftp.ncbi.nlm.nih.gov/genomes/all/GCA/000/358/435/GCA_000358435.2_ASM35843v2/GCA_000358435.2_ASM35843v2_genomic.fna.gz
https://ftp.ncbi.nlm.nih.gov/genomes/all/GCA/000/358/455/GCA_000358455.2_ASM35845v2/GCA_000358455.2_ASM35845v2_genomic.fna.gz
https://ftp.ncbi.nlm.nih.gov/genomes/all/GCA/000/358/475/GCA_000358475.1_ASM35847v1/GCA_000358475.1_ASM35847v1_genomic.fna.gz
https://ftp.ncbi.nlm.nih.gov/genomes/all/GCA/000/358/495/GCA_000358495.2_ASM35849v2/GCA_000358495.2_ASM35849v2_genomic.fna.gz
https://ftp.ncbi.nlm.nih.gov/genomes/all/GCA/000/358/515/GCA_000358515.2_ASM35851v2/GCA_000358515.2_ASM35851v2_genomic.fna.gz
https://ftp.ncbi.nlm.nih.gov/genomes/all/GCA/000/358/535/GCA_000358535.2_ASM35853v2/GCA_000358535.2_ASM35853v2_genomic.fna.gz
https://ftp.ncbi.nlm.nih.gov/genomes/all/GCA/000/358/555/GCA_000358555.1_ASM35855v1/GCA_000358555.1_ASM35855v1_genomic.fna.gz
https://ftp.ncbi.nlm.nih.gov/genomes/all/GCA/000/358/575/GCA_000358575.2_ASM35857v2/GCA_000358575.2_ASM35857v2_genomic.fna.gz
https://ftp.ncbi.nlm.nih.gov/genomes/all/GCA/000/358/595/GCA_000358595.2_ASM35859v2/GCA_000358595.2_ASM35859v2_genomic.fna.gz
https://ftp.ncbi.nlm.nih.gov/genomes/all/GCA/000/358/615/GCA_000358615.2_ASM35861v2/GCA_000358615.2_ASM35861v2_genomic.fna.gz
https://ftp.ncbi.nlm.nih.gov/genomes/all/GCA/000/358/635/GCA_000358635.2_ASM35863v2/GCA_000358635.2_ASM35863v2_genomic.fna.gz
https://ftp.ncbi.nlm.nih.gov/genomes/all/GCA/000/358/655/GCA_000358655.2_ASM35865v2/GCA_000358655.2_ASM35865v2_genomic.fna.gz
https://ftp.ncbi.nlm.nih.gov/genomes/all/GCA/000/358/675/GCA_000358675.2_ASM35867v2/GCA_000358675.2_ASM35867v2_genomic.fna.gz
https://ftp.ncbi.nlm.nih.gov/genomes/all/GCA/000/358/695/GCA_000358695.2_ASM35869v2/GCA_000358695.2_ASM35869v2_genomic.fna.gz
https://ftp.ncbi.nlm.nih.gov/genomes/all/GCA/000/358/715/GCA_000358715.2_ASM35871v2/GCA_000358715.2_ASM35871v2_genomic.fna.gz
https://ftp.ncbi.nlm.nih.gov/genomes/all/GCA/000/358/735/GCA_000358735.1_ASM35873v1/GCA_000358735.1_ASM35873v1_genomic.fna.gz
https://ftp.ncbi.nlm.nih.gov/genomes/all/GCA/000/358/755/GCA_000358755.2_ASM35875v2/GCA_000358755.2_ASM35875v2_genomic.fna.gz
https://ftp.ncbi.nlm.nih.gov/genomes/all/GCA/000/358/775/GCA_000358775.2_ASM35877v2/GCA_000358775.2_ASM35877v2_genomic.fna.gz
https://ftp.ncbi.nlm.nih.gov/genomes/all/GCA/000/358/795/GCA_000358795.2_ASM35879v2/GCA_000358795.2_ASM35879v2_genomic.fna.gz
https://ftp.ncbi.nlm.nih.gov/genomes/all/GCA/000/358/815/GCA_000358815.1_ASM35881v1/GCA_000358815.1_ASM35881v1_genomic.fna.gz
https://ftp.ncbi.nlm.nih.gov/genomes/all/GCA/000/358/835/GCA_000358835.2_ASM35883v2/GCA_000358835.2_ASM35883v2_genomic.fna.gz
https://ftp.ncbi.nlm.nih.gov/genomes/all/GCA/000/358/855/GCA_000358855.2_ASM35885v2/GCA_000358855.2_ASM35885v2_genomic.fna.gz
https://ftp.ncbi.nlm.nih.gov/genomes/all/GCA/000/358/875/GCA_000358875.1_ASM35887v1/GCA_000358875.1_ASM35887v1_genomic.fna.gz
https://ftp.ncbi.nlm.nih.gov/genomes/all/GCA/000/358/895/GCA_000358895.1_ASM35889v1/GCA_000358895.1_ASM35889v1_genomic.fna.gz
https://ftp.ncbi.nlm.nih.gov/genomes/all/GCA/000/358/915/GCA_000358915.1_ASM35891v1/GCA_000358915.1_ASM35891v1_genomic.fna.gz
https://ftp.ncbi.nlm.nih.gov/genomes/all/GCA/000/358/935/GCA_000358935.2_ASM35893v2/GCA_000358935.2_ASM35893v2_genomic.fna.gz
https://ftp.ncbi.nlm.nih.gov/genomes/all/GCA/000/358/955/GCA_000358955.2_ASM35895v2/GCA_000358955.2_ASM35895v2_genomic.fna.gz
https://ftp.ncbi.nlm.nih.gov/genomes/all/GCA/000/358/975/GCA_000358975.2_ASM35897v2/GCA_000358975.2_ASM35897v2_genomic.fna.gz
https://ftp.ncbi.nlm.nih.gov/genomes/all/GCA/000/358/995/GCA_000358995.1_ASM35899v1/GCA_000358995.1_ASM35899v1_genomic.fna.gz
https://ftp.ncbi.nlm.nih.gov/genomes/all/GCA/000/359/015/GCA_000359015.2_ASM35901v2/GCA_000359015.2_ASM35901v2_genomic.fna.gz
https://ftp.ncbi.nlm.nih.gov/genomes/all/GCA/000/359/035/GCA_000359035.2_ASM35903v2/GCA_000359035.2_ASM35903v2_genomic.fna.gz
https://ftp.ncbi.nlm.nih.gov/genomes/all/GCA/000/359/055/GCA_000359055.2_ASM35905v2/GCA_000359055.2_ASM35905v2_genomic.fna.gz
https://ftp.ncbi.nlm.nih.gov/genomes/all/GCA/000/359/075/GCA_000359075.1_ASM35907v1/GCA_000359075.1_ASM35907v1_genomic.fna.gz
https://ftp.ncbi.nlm.nih.gov/genomes/all/GCA/000/359/095/GCA_000359095.2_ASM35909v2/GCA_000359095.2_ASM35909v2_genomic.fna.gz
https://ftp.ncbi.nlm.nih.gov/genomes/all/GCA/000/364/305/GCA_000364305.1_Esch_coli_SWW33_V1/GCA_000364305.1_Esch_coli_SWW33_V1_genomic.fna.gz
https://ftp.ncbi.nlm.nih.gov/genomes/all/GCA/000/364/365/GCA_000364365.1_ASM36436v1/GCA_000364365.1_ASM36436v1_genomic.fna.gz
https://ftp.ncbi.nlm.nih.gov/genomes/all/GCA/000/387/785/GCA_000387785.2_ASM38778v2/GCA_000387785.2_ASM38778v2_genomic.fna.gz
https://ftp.ncbi.nlm.nih.gov/genomes/all/GCA/000/387/805/GCA_000387805.2_ASM38780v2/GCA_000387805.2_ASM38780v2_genomic.fna.gz
https://ftp.ncbi.nlm.nih.gov/genomes/all/GCA/000/387/825/GCA_000387825.2_ASM38782v2/GCA_000387825.2_ASM38782v2_genomic.fna.gz
https://ftp.ncbi.nlm.nih.gov/genomes/all/GCA/000/387/845/GCA_000387845.2_ASM38784v2/GCA_000387845.2_ASM38784v2_genomic.fna.gz
https://ftp.ncbi.nlm.nih.gov/genomes/all/GCA/000/387/865/GCA_000387865.2_ASM38786v2/GCA_000387865.2_ASM38786v2_genomic.fna.gz
https://ftp.ncbi.nlm.nih.gov/genomes/all/GCA/000/392/555/GCA_000392555.1_TG1203D3337/GCA_000392555.1_TG1203D3337_genomic.fna.gz
https://ftp.ncbi.nlm.nih.gov/genomes/all/GCA/000/392/575/GCA_000392575.1_TG1203D3338/GCA_000392575.1_TG1203D3338_genomic.fna.gz
https://ftp.ncbi.nlm.nih.gov/genomes/all/GCA/000/397/225/GCA_000397225.1_Ec13_E1U1_TOP379_120714/GCA_000397225.1_Ec13_E1U1_TOP379_120714_genomic.fna.gz
https://ftp.ncbi.nlm.nih.gov/genomes/all/GCA/000/397/245/GCA_000397245.1_Ec13_E1F1_TOP382-1_120714/GCA_000397245.1_Ec13_E1F1_TOP382-1_120714_genomic.fna.gz
https://ftp.ncbi.nlm.nih.gov/genomes/all/GCA/000/397/265/GCA_000397265.1_Ec13_E1F2_TOP382-2_120714/GCA_000397265.1_Ec13_E1F2_TOP382-2_120714_genomic.fna.gz
https://ftp.ncbi.nlm.nih.gov/genomes/all/GCA/000/397/285/GCA_000397285.1_Ec13_E1F3_TOP382-3_120714/GCA_000397285.1_Ec13_E1F3_TOP382-3_120714_genomic.fna.gz
https://ftp.ncbi.nlm.nih.gov/genomes/all/GCA/000/397/305/GCA_000397305.1_Ec13_E2U1_TOP291_120714/GCA_000397305.1_Ec13_E2U1_TOP291_120714_genomic.fna.gz
https://ftp.ncbi.nlm.nih.gov/genomes/all/GCA/000/397/325/GCA_000397325.1_Ec13_E2F1_TOP293-1_120714/GCA_000397325.1_Ec13_E2F1_TOP293-1_120714_genomic.fna.gz
https://ftp.ncbi.nlm.nih.gov/genomes/all/GCA/000/397/345/GCA_000397345.1_Ec13_E2F2_TOP293-2_120714/GCA_000397345.1_Ec13_E2F2_TOP293-2_120714_genomic.fna.gz
https://ftp.ncbi.nlm.nih.gov/genomes/all/GCA/000/397/365/GCA_000397365.1_Ec13_E2F3_TOP293-3_120714/GCA_000397365.1_Ec13_E2F3_TOP293-3_120714_genomic.fna.gz
https://ftp.ncbi.nlm.nih.gov/genomes/all/GCA/000/397/385/GCA_000397385.1_Ec13_E2F4_TOP293-4_120714/GCA_000397385.1_Ec13_E2F4_TOP293-4_120714_genomic.fna.gz
https://ftp.ncbi.nlm.nih.gov/genomes/all/GCA/000/397/405/GCA_000397405.1_Ec13_E3U1_TOP498_120714/GCA_000397405.1_Ec13_E3U1_TOP498_120714_genomic.fna.gz
https://ftp.ncbi.nlm.nih.gov/genomes/all/GCA/000/397/425/GCA_000397425.1_Ec13_E3F1_TOP550-1_120714/GCA_000397425.1_Ec13_E3F1_TOP550-1_120714_genomic.fna.gz
https://ftp.ncbi.nlm.nih.gov/genomes/all/GCA/000/397/445/GCA_000397445.1_Ec13_E3F2_TOP550-2_120714/GCA_000397445.1_Ec13_E3F2_TOP550-2_120714_genomic.fna.gz
https://ftp.ncbi.nlm.nih.gov/genomes/all/GCA/000/397/465/GCA_000397465.1_Ec13_E3F3_TOP550-3_120714/GCA_000397465.1_Ec13_E3F3_TOP550-3_120714_genomic.fna.gz
https://ftp.ncbi.nlm.nih.gov/genomes/all/GCA/000/397/485/GCA_000397485.1_Ec13_E3F4_TOP550-4_120714/GCA_000397485.1_Ec13_E3F4_TOP550-4_120714_genomic.fna.gz
https://ftp.ncbi.nlm.nih.gov/genomes/all/GCA/000/397/505/GCA_000397505.1_Ec72_E1U1_TOP2386_120714/GCA_000397505.1_Ec72_E1U1_TOP2386_120714_genomic.fna.gz
https://ftp.ncbi.nlm.nih.gov/genomes/all/GCA/000/397/525/GCA_000397525.1_Ec72_E1F1_TOP2396-1_120714/GCA_000397525.1_Ec72_E1F1_TOP2396-1_120714_genomic.fna.gz
https://ftp.ncbi.nlm.nih.gov/genomes/all/GCA/000/397/545/GCA_000397545.1_Ec72_E1F2_TOP2396-2_120714/GCA_000397545.1_Ec72_E1F2_TOP2396-2_120714_genomic.fna.gz
https://ftp.ncbi.nlm.nih.gov/genomes/all/GCA/000/397/565/GCA_000397565.1_Ec72_E1F3_TOP2396-3_120714/GCA_000397565.1_Ec72_E1F3_TOP2396-3_120714_genomic.fna.gz
https://ftp.ncbi.nlm.nih.gov/genomes/all/GCA/000/397/585/GCA_000397585.1_Ec72_E2U1_TOP2515_120714/GCA_000397585.1_Ec72_E2U1_TOP2515_120714_genomic.fna.gz
https://ftp.ncbi.nlm.nih.gov/genomes/all/GCA/000/397/605/GCA_000397605.1_Ec72_E2F1_TOP2522-1_120714/GCA_000397605.1_Ec72_E2F1_TOP2522-1_120714_genomic.fna.gz
https://ftp.ncbi.nlm.nih.gov/genomes/all/GCA/000/397/625/GCA_000397625.1_Ec72_E3U1_TOP2652_120714/GCA_000397625.1_Ec72_E3U1_TOP2652_120714_genomic.fna.gz
https://ftp.ncbi.nlm.nih.gov/genomes/all/GCA/000/397/645/GCA_000397645.1_Ec72_E3F1_TOP2662-1_120714/GCA_000397645.1_Ec72_E3F1_TOP2662-1_120714_genomic.fna.gz
https://ftp.ncbi.nlm.nih.gov/genomes/all/GCA/000/397/665/GCA_000397665.1_Ec72_E3F2_TOP2662-2_120714/GCA_000397665.1_Ec72_E3F2_TOP2662-2_120714_genomic.fna.gz
https://ftp.ncbi.nlm.nih.gov/genomes/all/GCA/000/397/685/GCA_000397685.1_Ec72_E3F3_TOP2662-3_120714/GCA_000397685.1_Ec72_E3F3_TOP2662-3_120714_genomic.fna.gz
https://ftp.ncbi.nlm.nih.gov/genomes/all/GCA/000/397/705/GCA_000397705.1_Ec72_E3F4_TOP2662-4_120714/GCA_000397705.1_Ec72_E3F4_TOP2662-4_120714_genomic.fna.gz
https://ftp.ncbi.nlm.nih.gov/genomes/all/GCA/000/397/725/GCA_000397725.1_Ec72_E1U1_TOP2386_MIRA_120724/GCA_000397725.1_Ec72_E1U1_TOP2386_MIRA_120724_genomic.fna.gz
https://ftp.ncbi.nlm.nih.gov/genomes/all/GCA/000/397/745/GCA_000397745.1_Ec72_E3U1_TOP2652_MIRA_120724/GCA_000397745.1_Ec72_E3U1_TOP2652_MIRA_120724_genomic.fna.gz
https://ftp.ncbi.nlm.nih.gov/genomes/all/GCA/000/398/885/GCA_000398885.1_Esch_coli_KTE33_V1/GCA_000398885.1_Esch_coli_KTE33_V1_genomic.fna.gz
https://ftp.ncbi.nlm.nih.gov/genomes/all/GCA/000/400/895/GCA_000400895.2_ASM40089v2/GCA_000400895.2_ASM40089v2_genomic.fna.gz
https://ftp.ncbi.nlm.nih.gov/genomes/all/GCA/000/401/755/GCA_000401755.1_Escherichia_coli_ATCC_25922/GCA_000401755.1_Escherichia_coli_ATCC_25922_genomic.fna.gz
https://ftp.ncbi.nlm.nih.gov/genomes/all/GCA/000/403/965/GCA_000403965.1_ASM40396v1/GCA_000403965.1_ASM40396v1_genomic.fna.gz
https://ftp.ncbi.nlm.nih.gov/genomes/all/GCA/000/403/985/GCA_000403985.1_ASM40398v1/GCA_000403985.1_ASM40398v1_genomic.fna.gz
https://ftp.ncbi.nlm.nih.gov/genomes/all/GCA/000/407/665/GCA_000407665.1_Esch_coli_KTE1_V1/GCA_000407665.1_Esch_coli_KTE1_V1_genomic.fna.gz
https://ftp.ncbi.nlm.nih.gov/genomes/all/GCA/000/407/685/GCA_000407685.1_Esch_coli_KTE3_V1/GCA_000407685.1_Esch_coli_KTE3_V1_genomic.fna.gz
https://ftp.ncbi.nlm.nih.gov/genomes/all/GCA/000/407/705/GCA_000407705.1_Esch_coli_KTE7_V1/GCA_000407705.1_Esch_coli_KTE7_V1_genomic.fna.gz
https://ftp.ncbi.nlm.nih.gov/genomes/all/GCA/000/407/725/GCA_000407725.1_Esch_coli_KTE13_V1/GCA_000407725.1_Esch_coli_KTE13_V1_genomic.fna.gz
https://ftp.ncbi.nlm.nih.gov/genomes/all/GCA/000/407/745/GCA_000407745.1_Esch_coli_KTE35_V1/GCA_000407745.1_Esch_coli_KTE35_V1_genomic.fna.gz
https://ftp.ncbi.nlm.nih.gov/genomes/all/GCA/000/407/785/GCA_000407785.1_Esch_coli_KTE231_V1/GCA_000407785.1_Esch_coli_KTE231_V1_genomic.fna.gz
https://ftp.ncbi.nlm.nih.gov/genomes/all/GCA/000/407/805/GCA_000407805.1_Esch_coli_KTE14_V1/GCA_000407805.1_Esch_coli_KTE14_V1_genomic.fna.gz
https://ftp.ncbi.nlm.nih.gov/genomes/all/GCA/000/407/825/GCA_000407825.1_Esch_coli_KTE19_V1/GCA_000407825.1_Esch_coli_KTE19_V1_genomic.fna.gz
https://ftp.ncbi.nlm.nih.gov/genomes/all/GCA/000/407/845/GCA_000407845.1_Esch_coli_KTE20_V1/GCA_000407845.1_Esch_coli_KTE20_V1_genomic.fna.gz
https://ftp.ncbi.nlm.nih.gov/genomes/all/GCA/000/407/865/GCA_000407865.1_Esch_coli_KTE24_V1/GCA_000407865.1_Esch_coli_KTE24_V1_genomic.fna.gz
https://ftp.ncbi.nlm.nih.gov/genomes/all/GCA/000/407/885/GCA_000407885.1_Esch_coli_KTE27_V1/GCA_000407885.1_Esch_coli_KTE27_V1_genomic.fna.gz
https://ftp.ncbi.nlm.nih.gov/genomes/all/GCA/000/407/945/GCA_000407945.1_Esch_coli_KTE34_V1/GCA_000407945.1_Esch_coli_KTE34_V1_genomic.fna.gz
https://ftp.ncbi.nlm.nih.gov/genomes/all/GCA/000/407/965/GCA_000407965.1_Esch_coli_KTE36_V1/GCA_000407965.1_Esch_coli_KTE36_V1_genomic.fna.gz
https://ftp.ncbi.nlm.nih.gov/genomes/all/GCA/000/407/985/GCA_000407985.1_Esch_coli_KTE37_V1/GCA_000407985.1_Esch_coli_KTE37_V1_genomic.fna.gz
https://ftp.ncbi.nlm.nih.gov/genomes/all/GCA/000/408/005/GCA_000408005.1_Esch_coli_KTE38_V1/GCA_000408005.1_Esch_coli_KTE38_V1_genomic.fna.gz
https://ftp.ncbi.nlm.nih.gov/genomes/all/GCA/000/408/025/GCA_000408025.1_Esch_coli_KTE40_V1/GCA_000408025.1_Esch_coli_KTE40_V1_genomic.fna.gz
https://ftp.ncbi.nlm.nih.gov/genomes/all/GCA/000/408/045/GCA_000408045.1_Esch_coli_KTE41_V1/GCA_000408045.1_Esch_coli_KTE41_V1_genomic.fna.gz
https://ftp.ncbi.nlm.nih.gov/genomes/all/GCA/000/408/065/GCA_000408065.1_Esch_coli_KTE182_V1/GCA_000408065.1_Esch_coli_KTE182_V1_genomic.fna.gz
https://ftp.ncbi.nlm.nih.gov/genomes/all/GCA/000/408/085/GCA_000408085.1_Esch_coli_KTE185_V1/GCA_000408085.1_Esch_coli_KTE185_V1_genomic.fna.gz
https://ftp.ncbi.nlm.nih.gov/genomes/all/GCA/000/408/105/GCA_000408105.1_Esch_coli_KTE186_V1/GCA_000408105.1_Esch_coli_KTE186_V1_genomic.fna.gz
https://ftp.ncbi.nlm.nih.gov/genomes/all/GCA/000/408/125/GCA_000408125.1_Esch_coli_KTE195_V1/GCA_000408125.1_Esch_coli_KTE195_V1_genomic.fna.gz
https://ftp.ncbi.nlm.nih.gov/genomes/all/GCA/000/408/145/GCA_000408145.1_Esch_coli_KTE198_V1/GCA_000408145.1_Esch_coli_KTE198_V1_genomic.fna.gz
https://ftp.ncbi.nlm.nih.gov/genomes/all/GCA/000/408/165/GCA_000408165.1_Esch_coli_KTE199_V1/GCA_000408165.1_Esch_coli_KTE199_V1_genomic.fna.gz
https://ftp.ncbi.nlm.nih.gov/genomes/all/GCA/000/408/185/GCA_000408185.1_Esch_coli_KTE200_V1/GCA_000408185.1_Esch_coli_KTE200_V1_genomic.fna.gz
https://ftp.ncbi.nlm.nih.gov/genomes/all/GCA/000/408/205/GCA_000408205.1_Esch_coli_KTE219_V1/GCA_000408205.1_Esch_coli_KTE219_V1_genomic.fna.gz
https://ftp.ncbi.nlm.nih.gov/genomes/all/GCA/000/408/225/GCA_000408225.1_Esch_coli_KTE221_V1/GCA_000408225.1_Esch_coli_KTE221_V1_genomic.fna.gz
https://ftp.ncbi.nlm.nih.gov/genomes/all/GCA/000/408/245/GCA_000408245.1_Esch_coli_KTE222_V1/GCA_000408245.1_Esch_coli_KTE222_V1_genomic.fna.gz
https://ftp.ncbi.nlm.nih.gov/genomes/all/GCA/000/408/265/GCA_000408265.1_Esch_coli_KTE225_V1/GCA_000408265.1_Esch_coli_KTE225_V1_genomic.fna.gz
https://ftp.ncbi.nlm.nih.gov/genomes/all/GCA/000/408/285/GCA_000408285.1_Esch_coli_KTE226_V1/GCA_000408285.1_Esch_coli_KTE226_V1_genomic.fna.gz
https://ftp.ncbi.nlm.nih.gov/genomes/all/GCA/000/408/305/GCA_000408305.1_Esch_coli_KTE240_V1/GCA_000408305.1_Esch_coli_KTE240_V1_genomic.fna.gz
https://ftp.ncbi.nlm.nih.gov/genomes/all/GCA/000/408/345/GCA_000408345.1_Esch_coli_KTE61_V1/GCA_000408345.1_Esch_coli_KTE61_V1_genomic.fna.gz
https://ftp.ncbi.nlm.nih.gov/genomes/all/GCA/000/408/365/GCA_000408365.1_Esch_coli_KTE64_V1/GCA_000408365.1_Esch_coli_KTE64_V1_genomic.fna.gz
https://ftp.ncbi.nlm.nih.gov/genomes/all/GCA/000/408/385/GCA_000408385.1_Esch_coli_KTE68_V1/GCA_000408385.1_Esch_coli_KTE68_V1_genomic.fna.gz
https://ftp.ncbi.nlm.nih.gov/genomes/all/GCA/000/408/405/GCA_000408405.1_Esch_coli_KTE69_V1/GCA_000408405.1_Esch_coli_KTE69_V1_genomic.fna.gz
https://ftp.ncbi.nlm.nih.gov/genomes/all/GCA/000/408/425/GCA_000408425.1_Esch_coli_KTE70_V1/GCA_000408425.1_Esch_coli_KTE70_V1_genomic.fna.gz
https://ftp.ncbi.nlm.nih.gov/genomes/all/GCA/000/408/445/GCA_000408445.1_Esch_coli_KTE71_V1/GCA_000408445.1_Esch_coli_KTE71_V1_genomic.fna.gz
https://ftp.ncbi.nlm.nih.gov/genomes/all/GCA/000/408/465/GCA_000408465.1_Esch_coli_KTE73_V1/GCA_000408465.1_Esch_coli_KTE73_V1_genomic.fna.gz
https://ftp.ncbi.nlm.nih.gov/genomes/all/GCA/000/408/485/GCA_000408485.1_Esch_coli_KTE74_V1/GCA_000408485.1_Esch_coli_KTE74_V1_genomic.fna.gz
https://ftp.ncbi.nlm.nih.gov/genomes/all/GCA/000/408/505/GCA_000408505.1_Esch_coli_KTE89_V1/GCA_000408505.1_Esch_coli_KTE89_V1_genomic.fna.gz
https://ftp.ncbi.nlm.nih.gov/genomes/all/GCA/000/408/545/GCA_000408545.1_Esch_coli_KTE98_V1/GCA_000408545.1_Esch_coli_KTE98_V1_genomic.fna.gz
https://ftp.ncbi.nlm.nih.gov/genomes/all/GCA/000/408/565/GCA_000408565.1_Esch_coli_KTE100_V1/GCA_000408565.1_Esch_coli_KTE100_V1_genomic.fna.gz
https://ftp.ncbi.nlm.nih.gov/genomes/all/GCA/000/408/585/GCA_000408585.1_Esch_coli_KTE102_V1/GCA_000408585.1_Esch_coli_KTE102_V1_genomic.fna.gz
https://ftp.ncbi.nlm.nih.gov/genomes/all/GCA/000/408/605/GCA_000408605.1_Esch_coli_KTE103_V1/GCA_000408605.1_Esch_coli_KTE103_V1_genomic.fna.gz
https://ftp.ncbi.nlm.nih.gov/genomes/all/GCA/000/408/625/GCA_000408625.1_Esch_coli_KTE107_V1/GCA_000408625.1_Esch_coli_KTE107_V1_genomic.fna.gz
https://ftp.ncbi.nlm.nih.gov/genomes/all/GCA/000/408/645/GCA_000408645.1_Esch_coli_KTE108_V1/GCA_000408645.1_Esch_coli_KTE108_V1_genomic.fna.gz
https://ftp.ncbi.nlm.nih.gov/genomes/all/GCA/000/408/665/GCA_000408665.1_Esch_coli_KTE121_V1/GCA_000408665.1_Esch_coli_KTE121_V1_genomic.fna.gz
https://ftp.ncbi.nlm.nih.gov/genomes/all/GCA/000/408/685/GCA_000408685.1_Esch_coli_KTE126_V1/GCA_000408685.1_Esch_coli_KTE126_V1_genomic.fna.gz
https://ftp.ncbi.nlm.nih.gov/genomes/all/GCA/000/408/705/GCA_000408705.1_Esch_coli_KTE127_V1/GCA_000408705.1_Esch_coli_KTE127_V1_genomic.fna.gz
https://ftp.ncbi.nlm.nih.gov/genomes/all/GCA/000/408/725/GCA_000408725.1_Esch_coli_KTE130_V1/GCA_000408725.1_Esch_coli_KTE130_V1_genomic.fna.gz
https://ftp.ncbi.nlm.nih.gov/genomes/all/GCA/000/408/745/GCA_000408745.1_Esch_coli_KTE132_V1/GCA_000408745.1_Esch_coli_KTE132_V1_genomic.fna.gz
https://ftp.ncbi.nlm.nih.gov/genomes/all/GCA/000/408/765/GCA_000408765.1_Esch_coli_KTE134_V1/GCA_000408765.1_Esch_coli_KTE134_V1_genomic.fna.gz
https://ftp.ncbi.nlm.nih.gov/genomes/all/GCA/000/408/785/GCA_000408785.1_Esch_coli_KTE155_V1/GCA_000408785.1_Esch_coli_KTE155_V1_genomic.fna.gz
https://ftp.ncbi.nlm.nih.gov/genomes/all/GCA/000/408/825/GCA_000408825.1_Esch_coli_KTE170_V1/GCA_000408825.1_Esch_coli_KTE170_V1_genomic.fna.gz
https://ftp.ncbi.nlm.nih.gov/genomes/all/GCA/000/410/655/GCA_000410655.2_ASM41065v2/GCA_000410655.2_ASM41065v2_genomic.fna.gz
https://ftp.ncbi.nlm.nih.gov/genomes/all/GCA/000/410/675/GCA_000410675.2_ASM41067v2/GCA_000410675.2_ASM41067v2_genomic.fna.gz
https://ftp.ncbi.nlm.nih.gov/genomes/all/GCA/000/414/155/GCA_000414155.2_IMT8073_mix_1/GCA_000414155.2_IMT8073_mix_1_genomic.fna.gz
https://ftp.ncbi.nlm.nih.gov/genomes/all/GCA/000/415/485/GCA_000415485.1_E2265_1/GCA_000415485.1_E2265_1_genomic.fna.gz
https://ftp.ncbi.nlm.nih.gov/genomes/all/GCA/000/418/595/GCA_000418595.1_E_coliMC6003-1.0/GCA_000418595.1_E_coliMC6003-1.0_genomic.fna.gz
https://ftp.ncbi.nlm.nih.gov/genomes/all/GCA/000/418/615/GCA_000418615.2_E_coliMC6002-1.0/GCA_000418615.2_E_coliMC6002-1.0_genomic.fna.gz
https://ftp.ncbi.nlm.nih.gov/genomes/all/GCA/000/418/635/GCA_000418635.1_E_coliMC23-1.0/GCA_000418635.1_E_coliMC23-1.0_genomic.fna.gz
https://ftp.ncbi.nlm.nih.gov/genomes/all/GCA/000/418/655/GCA_000418655.1_E_coliMC21-1.0/GCA_000418655.1_E_coliMC21-1.0_genomic.fna.gz
https://ftp.ncbi.nlm.nih.gov/genomes/all/GCA/000/418/675/GCA_000418675.1_E_coliMC19-1.0/GCA_000418675.1_E_coliMC19-1.0_genomic.fna.gz
https://ftp.ncbi.nlm.nih.gov/genomes/all/GCA/000/418/695/GCA_000418695.2_E_coliAB43739056-isolate1-1.0/GCA_000418695.2_E_coliAB43739056-isolate1-1.0_genomic.fna.gz
https://ftp.ncbi.nlm.nih.gov/genomes/all/GCA/000/418/715/GCA_000418715.1_E_coliAB42602061-isolate1-1.0/GCA_000418715.1_E_coliAB42602061-isolate1-1.0_genomic.fna.gz
https://ftp.ncbi.nlm.nih.gov/genomes/all/GCA/000/418/735/GCA_000418735.2_E_coliAB42554418-isolate1-1.0/GCA_000418735.2_E_coliAB42554418-isolate1-1.0_genomic.fna.gz
https://ftp.ncbi.nlm.nih.gov/genomes/all/GCA/000/418/755/GCA_000418755.2_E_coliAB42410445-isolate1-1.0/GCA_000418755.2_E_coliAB42410445-isolate1-1.0_genomic.fna.gz
https://ftp.ncbi.nlm.nih.gov/genomes/all/GCA/000/418/775/GCA_000418775.1_E_coli112469218-isolate1-1.0/GCA_000418775.1_E_coli112469218-isolate1-1.0_genomic.fna.gz
https://ftp.ncbi.nlm.nih.gov/genomes/all/GCA/000/418/795/GCA_000418795.1_E_coli112469215-isolate1-1.0/GCA_000418795.1_E_coli112469215-isolate1-1.0_genomic.fna.gz
https://ftp.ncbi.nlm.nih.gov/genomes/all/GCA/000/432/955/GCA_000432955.1_MGS4/GCA_000432955.1_MGS4_genomic.fna.gz
https://ftp.ncbi.nlm.nih.gov/genomes/all/GCA/000/442/065/GCA_000442065.2_Escherichia_coli_O127_H6_str._E2348_69_substr._CVDNalr/GCA_000442065.2_Escherichia_coli_O127_H6_str._E2348_69_substr._CVDNalr_genomic.fna.gz
https://ftp.ncbi.nlm.nih.gov/genomes/all/GCA/000/442/085/GCA_000442085.2_Escherichia_coli_O127_H6_str._E2348_69_substr._UMD753/GCA_000442085.2_Escherichia_coli_O127_H6_str._E2348_69_substr._UMD753_genomic.fna.gz
https://ftp.ncbi.nlm.nih.gov/genomes/all/GCA/000/446/075/GCA_000446075.2_ASM44607v2/GCA_000446075.2_ASM44607v2_genomic.fna.gz
https://ftp.ncbi.nlm.nih.gov/genomes/all/GCA/000/446/095/GCA_000446095.2_ASM44609v2/GCA_000446095.2_ASM44609v2_genomic.fna.gz
https://ftp.ncbi.nlm.nih.gov/genomes/all/GCA/000/446/115/GCA_000446115.2_ASM44611v2/GCA_000446115.2_ASM44611v2_genomic.fna.gz
https://ftp.ncbi.nlm.nih.gov/genomes/all/GCA/000/446/135/GCA_000446135.2_ASM44613v2/GCA_000446135.2_ASM44613v2_genomic.fna.gz
https://ftp.ncbi.nlm.nih.gov/genomes/all/GCA/000/446/155/GCA_000446155.2_ASM44615v2/GCA_000446155.2_ASM44615v2_genomic.fna.gz
https://ftp.ncbi.nlm.nih.gov/genomes/all/GCA/000/446/175/GCA_000446175.2_ASM44617v2/GCA_000446175.2_ASM44617v2_genomic.fna.gz
https://ftp.ncbi.nlm.nih.gov/genomes/all/GCA/000/446/195/GCA_000446195.2_ASM44619v2/GCA_000446195.2_ASM44619v2_genomic.fna.gz
https://ftp.ncbi.nlm.nih.gov/genomes/all/GCA/000/446/225/GCA_000446225.2_ASM44622v2/GCA_000446225.2_ASM44622v2_genomic.fna.gz
https://ftp.ncbi.nlm.nih.gov/genomes/all/GCA/000/446/245/GCA_000446245.1_ASM44624v1/GCA_000446245.1_ASM44624v1_genomic.fna.gz
https://ftp.ncbi.nlm.nih.gov/genomes/all/GCA/000/446/265/GCA_000446265.2_ASM44626v2/GCA_000446265.2_ASM44626v2_genomic.fna.gz
https://ftp.ncbi.nlm.nih.gov/genomes/all/GCA/000/446/285/GCA_000446285.2_ASM44628v2/GCA_000446285.2_ASM44628v2_genomic.fna.gz
https://ftp.ncbi.nlm.nih.gov/genomes/all/GCA/000/446/305/GCA_000446305.2_ASM44630v2/GCA_000446305.2_ASM44630v2_genomic.fna.gz
https://ftp.ncbi.nlm.nih.gov/genomes/all/GCA/000/446/325/GCA_000446325.2_ASM44632v2/GCA_000446325.2_ASM44632v2_genomic.fna.gz
https://ftp.ncbi.nlm.nih.gov/genomes/all/GCA/000/446/345/GCA_000446345.2_ASM44634v2/GCA_000446345.2_ASM44634v2_genomic.fna.gz
https://ftp.ncbi.nlm.nih.gov/genomes/all/GCA/000/446/365/GCA_000446365.2_ASM44636v2/GCA_000446365.2_ASM44636v2_genomic.fna.gz
https://ftp.ncbi.nlm.nih.gov/genomes/all/GCA/000/446/385/GCA_000446385.2_ASM44638v2/GCA_000446385.2_ASM44638v2_genomic.fna.gz
https://ftp.ncbi.nlm.nih.gov/genomes/all/GCA/000/446/405/GCA_000446405.2_ASM44640v2/GCA_000446405.2_ASM44640v2_genomic.fna.gz
https://ftp.ncbi.nlm.nih.gov/genomes/all/GCA/000/446/425/GCA_000446425.2_ASM44642v2/GCA_000446425.2_ASM44642v2_genomic.fna.gz
https://ftp.ncbi.nlm.nih.gov/genomes/all/GCA/000/446/445/GCA_000446445.2_ASM44644v2/GCA_000446445.2_ASM44644v2_genomic.fna.gz
https://ftp.ncbi.nlm.nih.gov/genomes/all/GCA/000/446/465/GCA_000446465.2_ASM44646v2/GCA_000446465.2_ASM44646v2_genomic.fna.gz
https://ftp.ncbi.nlm.nih.gov/genomes/all/GCA/000/446/485/GCA_000446485.2_ASM44648v2/GCA_000446485.2_ASM44648v2_genomic.fna.gz
https://ftp.ncbi.nlm.nih.gov/genomes/all/GCA/000/446/505/GCA_000446505.2_ASM44650v2/GCA_000446505.2_ASM44650v2_genomic.fna.gz
https://ftp.ncbi.nlm.nih.gov/genomes/all/GCA/000/446/525/GCA_000446525.2_ASM44652v2/GCA_000446525.2_ASM44652v2_genomic.fna.gz
https://ftp.ncbi.nlm.nih.gov/genomes/all/GCA/000/446/545/GCA_000446545.2_ASM44654v2/GCA_000446545.2_ASM44654v2_genomic.fna.gz
https://ftp.ncbi.nlm.nih.gov/genomes/all/GCA/000/446/565/GCA_000446565.2_ASM44656v2/GCA_000446565.2_ASM44656v2_genomic.fna.gz
https://ftp.ncbi.nlm.nih.gov/genomes/all/GCA/000/446/585/GCA_000446585.2_ASM44658v2/GCA_000446585.2_ASM44658v2_genomic.fna.gz
https://ftp.ncbi.nlm.nih.gov/genomes/all/GCA/000/446/605/GCA_000446605.2_ASM44660v2/GCA_000446605.2_ASM44660v2_genomic.fna.gz
https://ftp.ncbi.nlm.nih.gov/genomes/all/GCA/000/446/625/GCA_000446625.2_ASM44662v2/GCA_000446625.2_ASM44662v2_genomic.fna.gz
https://ftp.ncbi.nlm.nih.gov/genomes/all/GCA/000/446/645/GCA_000446645.2_ASM44664v2/GCA_000446645.2_ASM44664v2_genomic.fna.gz
https://ftp.ncbi.nlm.nih.gov/genomes/all/GCA/000/446/665/GCA_000446665.2_ASM44666v2/GCA_000446665.2_ASM44666v2_genomic.fna.gz
https://ftp.ncbi.nlm.nih.gov/genomes/all/GCA/000/446/685/GCA_000446685.2_ASM44668v2/GCA_000446685.2_ASM44668v2_genomic.fna.gz
https://ftp.ncbi.nlm.nih.gov/genomes/all/GCA/000/446/705/GCA_000446705.2_ASM44670v2/GCA_000446705.2_ASM44670v2_genomic.fna.gz
https://ftp.ncbi.nlm.nih.gov/genomes/all/GCA/000/446/725/GCA_000446725.2_ASM44672v2/GCA_000446725.2_ASM44672v2_genomic.fna.gz
https://ftp.ncbi.nlm.nih.gov/genomes/all/GCA/000/446/745/GCA_000446745.2_ASM44674v2/GCA_000446745.2_ASM44674v2_genomic.fna.gz
https://ftp.ncbi.nlm.nih.gov/genomes/all/GCA/000/446/765/GCA_000446765.2_ASM44676v2/GCA_000446765.2_ASM44676v2_genomic.fna.gz
https://ftp.ncbi.nlm.nih.gov/genomes/all/GCA/000/446/785/GCA_000446785.2_ASM44678v2/GCA_000446785.2_ASM44678v2_genomic.fna.gz
https://ftp.ncbi.nlm.nih.gov/genomes/all/GCA/000/446/805/GCA_000446805.2_ASM44680v2/GCA_000446805.2_ASM44680v2_genomic.fna.gz
https://ftp.ncbi.nlm.nih.gov/genomes/all/GCA/000/446/825/GCA_000446825.2_ASM44682v2/GCA_000446825.2_ASM44682v2_genomic.fna.gz
https://ftp.ncbi.nlm.nih.gov/genomes/all/GCA/000/446/845/GCA_000446845.2_ASM44684v2/GCA_000446845.2_ASM44684v2_genomic.fna.gz
https://ftp.ncbi.nlm.nih.gov/genomes/all/GCA/000/446/865/GCA_000446865.2_ASM44686v2/GCA_000446865.2_ASM44686v2_genomic.fna.gz
https://ftp.ncbi.nlm.nih.gov/genomes/all/GCA/000/446/885/GCA_000446885.2_ASM44688v2/GCA_000446885.2_ASM44688v2_genomic.fna.gz
https://ftp.ncbi.nlm.nih.gov/genomes/all/GCA/000/446/905/GCA_000446905.2_ASM44690v2/GCA_000446905.2_ASM44690v2_genomic.fna.gz
https://ftp.ncbi.nlm.nih.gov/genomes/all/GCA/000/446/925/GCA_000446925.2_ASM44692v2/GCA_000446925.2_ASM44692v2_genomic.fna.gz
https://ftp.ncbi.nlm.nih.gov/genomes/all/GCA/000/446/945/GCA_000446945.2_ASM44694v2/GCA_000446945.2_ASM44694v2_genomic.fna.gz
https://ftp.ncbi.nlm.nih.gov/genomes/all/GCA/000/446/965/GCA_000446965.2_ASM44696v2/GCA_000446965.2_ASM44696v2_genomic.fna.gz
https://ftp.ncbi.nlm.nih.gov/genomes/all/GCA/000/446/985/GCA_000446985.2_ASM44698v2/GCA_000446985.2_ASM44698v2_genomic.fna.gz
https://ftp.ncbi.nlm.nih.gov/genomes/all/GCA/000/447/005/GCA_000447005.2_ASM44700v2/GCA_000447005.2_ASM44700v2_genomic.fna.gz
https://ftp.ncbi.nlm.nih.gov/genomes/all/GCA/000/447/025/GCA_000447025.2_ASM44702v2/GCA_000447025.2_ASM44702v2_genomic.fna.gz
https://ftp.ncbi.nlm.nih.gov/genomes/all/GCA/000/447/045/GCA_000447045.2_ASM44704v2/GCA_000447045.2_ASM44704v2_genomic.fna.gz
https://ftp.ncbi.nlm.nih.gov/genomes/all/GCA/000/447/065/GCA_000447065.2_ASM44706v2/GCA_000447065.2_ASM44706v2_genomic.fna.gz
https://ftp.ncbi.nlm.nih.gov/genomes/all/GCA/000/447/085/GCA_000447085.2_ASM44708v2/GCA_000447085.2_ASM44708v2_genomic.fna.gz
https://ftp.ncbi.nlm.nih.gov/genomes/all/GCA/000/447/105/GCA_000447105.2_ASM44710v2/GCA_000447105.2_ASM44710v2_genomic.fna.gz
https://ftp.ncbi.nlm.nih.gov/genomes/all/GCA/000/447/125/GCA_000447125.2_ASM44712v2/GCA_000447125.2_ASM44712v2_genomic.fna.gz
https://ftp.ncbi.nlm.nih.gov/genomes/all/GCA/000/447/145/GCA_000447145.2_ASM44714v2/GCA_000447145.2_ASM44714v2_genomic.fna.gz
https://ftp.ncbi.nlm.nih.gov/genomes/all/GCA/000/456/005/GCA_000456005.1_Esch_coli_HVH_1_4-6876161_V1/GCA_000456005.1_Esch_coli_HVH_1_4-6876161_V1_genomic.fna.gz
https://ftp.ncbi.nlm.nih.gov/genomes/all/GCA/000/456/025/GCA_000456025.1_Esch_coli_HVH_2_4-6943160_V1/GCA_000456025.1_Esch_coli_HVH_2_4-6943160_V1_genomic.fna.gz
https://ftp.ncbi.nlm.nih.gov/genomes/all/GCA/000/456/045/GCA_000456045.1_Esch_coli_HVH_3_4-7276001_V1/GCA_000456045.1_Esch_coli_HVH_3_4-7276001_V1_genomic.fna.gz
https://ftp.ncbi.nlm.nih.gov/genomes/all/GCA/000/456/065/GCA_000456065.1_Esch_coli_HVH_4_4-7276109_V1/GCA_000456065.1_Esch_coli_HVH_4_4-7276109_V1_genomic.fna.gz
https://ftp.ncbi.nlm.nih.gov/genomes/all/GCA/000/456/085/GCA_000456085.1_Esch_coli_HVH_5_4-7148410_V1/GCA_000456085.1_Esch_coli_HVH_5_4-7148410_V1_genomic.fna.gz
https://ftp.ncbi.nlm.nih.gov/genomes/all/GCA/000/456/105/GCA_000456105.1_Esch_coli_HVH_6_3-8296502_V1/GCA_000456105.1_Esch_coli_HVH_6_3-8296502_V1_genomic.fna.gz
https://ftp.ncbi.nlm.nih.gov/genomes/all/GCA/000/456/125/GCA_000456125.1_Esch_coli_HVH_7_4-7315031_V1/GCA_000456125.1_Esch_coli_HVH_7_4-7315031_V1_genomic.fna.gz
https://ftp.ncbi.nlm.nih.gov/genomes/all/GCA/000/456/145/GCA_000456145.1_Esch_coli_HVH_9_4-6942539_V1/GCA_000456145.1_Esch_coli_HVH_9_4-6942539_V1_genomic.fna.gz
https://ftp.ncbi.nlm.nih.gov/genomes/all/GCA/000/456/165/GCA_000456165.1_Esch_coli_HVH_10_4-6832164_V1/GCA_000456165.1_Esch_coli_HVH_10_4-6832164_V1_genomic.fna.gz
https://ftp.ncbi.nlm.nih.gov/genomes/all/GCA/000/456/185/GCA_000456185.1_Esch_coli_HVH_13_4-7634056_V1/GCA_000456185.1_Esch_coli_HVH_13_4-7634056_V1_genomic.fna.gz
https://ftp.ncbi.nlm.nih.gov/genomes/all/GCA/000/456/205/GCA_000456205.1_Esch_coli_HVH_16_4-7649002_V1/GCA_000456205.1_Esch_coli_HVH_16_4-7649002_V1_genomic.fna.gz
https://ftp.ncbi.nlm.nih.gov/genomes/all/GCA/000/456/225/GCA_000456225.1_Esch_coli_HVH_17_4-7473087_V1/GCA_000456225.1_Esch_coli_HVH_17_4-7473087_V1_genomic.fna.gz
https://ftp.ncbi.nlm.nih.gov/genomes/all/GCA/000/456/245/GCA_000456245.1_Esch_coli_HVH_18_4-8589585_V1/GCA_000456245.1_Esch_coli_HVH_18_4-8589585_V1_genomic.fna.gz
https://ftp.ncbi.nlm.nih.gov/genomes/all/GCA/000/456/265/GCA_000456265.1_Esch_coli_HVH_19_4-7154984_V1/GCA_000456265.1_Esch_coli_HVH_19_4-7154984_V1_genomic.fna.gz
https://ftp.ncbi.nlm.nih.gov/genomes/all/GCA/000/456/285/GCA_000456285.1_Esch_coli_HVH_20_4-5865042_V1/GCA_000456285.1_Esch_coli_HVH_20_4-5865042_V1_genomic.fna.gz
https://ftp.ncbi.nlm.nih.gov/genomes/all/GCA/000/456/305/GCA_000456305.1_Esch_coli_HVH_21_4-4517873_V1/GCA_000456305.1_Esch_coli_HVH_21_4-4517873_V1_genomic.fna.gz
https://ftp.ncbi.nlm.nih.gov/genomes/all/GCA/000/456/325/GCA_000456325.1_Esch_coli_HVH_22_4-2258986_V1/GCA_000456325.1_Esch_coli_HVH_22_4-2258986_V1_genomic.fna.gz
https://ftp.ncbi.nlm.nih.gov/genomes/all/GCA/000/456/345/GCA_000456345.1_Esch_coli_HVH_24_4-5985145_V1/GCA_000456345.1_Esch_coli_HVH_24_4-5985145_V1_genomic.fna.gz
https://ftp.ncbi.nlm.nih.gov/genomes/all/GCA/000/456/365/GCA_000456365.1_Esch_coli_HVH_25_4-5851939_V1/GCA_000456365.1_Esch_coli_HVH_25_4-5851939_V1_genomic.fna.gz
https://ftp.ncbi.nlm.nih.gov/genomes/all/GCA/000/456/385/GCA_000456385.1_Esch_coli_HVH_26_4-5703913_V1/GCA_000456385.1_Esch_coli_HVH_26_4-5703913_V1_genomic.fna.gz
https://ftp.ncbi.nlm.nih.gov/genomes/all/GCA/000/456/405/GCA_000456405.1_Esch_coli_HVH_27_4-7449267_V1/GCA_000456405.1_Esch_coli_HVH_27_4-7449267_V1_genomic.fna.gz
https://ftp.ncbi.nlm.nih.gov/genomes/all/GCA/000/456/425/GCA_000456425.1_Esch_coli_HVH_28_4-0907367_V1/GCA_000456425.1_Esch_coli_HVH_28_4-0907367_V1_genomic.fna.gz
https://ftp.ncbi.nlm.nih.gov/genomes/all/GCA/000/456/445/GCA_000456445.1_Esch_coli_HVH_29_4-3418073_V1/GCA_000456445.1_Esch_coli_HVH_29_4-3418073_V1_genomic.fna.gz
https://ftp.ncbi.nlm.nih.gov/genomes/all/GCA/000/456/465/GCA_000456465.1_Esch_coli_HVH_30_4-2661829_V1/GCA_000456465.1_Esch_coli_HVH_30_4-2661829_V1_genomic.fna.gz
https://ftp.ncbi.nlm.nih.gov/genomes/all/GCA/000/456/485/GCA_000456485.1_Esch_coli_HVH_31_4-2602156_V1/GCA_000456485.1_Esch_coli_HVH_31_4-2602156_V1_genomic.fna.gz
https://ftp.ncbi.nlm.nih.gov/genomes/all/GCA/000/456/505/GCA_000456505.1_Esch_coli_HVH_32_4-3773988_V1/GCA_000456505.1_Esch_coli_HVH_32_4-3773988_V1_genomic.fna.gz
https://ftp.ncbi.nlm.nih.gov/genomes/all/GCA/000/456/525/GCA_000456525.1_Esch_coli_HVH_33_4-2174936_V1/GCA_000456525.1_Esch_coli_HVH_33_4-2174936_V1_genomic.fna.gz
https://ftp.ncbi.nlm.nih.gov/genomes/all/GCA/000/456/545/GCA_000456545.1_Esch_coli_HVH_35_4-2962667_V1/GCA_000456545.1_Esch_coli_HVH_35_4-2962667_V1_genomic.fna.gz
https://ftp.ncbi.nlm.nih.gov/genomes/all/GCA/000/456/565/GCA_000456565.1_Esch_coli_HVH_37_4-2773848_V1/GCA_000456565.1_Esch_coli_HVH_37_4-2773848_V1_genomic.fna.gz
https://ftp.ncbi.nlm.nih.gov/genomes/all/GCA/000/456/585/GCA_000456585.1_Esch_coli_HVH_38_4-2774682_V1/GCA_000456585.1_Esch_coli_HVH_38_4-2774682_V1_genomic.fna.gz
https://ftp.ncbi.nlm.nih.gov/genomes/all/GCA/000/456/605/GCA_000456605.1_Esch_coli_HVH_39_4-2679949_V1/GCA_000456605.1_Esch_coli_HVH_39_4-2679949_V1_genomic.fna.gz
https://ftp.ncbi.nlm.nih.gov/genomes/all/GCA/000/456/625/GCA_000456625.1_Esch_coli_HVH_40_4-1219782_V1/GCA_000456625.1_Esch_coli_HVH_40_4-1219782_V1_genomic.fna.gz
https://ftp.ncbi.nlm.nih.gov/genomes/all/GCA/000/456/645/GCA_000456645.1_Esch_coli_HVH_41_4-2677849_V1/GCA_000456645.1_Esch_coli_HVH_41_4-2677849_V1_genomic.fna.gz
https://ftp.ncbi.nlm.nih.gov/genomes/all/GCA/000/456/665/GCA_000456665.1_Esch_coli_HVH_42_4-2100061_V1/GCA_000456665.1_Esch_coli_HVH_42_4-2100061_V1_genomic.fna.gz
https://ftp.ncbi.nlm.nih.gov/genomes/all/GCA/000/456/685/GCA_000456685.1_Esch_coli_HVH_43_4-2173468_V1/GCA_000456685.1_Esch_coli_HVH_43_4-2173468_V1_genomic.fna.gz
https://ftp.ncbi.nlm.nih.gov/genomes/all/GCA/000/456/705/GCA_000456705.1_Esch_coli_HVH_44_4-2298570_V1/GCA_000456705.1_Esch_coli_HVH_44_4-2298570_V1_genomic.fna.gz
https://ftp.ncbi.nlm.nih.gov/genomes/all/GCA/000/456/725/GCA_000456725.1_Esch_coli_HVH_45_4-3129918_V1/GCA_000456725.1_Esch_coli_HVH_45_4-3129918_V1_genomic.fna.gz
https://ftp.ncbi.nlm.nih.gov/genomes/all/GCA/000/456/745/GCA_000456745.1_Esch_coli_HVH_46_4-2758776_V1/GCA_000456745.1_Esch_coli_HVH_46_4-2758776_V1_genomic.fna.gz
https://ftp.ncbi.nlm.nih.gov/genomes/all/GCA/000/456/765/GCA_000456765.1_Esch_coli_HVH_48_4-2658593_V1/GCA_000456765.1_Esch_coli_HVH_48_4-2658593_V1_genomic.fna.gz
https://ftp.ncbi.nlm.nih.gov/genomes/all/GCA/000/456/785/GCA_000456785.1_Esch_coli_HVH_51_4-2172526_V1/GCA_000456785.1_Esch_coli_HVH_51_4-2172526_V1_genomic.fna.gz
https://ftp.ncbi.nlm.nih.gov/genomes/all/GCA/000/456/805/GCA_000456805.1_Esch_coli_HVH_53_4-0631051_V1/GCA_000456805.1_Esch_coli_HVH_53_4-0631051_V1_genomic.fna.gz
https://ftp.ncbi.nlm.nih.gov/genomes/all/GCA/000/456/825/GCA_000456825.1_Esch_coli_HVH_55_4-2646161_V1/GCA_000456825.1_Esch_coli_HVH_55_4-2646161_V1_genomic.fna.gz
https://ftp.ncbi.nlm.nih.gov/genomes/all/GCA/000/456/845/GCA_000456845.1_Esch_coli_HVH_56_4-2153033_V1/GCA_000456845.1_Esch_coli_HVH_56_4-2153033_V1_genomic.fna.gz
https://ftp.ncbi.nlm.nih.gov/genomes/all/GCA/000/456/865/GCA_000456865.1_Esch_coli_HVH_58_4-2839709_V1/GCA_000456865.1_Esch_coli_HVH_58_4-2839709_V1_genomic.fna.gz
https://ftp.ncbi.nlm.nih.gov/genomes/all/GCA/000/456/885/GCA_000456885.1_Esch_coli_HVH_59_4-1119338_V1/GCA_000456885.1_Esch_coli_HVH_59_4-1119338_V1_genomic.fna.gz
https://ftp.ncbi.nlm.nih.gov/genomes/all/GCA/000/456/905/GCA_000456905.1_Esch_coli_HVH_61_4-2736020_V1/GCA_000456905.1_Esch_coli_HVH_61_4-2736020_V1_genomic.fna.gz
https://ftp.ncbi.nlm.nih.gov/genomes/all/GCA/000/456/925/GCA_000456925.1_Esch_coli_HVH_63_4-2542528_V1/GCA_000456925.1_Esch_coli_HVH_63_4-2542528_V1_genomic.fna.gz
https://ftp.ncbi.nlm.nih.gov/genomes/all/GCA/000/456/945/GCA_000456945.1_Esch_coli_HVH_65_4-2262045_V1/GCA_000456945.1_Esch_coli_HVH_65_4-2262045_V1_genomic.fna.gz
https://ftp.ncbi.nlm.nih.gov/genomes/all/GCA/000/456/965/GCA_000456965.1_Esch_coli_HVH_68_4-0888028_V1/GCA_000456965.1_Esch_coli_HVH_68_4-0888028_V1_genomic.fna.gz
https://ftp.ncbi.nlm.nih.gov/genomes/all/GCA/000/456/985/GCA_000456985.1_Esch_coli_HVH_69_4-2837072_V1/GCA_000456985.1_Esch_coli_HVH_69_4-2837072_V1_genomic.fna.gz
https://ftp.ncbi.nlm.nih.gov/genomes/all/GCA/000/457/005/GCA_000457005.1_Esch_coli_HVH_70_4-2963531_V1/GCA_000457005.1_Esch_coli_HVH_70_4-2963531_V1_genomic.fna.gz
https://ftp.ncbi.nlm.nih.gov/genomes/all/GCA/000/457/025/GCA_000457025.1_Esch_coli_HVH_73_4-2393174_V1/GCA_000457025.1_Esch_coli_HVH_73_4-2393174_V1_genomic.fna.gz
https://ftp.ncbi.nlm.nih.gov/genomes/all/GCA/000/457/045/GCA_000457045.1_Esch_coli_HVH_74_4-1034782_V1/GCA_000457045.1_Esch_coli_HVH_74_4-1034782_V1_genomic.fna.gz
https://ftp.ncbi.nlm.nih.gov/genomes/all/GCA/000/457/065/GCA_000457065.1_Esch_coli_HVH_76_4-2538717_V1/GCA_000457065.1_Esch_coli_HVH_76_4-2538717_V1_genomic.fna.gz
https://ftp.ncbi.nlm.nih.gov/genomes/all/GCA/000/457/085/GCA_000457085.1_Esch_coli_HVH_77_4-2605759_V1/GCA_000457085.1_Esch_coli_HVH_77_4-2605759_V1_genomic.fna.gz
https://ftp.ncbi.nlm.nih.gov/genomes/all/GCA/000/457/105/GCA_000457105.1_Esch_coli_HVH_78_4-2735946_V1/GCA_000457105.1_Esch_coli_HVH_78_4-2735946_V1_genomic.fna.gz
https://ftp.ncbi.nlm.nih.gov/genomes/all/GCA/000/457/125/GCA_000457125.1_Esch_coli_HVH_79_4-2512823_V1/GCA_000457125.1_Esch_coli_HVH_79_4-2512823_V1_genomic.fna.gz
https://ftp.ncbi.nlm.nih.gov/genomes/all/GCA/000/457/145/GCA_000457145.1_Esch_coli_HVH_80_4-2428830_V1/GCA_000457145.1_Esch_coli_HVH_80_4-2428830_V1_genomic.fna.gz
https://ftp.ncbi.nlm.nih.gov/genomes/all/GCA/000/457/165/GCA_000457165.1_Esch_coli_HVH_82_4-2209276_V1/GCA_000457165.1_Esch_coli_HVH_82_4-2209276_V1_genomic.fna.gz
https://ftp.ncbi.nlm.nih.gov/genomes/all/GCA/000/457/185/GCA_000457185.1_Esch_coli_HVH_84_4-1021478_V1/GCA_000457185.1_Esch_coli_HVH_84_4-1021478_V1_genomic.fna.gz
https://ftp.ncbi.nlm.nih.gov/genomes/all/GCA/000/457/385/GCA_000457385.1_Esch_coli_HVH_96_4-5934869_V1/GCA_000457385.1_Esch_coli_HVH_96_4-5934869_V1_genomic.fna.gz
https://ftp.ncbi.nlm.nih.gov/genomes/all/GCA/000/457/405/GCA_000457405.1_Esch_coli_HVH_100_4-2850729_V1/GCA_000457405.1_Esch_coli_HVH_100_4-2850729_V1_genomic.fna.gz
https://ftp.ncbi.nlm.nih.gov/genomes/all/GCA/000/457/435/GCA_000457435.1_Esch_coli_HVH_103_4-5904188_V1/GCA_000457435.1_Esch_coli_HVH_103_4-5904188_V1_genomic.fna.gz
https://ftp.ncbi.nlm.nih.gov/genomes/all/GCA/000/457/455/GCA_000457455.1_Esch_coli_HVH_104_4-6977960_V1/GCA_000457455.1_Esch_coli_HVH_104_4-6977960_V1_genomic.fna.gz
https://ftp.ncbi.nlm.nih.gov/genomes/all/GCA/000/457/475/GCA_000457475.1_Esch_coli_HVH_106_4-6881831_V1/GCA_000457475.1_Esch_coli_HVH_106_4-6881831_V1_genomic.fna.gz
https://ftp.ncbi.nlm.nih.gov/genomes/all/GCA/000/457/495/GCA_000457495.1_Esch_coli_HVH_107_4-5860571_V1/GCA_000457495.1_Esch_coli_HVH_107_4-5860571_V1_genomic.fna.gz
https://ftp.ncbi.nlm.nih.gov/genomes/all/GCA/000/457/515/GCA_000457515.1_Esch_coli_HVH_109_4-6977162_V1/GCA_000457515.1_Esch_coli_HVH_109_4-6977162_V1_genomic.fna.gz
https://ftp.ncbi.nlm.nih.gov/genomes/all/GCA/000/457/535/GCA_000457535.1_Esch_coli_HVH_110_4-6978754_V1/GCA_000457535.1_Esch_coli_HVH_110_4-6978754_V1_genomic.fna.gz
https://ftp.ncbi.nlm.nih.gov/genomes/all/GCA/000/457/555/GCA_000457555.1_Esch_coli_HVH_111_4-7039018_V1/GCA_000457555.1_Esch_coli_HVH_111_4-7039018_V1_genomic.fna.gz
https://ftp.ncbi.nlm.nih.gov/genomes/all/GCA/000/457/575/GCA_000457575.1_Esch_coli_HVH_112_4-5987253_V1/GCA_000457575.1_Esch_coli_HVH_112_4-5987253_V1_genomic.fna.gz
https://ftp.ncbi.nlm.nih.gov/genomes/all/GCA/000/457/595/GCA_000457595.1_Esch_coli_HVH_113_4-7535473_V1/GCA_000457595.1_Esch_coli_HVH_113_4-7535473_V1_genomic.fna.gz
https://ftp.ncbi.nlm.nih.gov/genomes/all/GCA/000/457/615/GCA_000457615.1_Esch_coli_HVH_114_4-7037740_V1/GCA_000457615.1_Esch_coli_HVH_114_4-7037740_V1_genomic.fna.gz
https://ftp.ncbi.nlm.nih.gov/genomes/all/GCA/000/457/635/GCA_000457635.1_Esch_coli_HVH_115_4-4465997_V1/GCA_000457635.1_Esch_coli_HVH_115_4-4465997_V1_genomic.fna.gz
https://ftp.ncbi.nlm.nih.gov/genomes/all/GCA/000/457/655/GCA_000457655.1_Esch_coli_HVH_115_4-4465989_V1/GCA_000457655.1_Esch_coli_HVH_115_4-4465989_V1_genomic.fna.gz
https://ftp.ncbi.nlm.nih.gov/genomes/all/GCA/000/457/675/GCA_000457675.1_Esch_coli_HVH_116_4-6879942_V1/GCA_000457675.1_Esch_coli_HVH_116_4-6879942_V1_genomic.fna.gz
https://ftp.ncbi.nlm.nih.gov/genomes/all/GCA/000/457/695/GCA_000457695.1_Esch_coli_HVH_117_4-6857191_V1/GCA_000457695.1_Esch_coli_HVH_117_4-6857191_V1_genomic.fna.gz
https://ftp.ncbi.nlm.nih.gov/genomes/all/GCA/000/457/715/GCA_000457715.1_Esch_coli_HVH_118_4-7345399_V1/GCA_000457715.1_Esch_coli_HVH_118_4-7345399_V1_genomic.fna.gz
https://ftp.ncbi.nlm.nih.gov/genomes/all/GCA/000/457/735/GCA_000457735.1_Esch_coli_HVH_119_4-6879578_V1/GCA_000457735.1_Esch_coli_HVH_119_4-6879578_V1_genomic.fna.gz
https://ftp.ncbi.nlm.nih.gov/genomes/all/GCA/000/457/755/GCA_000457755.1_Esch_coli_HVH_120_4-6978681_V1/GCA_000457755.1_Esch_coli_HVH_120_4-6978681_V1_genomic.fna.gz
https://ftp.ncbi.nlm.nih.gov/genomes/all/GCA/000/457/775/GCA_000457775.1_Esch_coli_HVH_121_4-6877826_V1/GCA_000457775.1_Esch_coli_HVH_121_4-6877826_V1_genomic.fna.gz
https://ftp.ncbi.nlm.nih.gov/genomes/all/GCA/000/457/795/GCA_000457795.1_Esch_coli_HVH_122_4-6851606_V1/GCA_000457795.1_Esch_coli_HVH_122_4-6851606_V1_genomic.fna.gz
https://ftp.ncbi.nlm.nih.gov/genomes/all/GCA/000/457/815/GCA_000457815.1_Esch_coli_HVH_125_4-2634716_V1/GCA_000457815.1_Esch_coli_HVH_125_4-2634716_V1_genomic.fna.gz
https://ftp.ncbi.nlm.nih.gov/genomes/all/GCA/000/457/835/GCA_000457835.1_Esch_coli_HVH_126_4-6034225_V1/GCA_000457835.1_Esch_coli_HVH_126_4-6034225_V1_genomic.fna.gz
https://ftp.ncbi.nlm.nih.gov/genomes/all/GCA/000/457/855/GCA_000457855.1_Esch_coli_HVH_127_4-7303629_V1/GCA_000457855.1_Esch_coli_HVH_127_4-7303629_V1_genomic.fna.gz
https://ftp.ncbi.nlm.nih.gov/genomes/all/GCA/000/457/875/GCA_000457875.1_Esch_coli_HVH_128_4-7030436_V1/GCA_000457875.1_Esch_coli_HVH_128_4-7030436_V1_genomic.fna.gz
https://ftp.ncbi.nlm.nih.gov/genomes/all/GCA/000/457/895/GCA_000457895.1_Esch_coli_HVH_130_4-7036876_V1/GCA_000457895.1_Esch_coli_HVH_130_4-7036876_V1_genomic.fna.gz
https://ftp.ncbi.nlm.nih.gov/genomes/all/GCA/000/457/915/GCA_000457915.1_Esch_coli_HVH_132_4-6876862_V1/GCA_000457915.1_Esch_coli_HVH_132_4-6876862_V1_genomic.fna.gz
https://ftp.ncbi.nlm.nih.gov/genomes/all/GCA/000/457/935/GCA_000457935.1_Esch_coli_HVH_133_4-4466519_V1/GCA_000457935.1_Esch_coli_HVH_133_4-4466519_V1_genomic.fna.gz
https://ftp.ncbi.nlm.nih.gov/genomes/all/GCA/000/457/955/GCA_000457955.1_Esch_coli_HVH_134_4-6073441_V1/GCA_000457955.1_Esch_coli_HVH_134_4-6073441_V1_genomic.fna.gz
https://ftp.ncbi.nlm.nih.gov/genomes/all/GCA/000/457/975/GCA_000457975.1_Esch_coli_HVH_135_4-4449320_V1/GCA_000457975.1_Esch_coli_HVH_135_4-4449320_V1_genomic.fna.gz
https://ftp.ncbi.nlm.nih.gov/genomes/all/GCA/000/457/995/GCA_000457995.1_Esch_coli_HVH_137_4-2124971_V1/GCA_000457995.1_Esch_coli_HVH_137_4-2124971_V1_genomic.fna.gz
https://ftp.ncbi.nlm.nih.gov/genomes/all/GCA/000/458/015/GCA_000458015.1_Esch_coli_HVH_138_4-6066704_V1/GCA_000458015.1_Esch_coli_HVH_138_4-6066704_V1_genomic.fna.gz
https://ftp.ncbi.nlm.nih.gov/genomes/all/GCA/000/458/035/GCA_000458035.1_Esch_coli_HVH_139_4-3192644_V1/GCA_000458035.1_Esch_coli_HVH_139_4-3192644_V1_genomic.fna.gz
https://ftp.ncbi.nlm.nih.gov/genomes/all/GCA/000/458/055/GCA_000458055.1_Esch_coli_HVH_140_4-5894387_V1/GCA_000458055.1_Esch_coli_HVH_140_4-5894387_V1_genomic.fna.gz
https://ftp.ncbi.nlm.nih.gov/genomes/all/GCA/000/458/075/GCA_000458075.1_Esch_coli_HVH_141_4-5995973_V1/GCA_000458075.1_Esch_coli_HVH_141_4-5995973_V1_genomic.fna.gz
https://ftp.ncbi.nlm.nih.gov/genomes/all/GCA/000/458/095/GCA_000458095.1_Esch_coli_HVH_142_4-5627451_V1/GCA_000458095.1_Esch_coli_HVH_142_4-5627451_V1_genomic.fna.gz
https://ftp.ncbi.nlm.nih.gov/genomes/all/GCA/000/458/115/GCA_000458115.1_Esch_coli_HVH_143_4-5674999_V1/GCA_000458115.1_Esch_coli_HVH_143_4-5674999_V1_genomic.fna.gz
https://ftp.ncbi.nlm.nih.gov/genomes/all/GCA/000/458/135/GCA_000458135.1_Esch_coli_HVH_144_4-4451937_V1/GCA_000458135.1_Esch_coli_HVH_144_4-4451937_V1_genomic.fna.gz
https://ftp.ncbi.nlm.nih.gov/genomes/all/GCA/000/458/155/GCA_000458155.1_Esch_coli_HVH_145_4-5672112_V1/GCA_000458155.1_Esch_coli_HVH_145_4-5672112_V1_genomic.fna.gz
https://ftp.ncbi.nlm.nih.gov/genomes/all/GCA/000/458/175/GCA_000458175.1_Esch_coli_HVH_146_4-3189767_V1/GCA_000458175.1_Esch_coli_HVH_146_4-3189767_V1_genomic.fna.gz
https://ftp.ncbi.nlm.nih.gov/genomes/all/GCA/000/458/195/GCA_000458195.1_Esch_coli_HVH_147_4-5893887_V1/GCA_000458195.1_Esch_coli_HVH_147_4-5893887_V1_genomic.fna.gz
https://ftp.ncbi.nlm.nih.gov/genomes/all/GCA/000/458/215/GCA_000458215.1_Esch_coli_HVH_149_4-4451880_V1/GCA_000458215.1_Esch_coli_HVH_149_4-4451880_V1_genomic.fna.gz
https://ftp.ncbi.nlm.nih.gov/genomes/all/GCA/000/458/235/GCA_000458235.1_Esch_coli_HVH_150_4-3258106_V1/GCA_000458235.1_Esch_coli_HVH_150_4-3258106_V1_genomic.fna.gz
https://ftp.ncbi.nlm.nih.gov/genomes/all/GCA/000/458/255/GCA_000458255.1_Esch_coli_HVH_151_4-5755573_V1/GCA_000458255.1_Esch_coli_HVH_151_4-5755573_V1_genomic.fna.gz
https://ftp.ncbi.nlm.nih.gov/genomes/all/GCA/000/458/275/GCA_000458275.1_Esch_coli_HVH_153_3-9344314_V1/GCA_000458275.1_Esch_coli_HVH_153_3-9344314_V1_genomic.fna.gz
https://ftp.ncbi.nlm.nih.gov/genomes/all/GCA/000/458/295/GCA_000458295.1_Esch_coli_HVH_154_4-5636698_V1/GCA_000458295.1_Esch_coli_HVH_154_4-5636698_V1_genomic.fna.gz
https://ftp.ncbi.nlm.nih.gov/genomes/all/GCA/000/458/315/GCA_000458315.1_Esch_coli_HVH_155_4-4509048_V1/GCA_000458315.1_Esch_coli_HVH_155_4-4509048_V1_genomic.fna.gz
https://ftp.ncbi.nlm.nih.gov/genomes/all/GCA/000/458/335/GCA_000458335.1_Esch_coli_HVH_156_4-3206505_V1/GCA_000458335.1_Esch_coli_HVH_156_4-3206505_V1_genomic.fna.gz
https://ftp.ncbi.nlm.nih.gov/genomes/all/GCA/000/458/355/GCA_000458355.1_Esch_coli_HVH_157_4-3406229_V1/GCA_000458355.1_Esch_coli_HVH_157_4-3406229_V1_genomic.fna.gz
https://ftp.ncbi.nlm.nih.gov/genomes/all/GCA/000/458/375/GCA_000458375.1_Esch_coli_HVH_158_4-3224287_V1/GCA_000458375.1_Esch_coli_HVH_158_4-3224287_V1_genomic.fna.gz
https://ftp.ncbi.nlm.nih.gov/genomes/all/GCA/000/458/395/GCA_000458395.1_Esch_coli_HVH_159_4-5818141_V1/GCA_000458395.1_Esch_coli_HVH_159_4-5818141_V1_genomic.fna.gz
https://ftp.ncbi.nlm.nih.gov/genomes/all/GCA/000/458/415/GCA_000458415.1_Esch_coli_HVH_160_4-5695937_V1/GCA_000458415.1_Esch_coli_HVH_160_4-5695937_V1_genomic.fna.gz
https://ftp.ncbi.nlm.nih.gov/genomes/all/GCA/000/458/435/GCA_000458435.1_Esch_coli_HVH_161_4-3119890_V1/GCA_000458435.1_Esch_coli_HVH_161_4-3119890_V1_genomic.fna.gz
https://ftp.ncbi.nlm.nih.gov/genomes/all/GCA/000/458/455/GCA_000458455.1_Esch_coli_HVH_162_4-5627982_V1/GCA_000458455.1_Esch_coli_HVH_162_4-5627982_V1_genomic.fna.gz
https://ftp.ncbi.nlm.nih.gov/genomes/all/GCA/000/458/475/GCA_000458475.1_Esch_coli_HVH_163_4-4697553_V1/GCA_000458475.1_Esch_coli_HVH_163_4-4697553_V1_genomic.fna.gz
https://ftp.ncbi.nlm.nih.gov/genomes/all/GCA/000/458/495/GCA_000458495.1_Esch_coli_HVH_164_4-5953081_V1/GCA_000458495.1_Esch_coli_HVH_164_4-5953081_V1_genomic.fna.gz
https://ftp.ncbi.nlm.nih.gov/genomes/all/GCA/000/458/515/GCA_000458515.1_Esch_coli_HVH_167_4-6073565_V1/GCA_000458515.1_Esch_coli_HVH_167_4-6073565_V1_genomic.fna.gz
https://ftp.ncbi.nlm.nih.gov/genomes/all/GCA/000/458/535/GCA_000458535.1_Esch_coli_HVH_169_4-1075578_V1/GCA_000458535.1_Esch_coli_HVH_169_4-1075578_V1_genomic.fna.gz
https://ftp.ncbi.nlm.nih.gov/genomes/all/GCA/000/458/555/GCA_000458555.1_Esch_coli_HVH_170_4-3026949_V1/GCA_000458555.1_Esch_coli_HVH_170_4-3026949_V1_genomic.fna.gz
https://ftp.ncbi.nlm.nih.gov/genomes/all/GCA/000/458/575/GCA_000458575.1_Esch_coli_HVH_171_4-3191958_V1/GCA_000458575.1_Esch_coli_HVH_171_4-3191958_V1_genomic.fna.gz
https://ftp.ncbi.nlm.nih.gov/genomes/all/GCA/000/458/605/GCA_000458605.1_Esch_coli_HVH_172_4-3248542_V1/GCA_000458605.1_Esch_coli_HVH_172_4-3248542_V1_genomic.fna.gz
https://ftp.ncbi.nlm.nih.gov/genomes/all/GCA/000/458/625/GCA_000458625.1_Esch_coli_HVH_173_3-9175482_V1/GCA_000458625.1_Esch_coli_HVH_173_3-9175482_V1_genomic.fna.gz
https://ftp.ncbi.nlm.nih.gov/genomes/all/GCA/000/458/645/GCA_000458645.1_Esch_coli_HVH_175_4-3405184_V1/GCA_000458645.1_Esch_coli_HVH_175_4-3405184_V1_genomic.fna.gz
https://ftp.ncbi.nlm.nih.gov/genomes/all/GCA/000/458/665/GCA_000458665.1_Esch_coli_HVH_176_4-3428664_V1/GCA_000458665.1_Esch_coli_HVH_176_4-3428664_V1_genomic.fna.gz
https://ftp.ncbi.nlm.nih.gov/genomes/all/GCA/000/458/685/GCA_000458685.1_Esch_coli_HVH_180_4-3051617_V1/GCA_000458685.1_Esch_coli_HVH_180_4-3051617_V1_genomic.fna.gz
https://ftp.ncbi.nlm.nih.gov/genomes/all/GCA/000/458/705/GCA_000458705.1_Esch_coli_HVH_182_4-0985554_V1/GCA_000458705.1_Esch_coli_HVH_182_4-0985554_V1_genomic.fna.gz
https://ftp.ncbi.nlm.nih.gov/genomes/all/GCA/000/458/725/GCA_000458725.1_Esch_coli_HVH_183_4-3205932_V1/GCA_000458725.1_Esch_coli_HVH_183_4-3205932_V1_genomic.fna.gz
https://ftp.ncbi.nlm.nih.gov/genomes/all/GCA/000/458/745/GCA_000458745.1_Esch_coli_HVH_184_4-3343286_V1/GCA_000458745.1_Esch_coli_HVH_184_4-3343286_V1_genomic.fna.gz
https://ftp.ncbi.nlm.nih.gov/genomes/all/GCA/000/458/765/GCA_000458765.1_Esch_coli_HVH_185_4-2876639_V1/GCA_000458765.1_Esch_coli_HVH_185_4-2876639_V1_genomic.fna.gz
https://ftp.ncbi.nlm.nih.gov/genomes/all/GCA/000/458/785/GCA_000458785.1_Esch_coli_HVH_186_4-3405044_V1/GCA_000458785.1_Esch_coli_HVH_186_4-3405044_V1_genomic.fna.gz
https://ftp.ncbi.nlm.nih.gov/genomes/all/GCA/000/458/805/GCA_000458805.1_Esch_coli_HVH_187_4-4471660_V1/GCA_000458805.1_Esch_coli_HVH_187_4-4471660_V1_genomic.fna.gz
https://ftp.ncbi.nlm.nih.gov/genomes/all/GCA/000/458/825/GCA_000458825.1_Esch_coli_HVH_188_4-2356988_V1/GCA_000458825.1_Esch_coli_HVH_188_4-2356988_V1_genomic.fna.gz
https://ftp.ncbi.nlm.nih.gov/genomes/all/GCA/000/458/845/GCA_000458845.1_Esch_coli_HVH_189_4-3220125_V1/GCA_000458845.1_Esch_coli_HVH_189_4-3220125_V1_genomic.fna.gz
https://ftp.ncbi.nlm.nih.gov/genomes/all/GCA/000/458/875/GCA_000458875.1_Esch_coli_HVH_191_3-9341900_V1/GCA_000458875.1_Esch_coli_HVH_191_3-9341900_V1_genomic.fna.gz
https://ftp.ncbi.nlm.nih.gov/genomes/all/GCA/000/458/895/GCA_000458895.1_Esch_coli_HVH_192_4-3054470_V1/GCA_000458895.1_Esch_coli_HVH_192_4-3054470_V1_genomic.fna.gz
https://ftp.ncbi.nlm.nih.gov/genomes/all/GCA/000/458/915/GCA_000458915.1_Esch_coli_HVH_193_4-3331423_V1/GCA_000458915.1_Esch_coli_HVH_193_4-3331423_V1_genomic.fna.gz
https://ftp.ncbi.nlm.nih.gov/genomes/all/GCA/000/458/935/GCA_000458935.1_Esch_coli_HVH_194_4-2356805_V1/GCA_000458935.1_Esch_coli_HVH_194_4-2356805_V1_genomic.fna.gz
https://ftp.ncbi.nlm.nih.gov/genomes/all/GCA/000/458/955/GCA_000458955.1_Esch_coli_HVH_195_3-7155360_V1/GCA_000458955.1_Esch_coli_HVH_195_3-7155360_V1_genomic.fna.gz
https://ftp.ncbi.nlm.nih.gov/genomes/all/GCA/000/458/975/GCA_000458975.1_Esch_coli_HVH_196_4-4530470_V1/GCA_000458975.1_Esch_coli_HVH_196_4-4530470_V1_genomic.fna.gz
https://ftp.ncbi.nlm.nih.gov/genomes/all/GCA/000/458/995/GCA_000458995.1_Esch_coli_HVH_197_4-4466217_V1/GCA_000458995.1_Esch_coli_HVH_197_4-4466217_V1_genomic.fna.gz
https://ftp.ncbi.nlm.nih.gov/genomes/all/GCA/000/459/015/GCA_000459015.1_Esch_coli_HVH_198_4-3206106_V1/GCA_000459015.1_Esch_coli_HVH_198_4-3206106_V1_genomic.fna.gz
https://ftp.ncbi.nlm.nih.gov/genomes/all/GCA/000/459/035/GCA_000459035.1_Esch_coli_HVH_199_4-5670322_V1/GCA_000459035.1_Esch_coli_HVH_199_4-5670322_V1_genomic.fna.gz
https://ftp.ncbi.nlm.nih.gov/genomes/all/GCA/000/459/055/GCA_000459055.1_Esch_coli_HVH_200_4-4449924_V1/GCA_000459055.1_Esch_coli_HVH_200_4-4449924_V1_genomic.fna.gz
https://ftp.ncbi.nlm.nih.gov/genomes/all/GCA/000/459/075/GCA_000459075.1_Esch_coli_HVH_201_4-4459431_V1/GCA_000459075.1_Esch_coli_HVH_201_4-4459431_V1_genomic.fna.gz
https://ftp.ncbi.nlm.nih.gov/genomes/all/GCA/000/459/095/GCA_000459095.1_Esch_coli_HVH_202_4-3163997_V1/GCA_000459095.1_Esch_coli_HVH_202_4-3163997_V1_genomic.fna.gz
https://ftp.ncbi.nlm.nih.gov/genomes/all/GCA/000/459/115/GCA_000459115.1_Esch_coli_HVH_203_4-3126218_V1/GCA_000459115.1_Esch_coli_HVH_203_4-3126218_V1_genomic.fna.gz
https://ftp.ncbi.nlm.nih.gov/genomes/all/GCA/000/459/135/GCA_000459135.1_Esch_coli_HVH_204_4-3112802_V1/GCA_000459135.1_Esch_coli_HVH_204_4-3112802_V1_genomic.fna.gz
https://ftp.ncbi.nlm.nih.gov/genomes/all/GCA/000/459/155/GCA_000459155.1_Esch_coli_HVH_205_4-3094677_V1/GCA_000459155.1_Esch_coli_HVH_205_4-3094677_V1_genomic.fna.gz
https://ftp.ncbi.nlm.nih.gov/genomes/all/GCA/000/459/175/GCA_000459175.1_Esch_coli_HVH_206_4-3128229_V1/GCA_000459175.1_Esch_coli_HVH_206_4-3128229_V1_genomic.fna.gz
https://ftp.ncbi.nlm.nih.gov/genomes/all/GCA/000/459/195/GCA_000459195.1_Esch_coli_HVH_207_4-3113221_V1/GCA_000459195.1_Esch_coli_HVH_207_4-3113221_V1_genomic.fna.gz
https://ftp.ncbi.nlm.nih.gov/genomes/all/GCA/000/459/215/GCA_000459215.1_Esch_coli_HVH_208_4-3112292_V1/GCA_000459215.1_Esch_coli_HVH_208_4-3112292_V1_genomic.fna.gz
https://ftp.ncbi.nlm.nih.gov/genomes/all/GCA/000/459/235/GCA_000459235.1_Esch_coli_HVH_209_4-3062651_V1/GCA_000459235.1_Esch_coli_HVH_209_4-3062651_V1_genomic.fna.gz
https://ftp.ncbi.nlm.nih.gov/genomes/all/GCA/000/459/255/GCA_000459255.1_Esch_coli_HVH_210_4-3042480_V1/GCA_000459255.1_Esch_coli_HVH_210_4-3042480_V1_genomic.fna.gz
https://ftp.ncbi.nlm.nih.gov/genomes/all/GCA/000/459/275/GCA_000459275.1_Esch_coli_HVH_211_4-3041891_V1/GCA_000459275.1_Esch_coli_HVH_211_4-3041891_V1_genomic.fna.gz
https://ftp.ncbi.nlm.nih.gov/genomes/all/GCA/000/459/295/GCA_000459295.1_Esch_coli_HVH_212_3-9305343_V1/GCA_000459295.1_Esch_coli_HVH_212_3-9305343_V1_genomic.fna.gz
https://ftp.ncbi.nlm.nih.gov/genomes/all/GCA/000/459/315/GCA_000459315.1_Esch_coli_HVH_213_4-3042928_V1/GCA_000459315.1_Esch_coli_HVH_213_4-3042928_V1_genomic.fna.gz
https://ftp.ncbi.nlm.nih.gov/genomes/all/GCA/000/459/335/GCA_000459335.1_Esch_coli_HVH_215_4-3008371_V1/GCA_000459335.1_Esch_coli_HVH_215_4-3008371_V1_genomic.fna.gz
https://ftp.ncbi.nlm.nih.gov/genomes/all/GCA/000/459/355/GCA_000459355.1_Esch_coli_HVH_216_4-3042952_V1/GCA_000459355.1_Esch_coli_HVH_216_4-3042952_V1_genomic.fna.gz
https://ftp.ncbi.nlm.nih.gov/genomes/all/GCA/000/459/375/GCA_000459375.1_Esch_coli_HVH_217_4-1022806_V1/GCA_000459375.1_Esch_coli_HVH_217_4-1022806_V1_genomic.fna.gz
https://ftp.ncbi.nlm.nih.gov/genomes/all/GCA/000/459/395/GCA_000459395.1_Esch_coli_HVH_218_4-4500903_V1/GCA_000459395.1_Esch_coli_HVH_218_4-4500903_V1_genomic.fna.gz
https://ftp.ncbi.nlm.nih.gov/genomes/all/GCA/000/459/415/GCA_000459415.1_Esch_coli_HVH_220_4-5876842_V1/GCA_000459415.1_Esch_coli_HVH_220_4-5876842_V1_genomic.fna.gz
https://ftp.ncbi.nlm.nih.gov/genomes/all/GCA/000/459/435/GCA_000459435.1_Esch_coli_HVH_221_4-3136817_V1/GCA_000459435.1_Esch_coli_HVH_221_4-3136817_V1_genomic.fna.gz
https://ftp.ncbi.nlm.nih.gov/genomes/all/GCA/000/459/455/GCA_000459455.1_Esch_coli_HVH_222_4-2977443_V1/GCA_000459455.1_Esch_coli_HVH_222_4-2977443_V1_genomic.fna.gz
https://ftp.ncbi.nlm.nih.gov/genomes/all/GCA/000/459/475/GCA_000459475.1_Esch_coli_HVH_223_4-2976528_V1/GCA_000459475.1_Esch_coli_HVH_223_4-2976528_V1_genomic.fna.gz
https://ftp.ncbi.nlm.nih.gov/genomes/all/GCA/000/459/495/GCA_000459495.1_Esch_coli_HVH_225_4-1273116_V1/GCA_000459495.1_Esch_coli_HVH_225_4-1273116_V1_genomic.fna.gz
https://ftp.ncbi.nlm.nih.gov/genomes/all/GCA/000/459/515/GCA_000459515.1_Esch_coli_HVH_227_4-2277670_V1/GCA_000459515.1_Esch_coli_HVH_227_4-2277670_V1_genomic.fna.gz
https://ftp.ncbi.nlm.nih.gov/genomes/all/GCA/000/459/535/GCA_000459535.1_Esch_coli_HVH_228_4-7787030_V1/GCA_000459535.1_Esch_coli_HVH_228_4-7787030_V1_genomic.fna.gz
https://ftp.ncbi.nlm.nih.gov/genomes/all/GCA/000/459/555/GCA_000459555.1_Esch_coli_KOEGE_3_4a_V1/GCA_000459555.1_Esch_coli_KOEGE_3_4a_V1_genomic.fna.gz
https://ftp.ncbi.nlm.nih.gov/genomes/all/GCA/000/459/575/GCA_000459575.1_Esch_coli_KOEGE_7_16a_V1/GCA_000459575.1_Esch_coli_KOEGE_7_16a_V1_genomic.fna.gz
https://ftp.ncbi.nlm.nih.gov/genomes/all/GCA/000/459/595/GCA_000459595.1_Esch_coli_KOEGE_10_25a_V1/GCA_000459595.1_Esch_coli_KOEGE_10_25a_V1_genomic.fna.gz
https://ftp.ncbi.nlm.nih.gov/genomes/all/GCA/000/459/615/GCA_000459615.1_Esch_coli_KOEGE_30_63a_V1/GCA_000459615.1_Esch_coli_KOEGE_30_63a_V1_genomic.fna.gz
https://ftp.ncbi.nlm.nih.gov/genomes/all/GCA/000/459/635/GCA_000459635.1_Esch_coli_KOEGE_32_66a_V1/GCA_000459635.1_Esch_coli_KOEGE_32_66a_V1_genomic.fna.gz
https://ftp.ncbi.nlm.nih.gov/genomes/all/GCA/000/459/655/GCA_000459655.1_Esch_coli_KOEGE_33_68a_V1/GCA_000459655.1_Esch_coli_KOEGE_33_68a_V1_genomic.fna.gz
https://ftp.ncbi.nlm.nih.gov/genomes/all/GCA/000/459/675/GCA_000459675.1_Esch_coli_KOEGE_40_102a_V1/GCA_000459675.1_Esch_coli_KOEGE_40_102a_V1_genomic.fna.gz
https://ftp.ncbi.nlm.nih.gov/genomes/all/GCA/000/459/695/GCA_000459695.1_Esch_coli_KOEGE_43_105a_V1/GCA_000459695.1_Esch_coli_KOEGE_43_105a_V1_genomic.fna.gz
https://ftp.ncbi.nlm.nih.gov/genomes/all/GCA/000/459/715/GCA_000459715.1_Esch_coli_KOEGE_44_106a_V1/GCA_000459715.1_Esch_coli_KOEGE_44_106a_V1_genomic.fna.gz
https://ftp.ncbi.nlm.nih.gov/genomes/all/GCA/000/459/735/GCA_000459735.1_Esch_coli_KOEGE_56_169a_V1/GCA_000459735.1_Esch_coli_KOEGE_56_169a_V1_genomic.fna.gz
https://ftp.ncbi.nlm.nih.gov/genomes/all/GCA/000/459/755/GCA_000459755.1_Esch_coli_KOEGE_58_171a_V1/GCA_000459755.1_Esch_coli_KOEGE_58_171a_V1_genomic.fna.gz
https://ftp.ncbi.nlm.nih.gov/genomes/all/GCA/000/459/775/GCA_000459775.1_Esch_coli_KOEGE_61_174a_V1/GCA_000459775.1_Esch_coli_KOEGE_61_174a_V1_genomic.fna.gz
https://ftp.ncbi.nlm.nih.gov/genomes/all/GCA/000/459/795/GCA_000459795.1_Esch_coli_KOEGE_62_175a_V1/GCA_000459795.1_Esch_coli_KOEGE_62_175a_V1_genomic.fna.gz
https://ftp.ncbi.nlm.nih.gov/genomes/all/GCA/000/459/815/GCA_000459815.1_Esch_coli_KOEGE_68_182a_V1/GCA_000459815.1_Esch_coli_KOEGE_68_182a_V1_genomic.fna.gz
https://ftp.ncbi.nlm.nih.gov/genomes/all/GCA/000/459/835/GCA_000459835.1_Esch_coli_KOEGE_70_185a_V1/GCA_000459835.1_Esch_coli_KOEGE_70_185a_V1_genomic.fna.gz
https://ftp.ncbi.nlm.nih.gov/genomes/all/GCA/000/459/855/GCA_000459855.1_Esch_coli_KOEGE_71_186a_V1/GCA_000459855.1_Esch_coli_KOEGE_71_186a_V1_genomic.fna.gz
https://ftp.ncbi.nlm.nih.gov/genomes/all/GCA/000/459/875/GCA_000459875.1_Esch_coli_KOEGE_73_195a_V1/GCA_000459875.1_Esch_coli_KOEGE_73_195a_V1_genomic.fna.gz
https://ftp.ncbi.nlm.nih.gov/genomes/all/GCA/000/459/895/GCA_000459895.1_Esch_coli_KOEGE_77_202a_V1/GCA_000459895.1_Esch_coli_KOEGE_77_202a_V1_genomic.fna.gz
https://ftp.ncbi.nlm.nih.gov/genomes/all/GCA/000/459/915/GCA_000459915.1_Esch_coli_KOEGE_118_317a_V1/GCA_000459915.1_Esch_coli_KOEGE_118_317a_V1_genomic.fna.gz
https://ftp.ncbi.nlm.nih.gov/genomes/all/GCA/000/459/935/GCA_000459935.1_Esch_coli_KOEGE_131_358a_V1/GCA_000459935.1_Esch_coli_KOEGE_131_358a_V1_genomic.fna.gz
https://ftp.ncbi.nlm.nih.gov/genomes/all/GCA/000/459/955/GCA_000459955.1_Esch_coli_UMEA_3014-1_V1/GCA_000459955.1_Esch_coli_UMEA_3014-1_V1_genomic.fna.gz
https://ftp.ncbi.nlm.nih.gov/genomes/all/GCA/000/459/975/GCA_000459975.1_Esch_coli_UMEA_3022-1_V1/GCA_000459975.1_Esch_coli_UMEA_3022-1_V1_genomic.fna.gz
https://ftp.ncbi.nlm.nih.gov/genomes/all/GCA/000/459/995/GCA_000459995.1_Esch_coli_UMEA_3033-1_V1/GCA_000459995.1_Esch_coli_UMEA_3033-1_V1_genomic.fna.gz
https://ftp.ncbi.nlm.nih.gov/genomes/all/GCA/000/460/015/GCA_000460015.1_Esch_coli_UMEA_3041-1_V1/GCA_000460015.1_Esch_coli_UMEA_3041-1_V1_genomic.fna.gz
https://ftp.ncbi.nlm.nih.gov/genomes/all/GCA/000/460/035/GCA_000460035.1_Esch_coli_UMEA_3052-1_V1/GCA_000460035.1_Esch_coli_UMEA_3052-1_V1_genomic.fna.gz
https://ftp.ncbi.nlm.nih.gov/genomes/all/GCA/000/460/055/GCA_000460055.1_Esch_coli_UMEA_3053-1_V1/GCA_000460055.1_Esch_coli_UMEA_3053-1_V1_genomic.fna.gz
https://ftp.ncbi.nlm.nih.gov/genomes/all/GCA/000/460/075/GCA_000460075.1_Esch_coli_UMEA_3065-1_V1/GCA_000460075.1_Esch_coli_UMEA_3065-1_V1_genomic.fna.gz
https://ftp.ncbi.nlm.nih.gov/genomes/all/GCA/000/460/095/GCA_000460095.1_Esch_coli_UMEA_3087-1_V1/GCA_000460095.1_Esch_coli_UMEA_3087-1_V1_genomic.fna.gz
https://ftp.ncbi.nlm.nih.gov/genomes/all/GCA/000/460/115/GCA_000460115.1_Esch_coli_UMEA_3088-1_V1/GCA_000460115.1_Esch_coli_UMEA_3088-1_V1_genomic.fna.gz
https://ftp.ncbi.nlm.nih.gov/genomes/all/GCA/000/460/135/GCA_000460135.1_Esch_coli_UMEA_3097-1_V1/GCA_000460135.1_Esch_coli_UMEA_3097-1_V1_genomic.fna.gz
https://ftp.ncbi.nlm.nih.gov/genomes/all/GCA/000/460/155/GCA_000460155.1_Esch_coli_UMEA_3108-1_V1/GCA_000460155.1_Esch_coli_UMEA_3108-1_V1_genomic.fna.gz
https://ftp.ncbi.nlm.nih.gov/genomes/all/GCA/000/460/175/GCA_000460175.1_Esch_coli_UMEA_3113-1_V1/GCA_000460175.1_Esch_coli_UMEA_3113-1_V1_genomic.fna.gz
https://ftp.ncbi.nlm.nih.gov/genomes/all/GCA/000/460/195/GCA_000460195.1_Esch_coli_UMEA_3117-1_V1/GCA_000460195.1_Esch_coli_UMEA_3117-1_V1_genomic.fna.gz
https://ftp.ncbi.nlm.nih.gov/genomes/all/GCA/000/460/215/GCA_000460215.1_Esch_coli_UMEA_3121-1_V1/GCA_000460215.1_Esch_coli_UMEA_3121-1_V1_genomic.fna.gz
https://ftp.ncbi.nlm.nih.gov/genomes/all/GCA/000/460/235/GCA_000460235.1_Esch_coli_UMEA_3122-1_V1/GCA_000460235.1_Esch_coli_UMEA_3122-1_V1_genomic.fna.gz
https://ftp.ncbi.nlm.nih.gov/genomes/all/GCA/000/460/255/GCA_000460255.1_Esch_coli_UMEA_3124-1_V1/GCA_000460255.1_Esch_coli_UMEA_3124-1_V1_genomic.fna.gz
https://ftp.ncbi.nlm.nih.gov/genomes/all/GCA/000/460/275/GCA_000460275.1_Esch_coli_UMEA_3139-1_V1/GCA_000460275.1_Esch_coli_UMEA_3139-1_V1_genomic.fna.gz
https://ftp.ncbi.nlm.nih.gov/genomes/all/GCA/000/460/295/GCA_000460295.1_Esch_coli_UMEA_3140-1_V1/GCA_000460295.1_Esch_coli_UMEA_3140-1_V1_genomic.fna.gz
https://ftp.ncbi.nlm.nih.gov/genomes/all/GCA/000/460/315/GCA_000460315.1_Esch_coli_UMEA_3144-1_V1/GCA_000460315.1_Esch_coli_UMEA_3144-1_V1_genomic.fna.gz
https://ftp.ncbi.nlm.nih.gov/genomes/all/GCA/000/460/335/GCA_000460335.1_Esch_coli_UMEA_3150-1_V1/GCA_000460335.1_Esch_coli_UMEA_3150-1_V1_genomic.fna.gz
https://ftp.ncbi.nlm.nih.gov/genomes/all/GCA/000/460/355/GCA_000460355.1_Esch_coli_UMEA_3151-1_V1/GCA_000460355.1_Esch_coli_UMEA_3151-1_V1_genomic.fna.gz
https://ftp.ncbi.nlm.nih.gov/genomes/all/GCA/000/460/375/GCA_000460375.1_Esch_coli_UMEA_3152-1_V1/GCA_000460375.1_Esch_coli_UMEA_3152-1_V1_genomic.fna.gz
https://ftp.ncbi.nlm.nih.gov/genomes/all/GCA/000/460/395/GCA_000460395.1_Esch_coli_UMEA_3155-1_V1/GCA_000460395.1_Esch_coli_UMEA_3155-1_V1_genomic.fna.gz
https://ftp.ncbi.nlm.nih.gov/genomes/all/GCA/000/460/415/GCA_000460415.1_Esch_coli_UMEA_3159-1_V1/GCA_000460415.1_Esch_coli_UMEA_3159-1_V1_genomic.fna.gz
https://ftp.ncbi.nlm.nih.gov/genomes/all/GCA/000/460/435/GCA_000460435.1_Esch_coli_UMEA_3160-1_V1/GCA_000460435.1_Esch_coli_UMEA_3160-1_V1_genomic.fna.gz
https://ftp.ncbi.nlm.nih.gov/genomes/all/GCA/000/460/455/GCA_000460455.1_Esch_coli_UMEA_3161-1_V1/GCA_000460455.1_Esch_coli_UMEA_3161-1_V1_genomic.fna.gz
https://ftp.ncbi.nlm.nih.gov/genomes/all/GCA/000/460/475/GCA_000460475.1_Esch_coli_UMEA_3162-1_V1/GCA_000460475.1_Esch_coli_UMEA_3162-1_V1_genomic.fna.gz
https://ftp.ncbi.nlm.nih.gov/genomes/all/GCA/000/460/495/GCA_000460495.1_Esch_coli_UMEA_3163-1_V1/GCA_000460495.1_Esch_coli_UMEA_3163-1_V1_genomic.fna.gz
https://ftp.ncbi.nlm.nih.gov/genomes/all/GCA/000/460/515/GCA_000460515.1_Esch_coli_UMEA_3172-1_V1/GCA_000460515.1_Esch_coli_UMEA_3172-1_V1_genomic.fna.gz
https://ftp.ncbi.nlm.nih.gov/genomes/all/GCA/000/460/535/GCA_000460535.1_Esch_coli_UMEA_3173-1_V1/GCA_000460535.1_Esch_coli_UMEA_3173-1_V1_genomic.fna.gz
https://ftp.ncbi.nlm.nih.gov/genomes/all/GCA/000/460/555/GCA_000460555.1_Esch_coli_UMEA_3174-1_V1/GCA_000460555.1_Esch_coli_UMEA_3174-1_V1_genomic.fna.gz
https://ftp.ncbi.nlm.nih.gov/genomes/all/GCA/000/460/575/GCA_000460575.1_Esch_coli_UMEA_3175-1_V1/GCA_000460575.1_Esch_coli_UMEA_3175-1_V1_genomic.fna.gz
https://ftp.ncbi.nlm.nih.gov/genomes/all/GCA/000/460/595/GCA_000460595.1_Esch_coli_UMEA_3176-1_V1/GCA_000460595.1_Esch_coli_UMEA_3176-1_V1_genomic.fna.gz
https://ftp.ncbi.nlm.nih.gov/genomes/all/GCA/000/460/615/GCA_000460615.1_Esch_coli_UMEA_3178-1_V1/GCA_000460615.1_Esch_coli_UMEA_3178-1_V1_genomic.fna.gz
https://ftp.ncbi.nlm.nih.gov/genomes/all/GCA/000/460/635/GCA_000460635.1_Esch_coli_UMEA_3180-1_V1/GCA_000460635.1_Esch_coli_UMEA_3180-1_V1_genomic.fna.gz
https://ftp.ncbi.nlm.nih.gov/genomes/all/GCA/000/460/655/GCA_000460655.1_Esch_coli_UMEA_3185-1_V1/GCA_000460655.1_Esch_coli_UMEA_3185-1_V1_genomic.fna.gz
https://ftp.ncbi.nlm.nih.gov/genomes/all/GCA/000/460/675/GCA_000460675.1_Esch_coli_UMEA_3190-1_V1/GCA_000460675.1_Esch_coli_UMEA_3190-1_V1_genomic.fna.gz
https://ftp.ncbi.nlm.nih.gov/genomes/all/GCA/000/460/695/GCA_000460695.1_Esch_coli_UMEA_3193-1_V1/GCA_000460695.1_Esch_coli_UMEA_3193-1_V1_genomic.fna.gz
https://ftp.ncbi.nlm.nih.gov/genomes/all/GCA/000/460/715/GCA_000460715.1_Esch_coli_UMEA_3199-1_V1/GCA_000460715.1_Esch_coli_UMEA_3199-1_V1_genomic.fna.gz
https://ftp.ncbi.nlm.nih.gov/genomes/all/GCA/000/460/735/GCA_000460735.1_Esch_coli_UMEA_3200-1_V1/GCA_000460735.1_Esch_coli_UMEA_3200-1_V1_genomic.fna.gz
https://ftp.ncbi.nlm.nih.gov/genomes/all/GCA/000/460/755/GCA_000460755.1_Esch_coli_UMEA_3201-1_V1/GCA_000460755.1_Esch_coli_UMEA_3201-1_V1_genomic.fna.gz
https://ftp.ncbi.nlm.nih.gov/genomes/all/GCA/000/460/775/GCA_000460775.1_Esch_coli_UMEA_3203-1_V1/GCA_000460775.1_Esch_coli_UMEA_3203-1_V1_genomic.fna.gz
https://ftp.ncbi.nlm.nih.gov/genomes/all/GCA/000/460/795/GCA_000460795.1_Esch_coli_UMEA_3206-1_V1/GCA_000460795.1_Esch_coli_UMEA_3206-1_V1_genomic.fna.gz
https://ftp.ncbi.nlm.nih.gov/genomes/all/GCA/000/460/815/GCA_000460815.1_Esch_coli_UMEA_3208-1_V1/GCA_000460815.1_Esch_coli_UMEA_3208-1_V1_genomic.fna.gz
https://ftp.ncbi.nlm.nih.gov/genomes/all/GCA/000/460/835/GCA_000460835.1_Esch_coli_UMEA_3212-1_V1/GCA_000460835.1_Esch_coli_UMEA_3212-1_V1_genomic.fna.gz
https://ftp.ncbi.nlm.nih.gov/genomes/all/GCA/000/460/855/GCA_000460855.1_Esch_coli_UMEA_3215-1_V1/GCA_000460855.1_Esch_coli_UMEA_3215-1_V1_genomic.fna.gz
https://ftp.ncbi.nlm.nih.gov/genomes/all/GCA/000/460/875/GCA_000460875.1_Esch_coli_UMEA_3216-1_V1/GCA_000460875.1_Esch_coli_UMEA_3216-1_V1_genomic.fna.gz
https://ftp.ncbi.nlm.nih.gov/genomes/all/GCA/000/460/895/GCA_000460895.1_Esch_coli_UMEA_3217-1_V1/GCA_000460895.1_Esch_coli_UMEA_3217-1_V1_genomic.fna.gz
https://ftp.ncbi.nlm.nih.gov/genomes/all/GCA/000/460/915/GCA_000460915.1_Esch_coli_UMEA_3220-1_V1/GCA_000460915.1_Esch_coli_UMEA_3220-1_V1_genomic.fna.gz
https://ftp.ncbi.nlm.nih.gov/genomes/all/GCA/000/460/935/GCA_000460935.1_Esch_coli_UMEA_3221-1_V1/GCA_000460935.1_Esch_coli_UMEA_3221-1_V1_genomic.fna.gz
https://ftp.ncbi.nlm.nih.gov/genomes/all/GCA/000/460/955/GCA_000460955.1_Esch_coli_UMEA_3222-1_V1/GCA_000460955.1_Esch_coli_UMEA_3222-1_V1_genomic.fna.gz
https://ftp.ncbi.nlm.nih.gov/genomes/all/GCA/000/460/975/GCA_000460975.1_Esch_coli_UMEA_3230-1_V1/GCA_000460975.1_Esch_coli_UMEA_3230-1_V1_genomic.fna.gz
https://ftp.ncbi.nlm.nih.gov/genomes/all/GCA/000/460/995/GCA_000460995.1_Esch_coli_UMEA_3233-1_V1/GCA_000460995.1_Esch_coli_UMEA_3233-1_V1_genomic.fna.gz
https://ftp.ncbi.nlm.nih.gov/genomes/all/GCA/000/461/015/GCA_000461015.1_Esch_coli_UMEA_3240-1_V1/GCA_000461015.1_Esch_coli_UMEA_3240-1_V1_genomic.fna.gz
https://ftp.ncbi.nlm.nih.gov/genomes/all/GCA/000/461/035/GCA_000461035.1_Esch_coli_UMEA_3244-1_V1/GCA_000461035.1_Esch_coli_UMEA_3244-1_V1_genomic.fna.gz
https://ftp.ncbi.nlm.nih.gov/genomes/all/GCA/000/461/055/GCA_000461055.1_Esch_coli_UMEA_3257-1_V1/GCA_000461055.1_Esch_coli_UMEA_3257-1_V1_genomic.fna.gz
https://ftp.ncbi.nlm.nih.gov/genomes/all/GCA/000/461/075/GCA_000461075.1_Esch_coli_UMEA_3264-1_V1/GCA_000461075.1_Esch_coli_UMEA_3264-1_V1_genomic.fna.gz
https://ftp.ncbi.nlm.nih.gov/genomes/all/GCA/000/461/095/GCA_000461095.1_Esch_coli_UMEA_3268-1_V1/GCA_000461095.1_Esch_coli_UMEA_3268-1_V1_genomic.fna.gz
https://ftp.ncbi.nlm.nih.gov/genomes/all/GCA/000/461/115/GCA_000461115.1_Esch_coli_UMEA_3271-1_V1/GCA_000461115.1_Esch_coli_UMEA_3271-1_V1_genomic.fna.gz
https://ftp.ncbi.nlm.nih.gov/genomes/all/GCA/000/461/135/GCA_000461135.1_Esch_coli_UMEA_3292-1_V1/GCA_000461135.1_Esch_coli_UMEA_3292-1_V1_genomic.fna.gz
https://ftp.ncbi.nlm.nih.gov/genomes/all/GCA/000/461/155/GCA_000461155.1_Esch_coli_UMEA_3298-1_V1/GCA_000461155.1_Esch_coli_UMEA_3298-1_V1_genomic.fna.gz
https://ftp.ncbi.nlm.nih.gov/genomes/all/GCA/000/461/175/GCA_000461175.1_Esch_coli_UMEA_3304-1_V1/GCA_000461175.1_Esch_coli_UMEA_3304-1_V1_genomic.fna.gz
https://ftp.ncbi.nlm.nih.gov/genomes/all/GCA/000/461/195/GCA_000461195.1_Esch_coli_UMEA_3314-1_V1/GCA_000461195.1_Esch_coli_UMEA_3314-1_V1_genomic.fna.gz
https://ftp.ncbi.nlm.nih.gov/genomes/all/GCA/000/461/215/GCA_000461215.1_Esch_coli_UMEA_3317-1_V1/GCA_000461215.1_Esch_coli_UMEA_3317-1_V1_genomic.fna.gz
https://ftp.ncbi.nlm.nih.gov/genomes/all/GCA/000/461/235/GCA_000461235.1_Esch_coli_UMEA_3318-1_V1/GCA_000461235.1_Esch_coli_UMEA_3318-1_V1_genomic.fna.gz
https://ftp.ncbi.nlm.nih.gov/genomes/all/GCA/000/461/255/GCA_000461255.1_Esch_coli_UMEA_3329-1_V1/GCA_000461255.1_Esch_coli_UMEA_3329-1_V1_genomic.fna.gz
https://ftp.ncbi.nlm.nih.gov/genomes/all/GCA/000/461/275/GCA_000461275.1_Esch_coli_UMEA_3337-1_V1/GCA_000461275.1_Esch_coli_UMEA_3337-1_V1_genomic.fna.gz
https://ftp.ncbi.nlm.nih.gov/genomes/all/GCA/000/461/295/GCA_000461295.1_Esch_coli_UMEA_3341-1_V1/GCA_000461295.1_Esch_coli_UMEA_3341-1_V1_genomic.fna.gz
https://ftp.ncbi.nlm.nih.gov/genomes/all/GCA/000/461/315/GCA_000461315.1_Esch_coli_UMEA_3355-1_V1/GCA_000461315.1_Esch_coli_UMEA_3355-1_V1_genomic.fna.gz
https://ftp.ncbi.nlm.nih.gov/genomes/all/GCA/000/461/335/GCA_000461335.1_Esch_coli_UMEA_3391-1_V1/GCA_000461335.1_Esch_coli_UMEA_3391-1_V1_genomic.fna.gz
https://ftp.ncbi.nlm.nih.gov/genomes/all/GCA/000/461/355/GCA_000461355.1_Esch_coli_UMEA_3490-1_V1/GCA_000461355.1_Esch_coli_UMEA_3490-1_V1_genomic.fna.gz
https://ftp.ncbi.nlm.nih.gov/genomes/all/GCA/000/461/375/GCA_000461375.1_Esch_coli_UMEA_3585-1_V1/GCA_000461375.1_Esch_coli_UMEA_3585-1_V1_genomic.fna.gz
https://ftp.ncbi.nlm.nih.gov/genomes/all/GCA/000/461/395/GCA_000461395.1_Esch_coli_UMEA_3592-1_V1/GCA_000461395.1_Esch_coli_UMEA_3592-1_V1_genomic.fna.gz
https://ftp.ncbi.nlm.nih.gov/genomes/all/GCA/000/461/415/GCA_000461415.1_Esch_coli_UMEA_3609-1_V1/GCA_000461415.1_Esch_coli_UMEA_3609-1_V1_genomic.fna.gz
https://ftp.ncbi.nlm.nih.gov/genomes/all/GCA/000/461/435/GCA_000461435.1_Esch_coli_UMEA_3617-1_V1/GCA_000461435.1_Esch_coli_UMEA_3617-1_V1_genomic.fna.gz
https://ftp.ncbi.nlm.nih.gov/genomes/all/GCA/000/461/455/GCA_000461455.1_Esch_coli_UMEA_3632-1_V1/GCA_000461455.1_Esch_coli_UMEA_3632-1_V1_genomic.fna.gz
https://ftp.ncbi.nlm.nih.gov/genomes/all/GCA/000/461/475/GCA_000461475.1_Esch_coli_UMEA_3656-1_V1/GCA_000461475.1_Esch_coli_UMEA_3656-1_V1_genomic.fna.gz
https://ftp.ncbi.nlm.nih.gov/genomes/all/GCA/000/461/495/GCA_000461495.1_Esch_coli_UMEA_3662-1_V1/GCA_000461495.1_Esch_coli_UMEA_3662-1_V1_genomic.fna.gz
https://ftp.ncbi.nlm.nih.gov/genomes/all/GCA/000/461/515/GCA_000461515.1_Esch_coli_UMEA_3671-1_V1/GCA_000461515.1_Esch_coli_UMEA_3671-1_V1_genomic.fna.gz
https://ftp.ncbi.nlm.nih.gov/genomes/all/GCA/000/461/535/GCA_000461535.1_Esch_coli_UMEA_3682-1_V1/GCA_000461535.1_Esch_coli_UMEA_3682-1_V1_genomic.fna.gz
https://ftp.ncbi.nlm.nih.gov/genomes/all/GCA/000/461/555/GCA_000461555.1_Esch_coli_UMEA_3687-1_V1/GCA_000461555.1_Esch_coli_UMEA_3687-1_V1_genomic.fna.gz
https://ftp.ncbi.nlm.nih.gov/genomes/all/GCA/000/461/575/GCA_000461575.1_Esch_coli_UMEA_3694-1_V1/GCA_000461575.1_Esch_coli_UMEA_3694-1_V1_genomic.fna.gz
https://ftp.ncbi.nlm.nih.gov/genomes/all/GCA/000/461/595/GCA_000461595.1_Esch_coli_UMEA_3702-1_V1/GCA_000461595.1_Esch_coli_UMEA_3702-1_V1_genomic.fna.gz
https://ftp.ncbi.nlm.nih.gov/genomes/all/GCA/000/461/615/GCA_000461615.1_Esch_coli_UMEA_3703-1_V1/GCA_000461615.1_Esch_coli_UMEA_3703-1_V1_genomic.fna.gz
https://ftp.ncbi.nlm.nih.gov/genomes/all/GCA/000/461/635/GCA_000461635.1_Esch_coli_UMEA_3705-1_V1/GCA_000461635.1_Esch_coli_UMEA_3705-1_V1_genomic.fna.gz
https://ftp.ncbi.nlm.nih.gov/genomes/all/GCA/000/461/655/GCA_000461655.1_Esch_coli_UMEA_3707-1_V1/GCA_000461655.1_Esch_coli_UMEA_3707-1_V1_genomic.fna.gz
https://ftp.ncbi.nlm.nih.gov/genomes/all/GCA/000/461/675/GCA_000461675.1_Esch_coli_UMEA_3718-1_V1/GCA_000461675.1_Esch_coli_UMEA_3718-1_V1_genomic.fna.gz
https://ftp.ncbi.nlm.nih.gov/genomes/all/GCA/000/461/695/GCA_000461695.1_Esch_coli_UMEA_3805-1_V1/GCA_000461695.1_Esch_coli_UMEA_3805-1_V1_genomic.fna.gz
https://ftp.ncbi.nlm.nih.gov/genomes/all/GCA/000/461/715/GCA_000461715.1_Esch_coli_UMEA_3821-1_V1/GCA_000461715.1_Esch_coli_UMEA_3821-1_V1_genomic.fna.gz
https://ftp.ncbi.nlm.nih.gov/genomes/all/GCA/000/461/735/GCA_000461735.1_Esch_coli_UMEA_3834-1_V1/GCA_000461735.1_Esch_coli_UMEA_3834-1_V1_genomic.fna.gz
https://ftp.ncbi.nlm.nih.gov/genomes/all/GCA/000/461/755/GCA_000461755.1_Esch_coli_UMEA_3889-1_V1/GCA_000461755.1_Esch_coli_UMEA_3889-1_V1_genomic.fna.gz
https://ftp.ncbi.nlm.nih.gov/genomes/all/GCA/000/461/775/GCA_000461775.1_Esch_coli_UMEA_3893-1_V1/GCA_000461775.1_Esch_coli_UMEA_3893-1_V1_genomic.fna.gz
https://ftp.ncbi.nlm.nih.gov/genomes/all/GCA/000/461/795/GCA_000461795.1_Esch_coli_UMEA_3899-1_V1/GCA_000461795.1_Esch_coli_UMEA_3899-1_V1_genomic.fna.gz
https://ftp.ncbi.nlm.nih.gov/genomes/all/GCA/000/461/815/GCA_000461815.1_Esch_coli_UMEA_3955-1_V1/GCA_000461815.1_Esch_coli_UMEA_3955-1_V1_genomic.fna.gz
https://ftp.ncbi.nlm.nih.gov/genomes/all/GCA/000/461/835/GCA_000461835.1_Esch_coli_UMEA_4075-1_V1/GCA_000461835.1_Esch_coli_UMEA_4075-1_V1_genomic.fna.gz
https://ftp.ncbi.nlm.nih.gov/genomes/all/GCA/000/461/855/GCA_000461855.1_Esch_coli_UMEA_4076-1_V1/GCA_000461855.1_Esch_coli_UMEA_4076-1_V1_genomic.fna.gz
https://ftp.ncbi.nlm.nih.gov/genomes/all/GCA/000/461/875/GCA_000461875.1_Esch_coli_UMEA_4207-1_V1/GCA_000461875.1_Esch_coli_UMEA_4207-1_V1_genomic.fna.gz
https://ftp.ncbi.nlm.nih.gov/genomes/all/GCA/000/461/915/GCA_000461915.2_ASM46191v2/GCA_000461915.2_ASM46191v2_genomic.fna.gz
https://ftp.ncbi.nlm.nih.gov/genomes/all/GCA/000/461/935/GCA_000461935.2_ASM46193v2/GCA_000461935.2_ASM46193v2_genomic.fna.gz
https://ftp.ncbi.nlm.nih.gov/genomes/all/GCA/000/461/955/GCA_000461955.2_ASM46195v2/GCA_000461955.2_ASM46195v2_genomic.fna.gz
https://ftp.ncbi.nlm.nih.gov/genomes/all/GCA/000/461/975/GCA_000461975.2_ASM46197v2/GCA_000461975.2_ASM46197v2_genomic.fna.gz
https://ftp.ncbi.nlm.nih.gov/genomes/all/GCA/000/462/145/GCA_000462145.2_ASM46214v2/GCA_000462145.2_ASM46214v2_genomic.fna.gz
https://ftp.ncbi.nlm.nih.gov/genomes/all/GCA/000/462/165/GCA_000462165.2_ASM46216v2/GCA_000462165.2_ASM46216v2_genomic.fna.gz
https://ftp.ncbi.nlm.nih.gov/genomes/all/GCA/000/462/185/GCA_000462185.2_ASM46218v2/GCA_000462185.2_ASM46218v2_genomic.fna.gz
https://ftp.ncbi.nlm.nih.gov/genomes/all/GCA/000/462/225/GCA_000462225.2_ASM46222v2/GCA_000462225.2_ASM46222v2_genomic.fna.gz
https://ftp.ncbi.nlm.nih.gov/genomes/all/GCA/000/462/245/GCA_000462245.2_ASM46224v2/GCA_000462245.2_ASM46224v2_genomic.fna.gz
https://ftp.ncbi.nlm.nih.gov/genomes/all/GCA/000/462/265/GCA_000462265.2_ASM46226v2/GCA_000462265.2_ASM46226v2_genomic.fna.gz
https://ftp.ncbi.nlm.nih.gov/genomes/all/GCA/000/462/285/GCA_000462285.2_ASM46228v2/GCA_000462285.2_ASM46228v2_genomic.fna.gz
https://ftp.ncbi.nlm.nih.gov/genomes/all/GCA/000/462/305/GCA_000462305.2_ASM46230v2/GCA_000462305.2_ASM46230v2_genomic.fna.gz
https://ftp.ncbi.nlm.nih.gov/genomes/all/GCA/000/462/325/GCA_000462325.2_ASM46232v2/GCA_000462325.2_ASM46232v2_genomic.fna.gz
https://ftp.ncbi.nlm.nih.gov/genomes/all/GCA/000/462/345/GCA_000462345.2_ASM46234v2/GCA_000462345.2_ASM46234v2_genomic.fna.gz
https://ftp.ncbi.nlm.nih.gov/genomes/all/GCA/000/462/365/GCA_000462365.2_ASM46236v2/GCA_000462365.2_ASM46236v2_genomic.fna.gz
https://ftp.ncbi.nlm.nih.gov/genomes/all/GCA/000/462/385/GCA_000462385.2_ASM46238v2/GCA_000462385.2_ASM46238v2_genomic.fna.gz
https://ftp.ncbi.nlm.nih.gov/genomes/all/GCA/000/462/405/GCA_000462405.2_ASM46240v2/GCA_000462405.2_ASM46240v2_genomic.fna.gz
https://ftp.ncbi.nlm.nih.gov/genomes/all/GCA/000/462/425/GCA_000462425.2_ASM46242v2/GCA_000462425.2_ASM46242v2_genomic.fna.gz
https://ftp.ncbi.nlm.nih.gov/genomes/all/GCA/000/462/445/GCA_000462445.2_ASM46244v2/GCA_000462445.2_ASM46244v2_genomic.fna.gz
https://ftp.ncbi.nlm.nih.gov/genomes/all/GCA/000/462/465/GCA_000462465.2_ASM46246v2/GCA_000462465.2_ASM46246v2_genomic.fna.gz
https://ftp.ncbi.nlm.nih.gov/genomes/all/GCA/000/462/485/GCA_000462485.2_ASM46248v2/GCA_000462485.2_ASM46248v2_genomic.fna.gz
https://ftp.ncbi.nlm.nih.gov/genomes/all/GCA/000/462/505/GCA_000462505.2_ASM46250v2/GCA_000462505.2_ASM46250v2_genomic.fna.gz
https://ftp.ncbi.nlm.nih.gov/genomes/all/GCA/000/462/525/GCA_000462525.2_ASM46252v2/GCA_000462525.2_ASM46252v2_genomic.fna.gz
https://ftp.ncbi.nlm.nih.gov/genomes/all/GCA/000/462/545/GCA_000462545.2_ASM46254v2/GCA_000462545.2_ASM46254v2_genomic.fna.gz
https://ftp.ncbi.nlm.nih.gov/genomes/all/GCA/000/462/565/GCA_000462565.2_ASM46256v2/GCA_000462565.2_ASM46256v2_genomic.fna.gz
https://ftp.ncbi.nlm.nih.gov/genomes/all/GCA/000/462/585/GCA_000462585.2_ASM46258v2/GCA_000462585.2_ASM46258v2_genomic.fna.gz
https://ftp.ncbi.nlm.nih.gov/genomes/all/GCA/000/462/605/GCA_000462605.2_ASM46260v2/GCA_000462605.2_ASM46260v2_genomic.fna.gz
https://ftp.ncbi.nlm.nih.gov/genomes/all/GCA/000/462/625/GCA_000462625.2_ASM46262v2/GCA_000462625.2_ASM46262v2_genomic.fna.gz
https://ftp.ncbi.nlm.nih.gov/genomes/all/GCA/000/462/645/GCA_000462645.2_ASM46264v2/GCA_000462645.2_ASM46264v2_genomic.fna.gz
https://ftp.ncbi.nlm.nih.gov/genomes/all/GCA/000/462/665/GCA_000462665.2_ASM46266v2/GCA_000462665.2_ASM46266v2_genomic.fna.gz
https://ftp.ncbi.nlm.nih.gov/genomes/all/GCA/000/462/685/GCA_000462685.2_ASM46268v2/GCA_000462685.2_ASM46268v2_genomic.fna.gz
https://ftp.ncbi.nlm.nih.gov/genomes/all/GCA/000/462/705/GCA_000462705.2_ASM46270v2/GCA_000462705.2_ASM46270v2_genomic.fna.gz
https://ftp.ncbi.nlm.nih.gov/genomes/all/GCA/000/462/725/GCA_000462725.2_ASM46272v2/GCA_000462725.2_ASM46272v2_genomic.fna.gz
https://ftp.ncbi.nlm.nih.gov/genomes/all/GCA/000/462/745/GCA_000462745.2_ASM46274v2/GCA_000462745.2_ASM46274v2_genomic.fna.gz
https://ftp.ncbi.nlm.nih.gov/genomes/all/GCA/000/462/765/GCA_000462765.2_ASM46276v2/GCA_000462765.2_ASM46276v2_genomic.fna.gz
https://ftp.ncbi.nlm.nih.gov/genomes/all/GCA/000/462/785/GCA_000462785.2_ASM46278v2/GCA_000462785.2_ASM46278v2_genomic.fna.gz
https://ftp.ncbi.nlm.nih.gov/genomes/all/GCA/000/462/805/GCA_000462805.2_ASM46280v2/GCA_000462805.2_ASM46280v2_genomic.fna.gz
https://ftp.ncbi.nlm.nih.gov/genomes/all/GCA/000/462/825/GCA_000462825.2_ASM46282v2/GCA_000462825.2_ASM46282v2_genomic.fna.gz
https://ftp.ncbi.nlm.nih.gov/genomes/all/GCA/000/462/845/GCA_000462845.2_ASM46284v2/GCA_000462845.2_ASM46284v2_genomic.fna.gz
https://ftp.ncbi.nlm.nih.gov/genomes/all/GCA/000/462/865/GCA_000462865.2_ASM46286v2/GCA_000462865.2_ASM46286v2_genomic.fna.gz
https://ftp.ncbi.nlm.nih.gov/genomes/all/GCA/000/462/885/GCA_000462885.2_ASM46288v2/GCA_000462885.2_ASM46288v2_genomic.fna.gz
https://ftp.ncbi.nlm.nih.gov/genomes/all/GCA/000/462/905/GCA_000462905.2_ASM46290v2/GCA_000462905.2_ASM46290v2_genomic.fna.gz
https://ftp.ncbi.nlm.nih.gov/genomes/all/GCA/000/463/605/GCA_000463605.1_Esch_coli_UMEA_3652-1_V1/GCA_000463605.1_Esch_coli_UMEA_3652-1_V1_genomic.fna.gz
https://ftp.ncbi.nlm.nih.gov/genomes/all/GCA/000/464/915/GCA_000464915.1_CFSAN002237_01.0/GCA_000464915.1_CFSAN002237_01.0_genomic.fna.gz
https://ftp.ncbi.nlm.nih.gov/genomes/all/GCA/000/464/955/GCA_000464955.2_ASM46495v2/GCA_000464955.2_ASM46495v2_genomic.fna.gz
https://ftp.ncbi.nlm.nih.gov/genomes/all/GCA/000/465/135/GCA_000465135.1_Esch_coli_HVH_190_4-3255514_V1/GCA_000465135.1_Esch_coli_HVH_190_4-3255514_V1_genomic.fna.gz
https://ftp.ncbi.nlm.nih.gov/genomes/all/GCA/000/465/155/GCA_000465155.1_Esch_coli_HVH_102_4-6906788_V1/GCA_000465155.1_Esch_coli_HVH_102_4-6906788_V1_genomic.fna.gz
https://ftp.ncbi.nlm.nih.gov/genomes/all/GCA/000/466/625/GCA_000466625.1_E_coliM1-1.0/GCA_000466625.1_E_coliM1-1.0_genomic.fna.gz
https://ftp.ncbi.nlm.nih.gov/genomes/all/GCA/000/467/695/GCA_000467695.1_95NR1/GCA_000467695.1_95NR1_genomic.fna.gz
https://ftp.ncbi.nlm.nih.gov/genomes/all/GCA/000/468/515/GCA_000468515.1_ASM46851v1/GCA_000468515.1_ASM46851v1_genomic.fna.gz
https://ftp.ncbi.nlm.nih.gov/genomes/all/GCA/000/471/065/GCA_000471065.1_E_coliM2-1.0/GCA_000471065.1_E_coliM2-1.0_genomic.fna.gz
https://ftp.ncbi.nlm.nih.gov/genomes/all/GCA/000/471/085/GCA_000471085.2_E_coliM3-1.0/GCA_000471085.2_E_coliM3-1.0_genomic.fna.gz
https://ftp.ncbi.nlm.nih.gov/genomes/all/GCA/000/471/105/GCA_000471105.1_E_coliM4-1.0/GCA_000471105.1_E_coliM4-1.0_genomic.fna.gz
https://ftp.ncbi.nlm.nih.gov/genomes/all/GCA/000/471/125/GCA_000471125.1_E_coliM5-1.0/GCA_000471125.1_E_coliM5-1.0_genomic.fna.gz
https://ftp.ncbi.nlm.nih.gov/genomes/all/GCA/000/471/145/GCA_000471145.1_E_coliM6-1.0/GCA_000471145.1_E_coliM6-1.0_genomic.fna.gz
https://ftp.ncbi.nlm.nih.gov/genomes/all/GCA/000/471/165/GCA_000471165.1_E_coliM7-1.0/GCA_000471165.1_E_coliM7-1.0_genomic.fna.gz
https://ftp.ncbi.nlm.nih.gov/genomes/all/GCA/000/471/185/GCA_000471185.1_E_coliM8-1.0/GCA_000471185.1_E_coliM8-1.0_genomic.fna.gz
https://ftp.ncbi.nlm.nih.gov/genomes/all/GCA/000/471/205/GCA_000471205.1_E_coliM9-1.0/GCA_000471205.1_E_coliM9-1.0_genomic.fna.gz
https://ftp.ncbi.nlm.nih.gov/genomes/all/GCA/000/471/225/GCA_000471225.1_E_coliM10-1.0/GCA_000471225.1_E_coliM10-1.0_genomic.fna.gz
https://ftp.ncbi.nlm.nih.gov/genomes/all/GCA/000/471/245/GCA_000471245.1_E_coliM11-1.0/GCA_000471245.1_E_coliM11-1.0_genomic.fna.gz
https://ftp.ncbi.nlm.nih.gov/genomes/all/GCA/000/471/265/GCA_000471265.1_E_coliM12-1.0/GCA_000471265.1_E_coliM12-1.0_genomic.fna.gz
https://ftp.ncbi.nlm.nih.gov/genomes/all/GCA/000/471/285/GCA_000471285.1_E_coliM13-1.0/GCA_000471285.1_E_coliM13-1.0_genomic.fna.gz
https://ftp.ncbi.nlm.nih.gov/genomes/all/GCA/000/471/305/GCA_000471305.1_E_coliM14-1.0/GCA_000471305.1_E_coliM14-1.0_genomic.fna.gz
https://ftp.ncbi.nlm.nih.gov/genomes/all/GCA/000/471/325/GCA_000471325.1_E_coliM15-1.0/GCA_000471325.1_E_coliM15-1.0_genomic.fna.gz
https://ftp.ncbi.nlm.nih.gov/genomes/all/GCA/000/471/345/GCA_000471345.1_E_coliM16-1.0/GCA_000471345.1_E_coliM16-1.0_genomic.fna.gz
https://ftp.ncbi.nlm.nih.gov/genomes/all/GCA/000/471/365/GCA_000471365.1_E_coliM17-1.0/GCA_000471365.1_E_coliM17-1.0_genomic.fna.gz
https://ftp.ncbi.nlm.nih.gov/genomes/all/GCA/000/471/385/GCA_000471385.1_E_coliM18-1.0/GCA_000471385.1_E_coliM18-1.0_genomic.fna.gz
https://ftp.ncbi.nlm.nih.gov/genomes/all/GCA/000/471/405/GCA_000471405.1_E_coliM19-1.0/GCA_000471405.1_E_coliM19-1.0_genomic.fna.gz
https://ftp.ncbi.nlm.nih.gov/genomes/all/GCA/000/471/425/GCA_000471425.1_E_coliM20-1.0/GCA_000471425.1_E_coliM20-1.0_genomic.fna.gz
https://ftp.ncbi.nlm.nih.gov/genomes/all/GCA/000/471/445/GCA_000471445.1_E_coliM21-1.0/GCA_000471445.1_E_coliM21-1.0_genomic.fna.gz
https://ftp.ncbi.nlm.nih.gov/genomes/all/GCA/000/471/465/GCA_000471465.1_E_coliM22-1.0/GCA_000471465.1_E_coliM22-1.0_genomic.fna.gz
https://ftp.ncbi.nlm.nih.gov/genomes/all/GCA/000/471/485/GCA_000471485.1_E_coliM23-1.0/GCA_000471485.1_E_coliM23-1.0_genomic.fna.gz
https://ftp.ncbi.nlm.nih.gov/genomes/all/GCA/000/471/505/GCA_000471505.1_E_coliK1-1.0/GCA_000471505.1_E_coliK1-1.0_genomic.fna.gz
https://ftp.ncbi.nlm.nih.gov/genomes/all/GCA/000/471/525/GCA_000471525.1_E_coliK2-1.0/GCA_000471525.1_E_coliK2-1.0_genomic.fna.gz
https://ftp.ncbi.nlm.nih.gov/genomes/all/GCA/000/471/545/GCA_000471545.1_E_coliWC1-1.0/GCA_000471545.1_E_coliWC1-1.0_genomic.fna.gz
https://ftp.ncbi.nlm.nih.gov/genomes/all/GCA/000/471/565/GCA_000471565.1_E_coliWC2-1.0/GCA_000471565.1_E_coliWC2-1.0_genomic.fna.gz
https://ftp.ncbi.nlm.nih.gov/genomes/all/GCA/000/471/585/GCA_000471585.1_E_coliWa1-1.0/GCA_000471585.1_E_coliWa1-1.0_genomic.fna.gz
https://ftp.ncbi.nlm.nih.gov/genomes/all/GCA/000/471/605/GCA_000471605.1_E_coliWa2-1.0/GCA_000471605.1_E_coliWa2-1.0_genomic.fna.gz
https://ftp.ncbi.nlm.nih.gov/genomes/all/GCA/000/473/725/GCA_000473725.2_O199v4/GCA_000473725.2_O199v4_genomic.fna.gz
https://ftp.ncbi.nlm.nih.gov/genomes/all/GCA/000/474/035/GCA_000474035.1_ASM47403v1/GCA_000474035.1_ASM47403v1_genomic.fna.gz
https://ftp.ncbi.nlm.nih.gov/genomes/all/GCA/000/474/825/GCA_000474825.1_Esch_coli_BIDMC_19C_V1_PacBio/GCA_000474825.1_Esch_coli_BIDMC_19C_V1_PacBio_genomic.fna.gz
https://ftp.ncbi.nlm.nih.gov/genomes/all/GCA/000/474/845/GCA_000474845.1_Esch_coli_BWH_24_V1_PacBio/GCA_000474845.1_Esch_coli_BWH_24_V1_PacBio_genomic.fna.gz
https://ftp.ncbi.nlm.nih.gov/genomes/all/GCA/000/477/495/GCA_000477495.2_ASM47749v2/GCA_000477495.2_ASM47749v2_genomic.fna.gz
https://ftp.ncbi.nlm.nih.gov/genomes/all/GCA/000/478/215/GCA_000478215.1_ASM47821v1/GCA_000478215.1_ASM47821v1_genomic.fna.gz
https://ftp.ncbi.nlm.nih.gov/genomes/all/GCA/000/478/705/GCA_000478705.1_95JB1/GCA_000478705.1_95JB1_genomic.fna.gz
https://ftp.ncbi.nlm.nih.gov/genomes/all/GCA/000/482/045/GCA_000482045.1_Escherichia_coli_SCD1/GCA_000482045.1_Escherichia_coli_SCD1_genomic.fna.gz
https://ftp.ncbi.nlm.nih.gov/genomes/all/GCA/000/482/065/GCA_000482065.1_Escherichia_coli_SCD2/GCA_000482065.1_Escherichia_coli_SCD2_genomic.fna.gz
https://ftp.ncbi.nlm.nih.gov/genomes/all/GCA/000/482/265/GCA_000482265.1_EC_K12_MG1655_Broad_SNP/GCA_000482265.1_EC_K12_MG1655_Broad_SNP_genomic.fna.gz
https://ftp.ncbi.nlm.nih.gov/genomes/all/GCA/000/485/615/GCA_000485615.1_ASM48561v1/GCA_000485615.1_ASM48561v1_genomic.fna.gz
https://ftp.ncbi.nlm.nih.gov/genomes/all/GCA/000/485/635/GCA_000485635.1_ASM48563v1/GCA_000485635.1_ASM48563v1_genomic.fna.gz
https://ftp.ncbi.nlm.nih.gov/genomes/all/GCA/000/485/655/GCA_000485655.1_ASM48565v1/GCA_000485655.1_ASM48565v1_genomic.fna.gz
https://ftp.ncbi.nlm.nih.gov/genomes/all/GCA/000/485/675/GCA_000485675.1_ASM48567v1/GCA_000485675.1_ASM48567v1_genomic.fna.gz
https://ftp.ncbi.nlm.nih.gov/genomes/all/GCA/000/485/695/GCA_000485695.1_ASM48569v1/GCA_000485695.1_ASM48569v1_genomic.fna.gz
https://ftp.ncbi.nlm.nih.gov/genomes/all/GCA/000/485/715/GCA_000485715.1_ASM48571v1/GCA_000485715.1_ASM48571v1_genomic.fna.gz
https://ftp.ncbi.nlm.nih.gov/genomes/all/GCA/000/485/735/GCA_000485735.1_ASM48573v1/GCA_000485735.1_ASM48573v1_genomic.fna.gz
https://ftp.ncbi.nlm.nih.gov/genomes/all/GCA/000/488/015/GCA_000488015.1_Esch_coli_HVH_50_4-2593475_V1/GCA_000488015.1_Esch_coli_HVH_50_4-2593475_V1_genomic.fna.gz
https://ftp.ncbi.nlm.nih.gov/genomes/all/GCA/000/488/035/GCA_000488035.1_Esch_coli_HVH_98_4-5799287_V1/GCA_000488035.1_Esch_coli_HVH_98_4-5799287_V1_genomic.fna.gz
https://ftp.ncbi.nlm.nih.gov/genomes/all/GCA/000/488/055/GCA_000488055.1_Esch_coli_UMEA_3336-1_V1/GCA_000488055.1_Esch_coli_UMEA_3336-1_V1_genomic.fna.gz
https://ftp.ncbi.nlm.nih.gov/genomes/all/GCA/000/488/075/GCA_000488075.1_Esch_coli_UMEA_3426-1_V1/GCA_000488075.1_Esch_coli_UMEA_3426-1_V1_genomic.fna.gz
https://ftp.ncbi.nlm.nih.gov/genomes/all/GCA/000/488/095/GCA_000488095.1_Esch_coli_UMEA_3290-1_V1/GCA_000488095.1_Esch_coli_UMEA_3290-1_V1_genomic.fna.gz
https://ftp.ncbi.nlm.nih.gov/genomes/all/GCA/000/488/115/GCA_000488115.1_Esch_coli_UMEA_3693-1_V1/GCA_000488115.1_Esch_coli_UMEA_3693-1_V1_genomic.fna.gz
https://ftp.ncbi.nlm.nih.gov/genomes/all/GCA/000/488/135/GCA_000488135.1_Esch_coli_UMEA_3323-1_V1/GCA_000488135.1_Esch_coli_UMEA_3323-1_V1_genomic.fna.gz
https://ftp.ncbi.nlm.nih.gov/genomes/all/GCA/000/488/155/GCA_000488155.1_Esch_coli_UMEA_3342-1_V1/GCA_000488155.1_Esch_coli_UMEA_3342-1_V1_genomic.fna.gz
https://ftp.ncbi.nlm.nih.gov/genomes/all/GCA/000/488/295/GCA_000488295.1_ASM48829v1/GCA_000488295.1_ASM48829v1_genomic.fna.gz
https://ftp.ncbi.nlm.nih.gov/genomes/all/GCA/000/488/315/GCA_000488315.1_ASM48831v1/GCA_000488315.1_ASM48831v1_genomic.fna.gz
https://ftp.ncbi.nlm.nih.gov/genomes/all/GCA/000/488/335/GCA_000488335.1_ASM48833v1/GCA_000488335.1_ASM48833v1_genomic.fna.gz
https://ftp.ncbi.nlm.nih.gov/genomes/all/GCA/000/488/355/GCA_000488355.1_ASM48835v1/GCA_000488355.1_ASM48835v1_genomic.fna.gz
https://ftp.ncbi.nlm.nih.gov/genomes/all/GCA/000/488/375/GCA_000488375.1_ASM48837v1/GCA_000488375.1_ASM48837v1_genomic.fna.gz
https://ftp.ncbi.nlm.nih.gov/genomes/all/GCA/000/488/395/GCA_000488395.1_ASM48839v1/GCA_000488395.1_ASM48839v1_genomic.fna.gz
https://ftp.ncbi.nlm.nih.gov/genomes/all/GCA/000/488/415/GCA_000488415.1_ASM48841v1/GCA_000488415.1_ASM48841v1_genomic.fna.gz
https://ftp.ncbi.nlm.nih.gov/genomes/all/GCA/000/488/435/GCA_000488435.1_ASM48843v1/GCA_000488435.1_ASM48843v1_genomic.fna.gz
https://ftp.ncbi.nlm.nih.gov/genomes/all/GCA/000/488/455/GCA_000488455.1_ASM48845v1/GCA_000488455.1_ASM48845v1_genomic.fna.gz
https://ftp.ncbi.nlm.nih.gov/genomes/all/GCA/000/488/475/GCA_000488475.1_ASM48847v1/GCA_000488475.1_ASM48847v1_genomic.fna.gz
https://ftp.ncbi.nlm.nih.gov/genomes/all/GCA/000/488/495/GCA_000488495.1_ASM48849v1/GCA_000488495.1_ASM48849v1_genomic.fna.gz
https://ftp.ncbi.nlm.nih.gov/genomes/all/GCA/000/488/515/GCA_000488515.1_ASM48851v1/GCA_000488515.1_ASM48851v1_genomic.fna.gz
https://ftp.ncbi.nlm.nih.gov/genomes/all/GCA/000/488/535/GCA_000488535.1_ASM48853v1/GCA_000488535.1_ASM48853v1_genomic.fna.gz
https://ftp.ncbi.nlm.nih.gov/genomes/all/GCA/000/488/555/GCA_000488555.1_ASM48855v1/GCA_000488555.1_ASM48855v1_genomic.fna.gz
https://ftp.ncbi.nlm.nih.gov/genomes/all/GCA/000/488/575/GCA_000488575.1_ASM48857v1/GCA_000488575.1_ASM48857v1_genomic.fna.gz
https://ftp.ncbi.nlm.nih.gov/genomes/all/GCA/000/488/595/GCA_000488595.1_ASM48859v1/GCA_000488595.1_ASM48859v1_genomic.fna.gz
https://ftp.ncbi.nlm.nih.gov/genomes/all/GCA/000/488/615/GCA_000488615.1_ASM48861v1/GCA_000488615.1_ASM48861v1_genomic.fna.gz
https://ftp.ncbi.nlm.nih.gov/genomes/all/GCA/000/488/635/GCA_000488635.1_ASM48863v1/GCA_000488635.1_ASM48863v1_genomic.fna.gz
https://ftp.ncbi.nlm.nih.gov/genomes/all/GCA/000/488/655/GCA_000488655.1_ASM48865v1/GCA_000488655.1_ASM48865v1_genomic.fna.gz
https://ftp.ncbi.nlm.nih.gov/genomes/all/GCA/000/488/675/GCA_000488675.1_ASM48867v1/GCA_000488675.1_ASM48867v1_genomic.fna.gz
https://ftp.ncbi.nlm.nih.gov/genomes/all/GCA/000/488/695/GCA_000488695.1_ASM48869v1/GCA_000488695.1_ASM48869v1_genomic.fna.gz
https://ftp.ncbi.nlm.nih.gov/genomes/all/GCA/000/488/715/GCA_000488715.1_ASM48871v1/GCA_000488715.1_ASM48871v1_genomic.fna.gz
https://ftp.ncbi.nlm.nih.gov/genomes/all/GCA/000/488/735/GCA_000488735.1_ASM48873v1/GCA_000488735.1_ASM48873v1_genomic.fna.gz
https://ftp.ncbi.nlm.nih.gov/genomes/all/GCA/000/488/755/GCA_000488755.1_ASM48875v1/GCA_000488755.1_ASM48875v1_genomic.fna.gz
https://ftp.ncbi.nlm.nih.gov/genomes/all/GCA/000/488/775/GCA_000488775.1_ASM48877v1/GCA_000488775.1_ASM48877v1_genomic.fna.gz
https://ftp.ncbi.nlm.nih.gov/genomes/all/GCA/000/488/795/GCA_000488795.1_ASM48879v1/GCA_000488795.1_ASM48879v1_genomic.fna.gz
https://ftp.ncbi.nlm.nih.gov/genomes/all/GCA/000/488/815/GCA_000488815.1_ASM48881v1/GCA_000488815.1_ASM48881v1_genomic.fna.gz
https://ftp.ncbi.nlm.nih.gov/genomes/all/GCA/000/488/835/GCA_000488835.1_ASM48883v1/GCA_000488835.1_ASM48883v1_genomic.fna.gz
https://ftp.ncbi.nlm.nih.gov/genomes/all/GCA/000/492/235/GCA_000492235.1_Esch_coli_BIDMC_39_V1/GCA_000492235.1_Esch_coli_BIDMC_39_V1_genomic.fna.gz
https://ftp.ncbi.nlm.nih.gov/genomes/all/GCA/000/492/255/GCA_000492255.1_Esch_coli_BIDMC_38_V1/GCA_000492255.1_Esch_coli_BIDMC_38_V1_genomic.fna.gz
https://ftp.ncbi.nlm.nih.gov/genomes/all/GCA/000/492/275/GCA_000492275.1_Esch_coli_BIDMC_37_V1/GCA_000492275.1_Esch_coli_BIDMC_37_V1_genomic.fna.gz
https://ftp.ncbi.nlm.nih.gov/genomes/all/GCA/000/492/655/GCA_000492655.1_Esch_coli_BWH_32_V1/GCA_000492655.1_Esch_coli_BWH_32_V1_genomic.fna.gz
https://ftp.ncbi.nlm.nih.gov/genomes/all/GCA/000/493/595/GCA_000493595.1_EcoPMV1/GCA_000493595.1_EcoPMV1_genomic.fna.gz
https://ftp.ncbi.nlm.nih.gov/genomes/all/GCA/000/493/755/GCA_000493755.1_ASM49375v1/GCA_000493755.1_ASM49375v1_genomic.fna.gz
https://ftp.ncbi.nlm.nih.gov/genomes/all/GCA/000/494/935/GCA_000494935.1_Esch_coli_HVH_36_4-5675286_V1/GCA_000494935.1_Esch_coli_HVH_36_4-5675286_V1_genomic.fna.gz
https://ftp.ncbi.nlm.nih.gov/genomes/all/GCA/000/494/955/GCA_000494955.1_Esch_coli_HVH_12_4-7653042_V1/GCA_000494955.1_Esch_coli_HVH_12_4-7653042_V1_genomic.fna.gz
https://ftp.ncbi.nlm.nih.gov/genomes/all/GCA/000/494/975/GCA_000494975.1_Esch_coli_HVH_86_4-7026218_V1/GCA_000494975.1_Esch_coli_HVH_86_4-7026218_V1_genomic.fna.gz
https://ftp.ncbi.nlm.nih.gov/genomes/all/GCA/000/494/995/GCA_000494995.1_Esch_coli_HVH_136_4-5970458_V1/GCA_000494995.1_Esch_coli_HVH_136_4-5970458_V1_genomic.fna.gz
https://ftp.ncbi.nlm.nih.gov/genomes/all/GCA/000/495/015/GCA_000495015.1_Esch_coli_HVH_148_4-3192490_V1/GCA_000495015.1_Esch_coli_HVH_148_4-3192490_V1_genomic.fna.gz
https://ftp.ncbi.nlm.nih.gov/genomes/all/GCA/000/495/035/GCA_000495035.1_Esch_coli_HVH_152_4-3447545_V1/GCA_000495035.1_Esch_coli_HVH_152_4-3447545_V1_genomic.fna.gz
https://ftp.ncbi.nlm.nih.gov/genomes/all/GCA/000/495/055/GCA_000495055.1_Esch_coli_HVH_178_4-3189163_V1/GCA_000495055.1_Esch_coli_HVH_178_4-3189163_V1_genomic.fna.gz
https://ftp.ncbi.nlm.nih.gov/genomes/all/GCA/000/495/075/GCA_000495075.1_Esch_coli_UMEA_3148-1_V1/GCA_000495075.1_Esch_coli_UMEA_3148-1_V1_genomic.fna.gz
https://ftp.ncbi.nlm.nih.gov/genomes/all/GCA/000/495/095/GCA_000495095.1_Esch_coli_HVH_108_4-6924867_V1/GCA_000495095.1_Esch_coli_HVH_108_4-6924867_V1_genomic.fna.gz
https://ftp.ncbi.nlm.nih.gov/genomes/all/GCA/000/496/345/GCA_000496345.2_O455v2/GCA_000496345.2_O455v2_genomic.fna.gz
https://ftp.ncbi.nlm.nih.gov/genomes/all/GCA/000/496/365/GCA_000496365.2_Q456v4/GCA_000496365.2_Q456v4_genomic.fna.gz
https://ftp.ncbi.nlm.nih.gov/genomes/all/GCA/000/496/975/GCA_000496975.1_CE418_1/GCA_000496975.1_CE418_1_genomic.fna.gz
https://ftp.ncbi.nlm.nih.gov/genomes/all/GCA/000/496/995/GCA_000496995.1_CE516_1/GCA_000496995.1_CE516_1_genomic.fna.gz
https://ftp.ncbi.nlm.nih.gov/genomes/all/GCA/000/497/015/GCA_000497015.1_CE549_1/GCA_000497015.1_CE549_1_genomic.fna.gz
https://ftp.ncbi.nlm.nih.gov/genomes/all/GCA/000/498/175/GCA_000498175.1_ASM49817v1/GCA_000498175.1_ASM49817v1_genomic.fna.gz
https://ftp.ncbi.nlm.nih.gov/genomes/all/GCA/000/498/195/GCA_000498195.1_ASM49819v1/GCA_000498195.1_ASM49819v1_genomic.fna.gz
https://ftp.ncbi.nlm.nih.gov/genomes/all/GCA/000/498/215/GCA_000498215.1_ASM49821v1/GCA_000498215.1_ASM49821v1_genomic.fna.gz
https://ftp.ncbi.nlm.nih.gov/genomes/all/GCA/000/498/235/GCA_000498235.1_ASM49823v1/GCA_000498235.1_ASM49823v1_genomic.fna.gz
https://ftp.ncbi.nlm.nih.gov/genomes/all/GCA/000/498/255/GCA_000498255.1_ASM49825v1/GCA_000498255.1_ASM49825v1_genomic.fna.gz
https://ftp.ncbi.nlm.nih.gov/genomes/all/GCA/000/498/275/GCA_000498275.1_ASM49827v1/GCA_000498275.1_ASM49827v1_genomic.fna.gz
https://ftp.ncbi.nlm.nih.gov/genomes/all/GCA/000/498/795/GCA_000498795.2_LAU-EC2/GCA_000498795.2_LAU-EC2_genomic.fna.gz
https://ftp.ncbi.nlm.nih.gov/genomes/all/GCA/000/498/815/GCA_000498815.2_EC3/GCA_000498815.2_EC3_genomic.fna.gz
https://ftp.ncbi.nlm.nih.gov/genomes/all/GCA/000/498/835/GCA_000498835.2_LAU-EC4/GCA_000498835.2_LAU-EC4_genomic.fna.gz
https://ftp.ncbi.nlm.nih.gov/genomes/all/GCA/000/498/875/GCA_000498875.2_LAU-EC5/GCA_000498875.2_LAU-EC5_genomic.fna.gz
https://ftp.ncbi.nlm.nih.gov/genomes/all/GCA/000/499/485/GCA_000499485.1_MYMC4100/GCA_000499485.1_MYMC4100_genomic.fna.gz
https://ftp.ncbi.nlm.nih.gov/genomes/all/GCA/000/499/625/GCA_000499625.1_NDM_ass1/GCA_000499625.1_NDM_ass1_genomic.fna.gz
https://ftp.ncbi.nlm.nih.gov/genomes/all/GCA/000/500/815/GCA_000500815.1_GSK202U/GCA_000500815.1_GSK202U_genomic.fna.gz
https://ftp.ncbi.nlm.nih.gov/genomes/all/GCA/000/500/835/GCA_000500835.1_GSK2022/GCA_000500835.1_GSK2022_genomic.fna.gz
https://ftp.ncbi.nlm.nih.gov/genomes/all/GCA/000/500/855/GCA_000500855.1_GSK2023/GCA_000500855.1_GSK2023_genomic.fna.gz
https://ftp.ncbi.nlm.nih.gov/genomes/all/GCA/000/500/875/GCA_000500875.1_GSK2024/GCA_000500875.1_GSK2024_genomic.fna.gz
https://ftp.ncbi.nlm.nih.gov/genomes/all/GCA/000/500/895/GCA_000500895.1_GSK202B/GCA_000500895.1_GSK202B_genomic.fna.gz
https://ftp.ncbi.nlm.nih.gov/genomes/all/GCA/000/503/255/GCA_000503255.1_Ecoli897/GCA_000503255.1_Ecoli897_genomic.fna.gz
https://ftp.ncbi.nlm.nih.gov/genomes/all/GCA/000/503/275/GCA_000503275.1_Ecoli1365/GCA_000503275.1_Ecoli1365_genomic.fna.gz
https://ftp.ncbi.nlm.nih.gov/genomes/all/GCA/000/503/295/GCA_000503295.1_Ecoli38.16/GCA_000503295.1_Ecoli38.16_genomic.fna.gz
https://ftp.ncbi.nlm.nih.gov/genomes/all/GCA/000/503/315/GCA_000503315.1_Ecoli320/GCA_000503315.1_Ecoli320_genomic.fna.gz
https://ftp.ncbi.nlm.nih.gov/genomes/all/GCA/000/503/335/GCA_000503335.1_Ecoli681/GCA_000503335.1_Ecoli681_genomic.fna.gz
https://ftp.ncbi.nlm.nih.gov/genomes/all/GCA/000/503/355/GCA_000503355.1_Ecoli38.27/GCA_000503355.1_Ecoli38.27_genomic.fna.gz
https://ftp.ncbi.nlm.nih.gov/genomes/all/GCA/000/503/375/GCA_000503375.1_Ecoli38.34/GCA_000503375.1_Ecoli38.34_genomic.fna.gz
https://ftp.ncbi.nlm.nih.gov/genomes/all/GCA/000/503/395/GCA_000503395.1_Ecoli53A/GCA_000503395.1_Ecoli53A_genomic.fna.gz
https://ftp.ncbi.nlm.nih.gov/genomes/all/GCA/000/503/415/GCA_000503415.1_Ecoli85B/GCA_000503415.1_Ecoli85B_genomic.fna.gz
https://ftp.ncbi.nlm.nih.gov/genomes/all/GCA/000/503/435/GCA_000503435.1_Ecoli328/GCA_000503435.1_Ecoli328_genomic.fna.gz
https://ftp.ncbi.nlm.nih.gov/genomes/all/GCA/000/503/455/GCA_000503455.1_Ecoli435/GCA_000503455.1_Ecoli435_genomic.fna.gz
https://ftp.ncbi.nlm.nih.gov/genomes/all/GCA/000/503/475/GCA_000503475.1_Ecoli597/GCA_000503475.1_Ecoli597_genomic.fna.gz
https://ftp.ncbi.nlm.nih.gov/genomes/all/GCA/000/503/495/GCA_000503495.1_Ecoli606/GCA_000503495.1_Ecoli606_genomic.fna.gz
https://ftp.ncbi.nlm.nih.gov/genomes/all/GCA/000/503/515/GCA_000503515.1_Ecoli668/GCA_000503515.1_Ecoli668_genomic.fna.gz
https://ftp.ncbi.nlm.nih.gov/genomes/all/GCA/000/503/535/GCA_000503535.1_Ecoli1A/GCA_000503535.1_Ecoli1A_genomic.fna.gz
https://ftp.ncbi.nlm.nih.gov/genomes/all/GCA/000/503/555/GCA_000503555.1_Ecoli9B/GCA_000503555.1_Ecoli9B_genomic.fna.gz
https://ftp.ncbi.nlm.nih.gov/genomes/all/GCA/000/503/575/GCA_000503575.1_Ecoli27A/GCA_000503575.1_Ecoli27A_genomic.fna.gz
https://ftp.ncbi.nlm.nih.gov/genomes/all/GCA/000/503/595/GCA_000503595.1_Ecoli53C/GCA_000503595.1_Ecoli53C_genomic.fna.gz
https://ftp.ncbi.nlm.nih.gov/genomes/all/GCA/000/503/615/GCA_000503615.1_Ecoli87A/GCA_000503615.1_Ecoli87A_genomic.fna.gz
https://ftp.ncbi.nlm.nih.gov/genomes/all/GCA/000/503/635/GCA_000503635.1_EcoliFBH1/GCA_000503635.1_EcoliFBH1_genomic.fna.gz
https://ftp.ncbi.nlm.nih.gov/genomes/all/GCA/000/503/655/GCA_000503655.1_Ecoli1047/GCA_000503655.1_Ecoli1047_genomic.fna.gz
https://ftp.ncbi.nlm.nih.gov/genomes/all/GCA/000/503/675/GCA_000503675.1_Ecoli38.52/GCA_000503675.1_Ecoli38.52_genomic.fna.gz
https://ftp.ncbi.nlm.nih.gov/genomes/all/GCA/000/503/695/GCA_000503695.1_Ecoli1240/GCA_000503695.1_Ecoli1240_genomic.fna.gz
https://ftp.ncbi.nlm.nih.gov/genomes/all/GCA/000/503/715/GCA_000503715.1_Ecoli1350/GCA_000503715.1_Ecoli1350_genomic.fna.gz
https://ftp.ncbi.nlm.nih.gov/genomes/all/GCA/000/506/445/GCA_000506445.2_WGS_Escherichia_coli_EC6/GCA_000506445.2_WGS_Escherichia_coli_EC6_genomic.fna.gz
https://ftp.ncbi.nlm.nih.gov/genomes/all/GCA/000/506/465/GCA_000506465.2_WGS_Escherichia_coli_EC7/GCA_000506465.2_WGS_Escherichia_coli_EC7_genomic.fna.gz
https://ftp.ncbi.nlm.nih.gov/genomes/all/GCA/000/506/485/GCA_000506485.2_WGS_Escherichia_coli_EC9/GCA_000506485.2_WGS_Escherichia_coli_EC9_genomic.fna.gz
https://ftp.ncbi.nlm.nih.gov/genomes/all/GCA/000/506/505/GCA_000506505.1_WGS_Escherichia_coli_EC10/GCA_000506505.1_WGS_Escherichia_coli_EC10_genomic.fna.gz
https://ftp.ncbi.nlm.nih.gov/genomes/all/GCA/000/506/585/GCA_000506585.2_WGS_Escherichia_coli_EC8/GCA_000506585.2_WGS_Escherichia_coli_EC8_genomic.fna.gz
https://ftp.ncbi.nlm.nih.gov/genomes/all/GCA/000/506/825/GCA_000506825.1_Q458v4/GCA_000506825.1_Q458v4_genomic.fna.gz
https://ftp.ncbi.nlm.nih.gov/genomes/all/GCA/000/506/845/GCA_000506845.1_Q459v3/GCA_000506845.1_Q459v3_genomic.fna.gz
https://ftp.ncbi.nlm.nih.gov/genomes/all/GCA/000/507/605/GCA_000507605.1_Esch_coli_HVH_23_4-6066488_V1/GCA_000507605.1_Esch_coli_HVH_23_4-6066488_V1_genomic.fna.gz
https://ftp.ncbi.nlm.nih.gov/genomes/all/GCA/000/507/625/GCA_000507625.1_Esch_coli_HVH_83_4-2051087_V1/GCA_000507625.1_Esch_coli_HVH_83_4-2051087_V1_genomic.fna.gz
https://ftp.ncbi.nlm.nih.gov/genomes/all/GCA/000/507/645/GCA_000507645.1_Esch_coli_HVH_177_4-2876612_V1/GCA_000507645.1_Esch_coli_HVH_177_4-2876612_V1_genomic.fna.gz
https://ftp.ncbi.nlm.nih.gov/genomes/all/GCA/000/507/665/GCA_000507665.1_Esch_coli_HVH_214_4-3062198_V1/GCA_000507665.1_Esch_coli_HVH_214_4-3062198_V1_genomic.fna.gz
https://ftp.ncbi.nlm.nih.gov/genomes/all/GCA/000/507/685/GCA_000507685.1_Esch_coli_UMEA_3489-1_V1/GCA_000507685.1_Esch_coli_UMEA_3489-1_V1_genomic.fna.gz
https://ftp.ncbi.nlm.nih.gov/genomes/all/GCA/000/508/365/GCA_000508365.1_Q457/GCA_000508365.1_Q457_genomic.fna.gz
https://ftp.ncbi.nlm.nih.gov/genomes/all/GCA/000/508/385/GCA_000508385.1_Q460/GCA_000508385.1_Q460_genomic.fna.gz
https://ftp.ncbi.nlm.nih.gov/genomes/all/GCA/000/508/485/GCA_000508485.1_ECB_DORA_B_14_velvet_1.1/GCA_000508485.1_ECB_DORA_B_14_velvet_1.1_genomic.fna.gz
https://ftp.ncbi.nlm.nih.gov/genomes/all/GCA/000/508/685/GCA_000508685.1_Ecoli_DORA_A_5_14_21_velvet_1.1/GCA_000508685.1_Ecoli_DORA_A_5_14_21_velvet_1.1_genomic.fna.gz
https://ftp.ncbi.nlm.nih.gov/genomes/all/GCA/000/511/425/GCA_000511425.1_Ecoli148/GCA_000511425.1_Ecoli148_genomic.fna.gz
https://ftp.ncbi.nlm.nih.gov/genomes/all/GCA/000/511/445/GCA_000511445.1_EcoliFAH2/GCA_000511445.1_EcoliFAH2_genomic.fna.gz
https://ftp.ncbi.nlm.nih.gov/genomes/all/GCA/000/511/465/GCA_000511465.1_EcoliFAH1/GCA_000511465.1_EcoliFAH1_genomic.fna.gz
https://ftp.ncbi.nlm.nih.gov/genomes/all/GCA/000/511/485/GCA_000511485.1_EcoliFAP1/GCA_000511485.1_EcoliFAP1_genomic.fna.gz
https://ftp.ncbi.nlm.nih.gov/genomes/all/GCA/000/511/505/GCA_000511505.1_EcoliFAP2/GCA_000511505.1_EcoliFAP2_genomic.fna.gz
https://ftp.ncbi.nlm.nih.gov/genomes/all/GCA/000/511/525/GCA_000511525.1_EcoliFBP1/GCA_000511525.1_EcoliFBP1_genomic.fna.gz
https://ftp.ncbi.nlm.nih.gov/genomes/all/GCA/000/511/545/GCA_000511545.1_EcoliFCH1/GCA_000511545.1_EcoliFCH1_genomic.fna.gz
https://ftp.ncbi.nlm.nih.gov/genomes/all/GCA/000/511/565/GCA_000511565.1_EcoliFCP1/GCA_000511565.1_EcoliFCP1_genomic.fna.gz
https://ftp.ncbi.nlm.nih.gov/genomes/all/GCA/000/512/625/GCA_000512625.1_E1777_2/GCA_000512625.1_E1777_2_genomic.fna.gz
https://ftp.ncbi.nlm.nih.gov/genomes/all/GCA/000/513/035/GCA_000513035.1_E._coli_O157/GCA_000513035.1_E._coli_O157_genomic.fna.gz
https://ftp.ncbi.nlm.nih.gov/genomes/all/GCA/000/513/375/GCA_000513375.1_IS5/GCA_000513375.1_IS5_genomic.fna.gz
https://ftp.ncbi.nlm.nih.gov/genomes/all/GCA/000/513/455/GCA_000513455.1_IS1v1/GCA_000513455.1_IS1v1_genomic.fna.gz
https://ftp.ncbi.nlm.nih.gov/genomes/all/GCA/000/517/165/GCA_000517165.1_ASM51716v1/GCA_000517165.1_ASM51716v1_genomic.fna.gz
https://ftp.ncbi.nlm.nih.gov/genomes/all/GCA/000/517/245/GCA_000517245.1_ETEC_B2C/GCA_000517245.1_ETEC_B2C_genomic.fna.gz
https://ftp.ncbi.nlm.nih.gov/genomes/all/GCA/000/520/035/GCA_000520035.1_ASM52003v1/GCA_000520035.1_ASM52003v1_genomic.fna.gz
https://ftp.ncbi.nlm.nih.gov/genomes/all/GCA/000/520/055/GCA_000520055.1_ASM52005v1/GCA_000520055.1_ASM52005v1_genomic.fna.gz
https://ftp.ncbi.nlm.nih.gov/genomes/all/GCA/000/522/085/GCA_000522085.1_Esch_coli_BIDMC_43b_V1/GCA_000522085.1_Esch_coli_BIDMC_43b_V1_genomic.fna.gz
https://ftp.ncbi.nlm.nih.gov/genomes/all/GCA/000/522/245/GCA_000522245.1_Esch_coli_BIDMC_15_V2/GCA_000522245.1_Esch_coli_BIDMC_15_V2_genomic.fna.gz
https://ftp.ncbi.nlm.nih.gov/genomes/all/GCA/000/522/265/GCA_000522265.1_Esch_coli_BIDMC_9_V2/GCA_000522265.1_Esch_coli_BIDMC_9_V2_genomic.fna.gz
https://ftp.ncbi.nlm.nih.gov/genomes/all/GCA/000/522/285/GCA_000522285.1_Esch_coli_BIDMC_3_V2/GCA_000522285.1_Esch_coli_BIDMC_3_V2_genomic.fna.gz
https://ftp.ncbi.nlm.nih.gov/genomes/all/GCA/000/522/305/GCA_000522305.1_Esch_coli_BIDMC_2B_V2/GCA_000522305.1_Esch_coli_BIDMC_2B_V2_genomic.fna.gz
https://ftp.ncbi.nlm.nih.gov/genomes/all/GCA/000/522/325/GCA_000522325.1_Esch_coli_BWH_40_V1/GCA_000522325.1_Esch_coli_BWH_40_V1_genomic.fna.gz
https://ftp.ncbi.nlm.nih.gov/genomes/all/GCA/000/522/345/GCA_000522345.1_Esch_coli_BWH_34_V1/GCA_000522345.1_Esch_coli_BWH_34_V1_genomic.fna.gz
https://ftp.ncbi.nlm.nih.gov/genomes/all/GCA/000/522/365/GCA_000522365.1_Esch_coli_BIDMC_49b_V1/GCA_000522365.1_Esch_coli_BIDMC_49b_V1_genomic.fna.gz
https://ftp.ncbi.nlm.nih.gov/genomes/all/GCA/000/522/385/GCA_000522385.1_Esch_coli_BIDMC_49a_V1/GCA_000522385.1_Esch_coli_BIDMC_49a_V1_genomic.fna.gz
https://ftp.ncbi.nlm.nih.gov/genomes/all/GCA/000/522/405/GCA_000522405.1_Esch_coli_BIDMC_6_V2/GCA_000522405.1_Esch_coli_BIDMC_6_V2_genomic.fna.gz
https://ftp.ncbi.nlm.nih.gov/genomes/all/GCA/000/529/265/GCA_000529265.1_ISC11v1/GCA_000529265.1_ISC11v1_genomic.fna.gz
https://ftp.ncbi.nlm.nih.gov/genomes/all/GCA/000/529/355/GCA_000529355.1_IS25v1/GCA_000529355.1_IS25v1_genomic.fna.gz
https://ftp.ncbi.nlm.nih.gov/genomes/all/GCA/000/529/555/GCA_000529555.1_ISC41v1/GCA_000529555.1_ISC41v1_genomic.fna.gz
https://ftp.ncbi.nlm.nih.gov/genomes/all/GCA/000/529/615/GCA_000529615.1_IS35v1/GCA_000529615.1_IS35v1_genomic.fna.gz
https://ftp.ncbi.nlm.nih.gov/genomes/all/GCA/000/529/815/GCA_000529815.1_ISC56v1/GCA_000529815.1_ISC56v1_genomic.fna.gz
https://ftp.ncbi.nlm.nih.gov/genomes/all/GCA/000/529/855/GCA_000529855.1_ISC7v1/GCA_000529855.1_ISC7v1_genomic.fna.gz
https://ftp.ncbi.nlm.nih.gov/genomes/all/GCA/000/529/975/GCA_000529975.1_IS29v1/GCA_000529975.1_IS29v1_genomic.fna.gz
https://ftp.ncbi.nlm.nih.gov/genomes/all/GCA/000/564/835/GCA_000564835.2_EC096_10.1/GCA_000564835.2_EC096_10.1_genomic.fna.gz
https://ftp.ncbi.nlm.nih.gov/genomes/all/GCA/000/576/655/GCA_000576655.1_MP1_1.0/GCA_000576655.1_MP1_1.0_genomic.fna.gz
https://ftp.ncbi.nlm.nih.gov/genomes/all/GCA/000/586/515/GCA_000586515.1_E.coliLR09v1/GCA_000586515.1_E.coliLR09v1_genomic.fna.gz
https://ftp.ncbi.nlm.nih.gov/genomes/all/GCA/000/597/845/GCA_000597845.1_ASM59784v1/GCA_000597845.1_ASM59784v1_genomic.fna.gz
https://ftp.ncbi.nlm.nih.gov/genomes/all/GCA/000/599/625/GCA_000599625.1_ASM59962v1/GCA_000599625.1_ASM59962v1_genomic.fna.gz
https://ftp.ncbi.nlm.nih.gov/genomes/all/GCA/000/599/645/GCA_000599645.1_ASM59964v1/GCA_000599645.1_ASM59964v1_genomic.fna.gz
https://ftp.ncbi.nlm.nih.gov/genomes/all/GCA/000/599/665/GCA_000599665.1_ASM59966v1/GCA_000599665.1_ASM59966v1_genomic.fna.gz
https://ftp.ncbi.nlm.nih.gov/genomes/all/GCA/000/599/685/GCA_000599685.1_ASM59968v1/GCA_000599685.1_ASM59968v1_genomic.fna.gz
https://ftp.ncbi.nlm.nih.gov/genomes/all/GCA/000/599/705/GCA_000599705.1_ASM59970v1/GCA_000599705.1_ASM59970v1_genomic.fna.gz
https://ftp.ncbi.nlm.nih.gov/genomes/all/GCA/000/599/725/GCA_000599725.2_a5_miseq_linux_20140113/GCA_000599725.2_a5_miseq_linux_20140113_genomic.fna.gz
https://ftp.ncbi.nlm.nih.gov/genomes/all/GCA/000/599/745/GCA_000599745.2_a5_miseq_linux_20140113/GCA_000599745.2_a5_miseq_linux_20140113_genomic.fna.gz
https://ftp.ncbi.nlm.nih.gov/genomes/all/GCA/000/599/765/GCA_000599765.2_a5_miseq_linux_20140113/GCA_000599765.2_a5_miseq_linux_20140113_genomic.fna.gz
https://ftp.ncbi.nlm.nih.gov/genomes/all/GCA/000/599/785/GCA_000599785.2_a5_miseq_linux_20140113/GCA_000599785.2_a5_miseq_linux_20140113_genomic.fna.gz
https://ftp.ncbi.nlm.nih.gov/genomes/all/GCA/000/599/805/GCA_000599805.2_a5_miseq_linux_20140113/GCA_000599805.2_a5_miseq_linux_20140113_genomic.fna.gz
https://ftp.ncbi.nlm.nih.gov/genomes/all/GCA/000/599/825/GCA_000599825.1_a5_miseq_linux_20140113/GCA_000599825.1_a5_miseq_linux_20140113_genomic.fna.gz
https://ftp.ncbi.nlm.nih.gov/genomes/all/GCA/000/601/135/GCA_000601135.1_ASM60113v1/GCA_000601135.1_ASM60113v1_genomic.fna.gz
https://ftp.ncbi.nlm.nih.gov/genomes/all/GCA/000/601/155/GCA_000601155.1_ASM60115v1/GCA_000601155.1_ASM60115v1_genomic.fna.gz
https://ftp.ncbi.nlm.nih.gov/genomes/all/GCA/000/601/175/GCA_000601175.1_ASM60117v1/GCA_000601175.1_ASM60117v1_genomic.fna.gz
https://ftp.ncbi.nlm.nih.gov/genomes/all/GCA/000/601/195/GCA_000601195.1_ASM60119v1/GCA_000601195.1_ASM60119v1_genomic.fna.gz
https://ftp.ncbi.nlm.nih.gov/genomes/all/GCA/000/601/215/GCA_000601215.1_ASM60121v1/GCA_000601215.1_ASM60121v1_genomic.fna.gz
https://ftp.ncbi.nlm.nih.gov/genomes/all/GCA/000/601/235/GCA_000601235.1_ASM60123v1/GCA_000601235.1_ASM60123v1_genomic.fna.gz
https://ftp.ncbi.nlm.nih.gov/genomes/all/GCA/000/601/255/GCA_000601255.1_ASM60125v1/GCA_000601255.1_ASM60125v1_genomic.fna.gz
https://ftp.ncbi.nlm.nih.gov/genomes/all/GCA/000/601/275/GCA_000601275.1_ASM60127v1/GCA_000601275.1_ASM60127v1_genomic.fna.gz
https://ftp.ncbi.nlm.nih.gov/genomes/all/GCA/000/601/295/GCA_000601295.1_ASM60129v1/GCA_000601295.1_ASM60129v1_genomic.fna.gz
https://ftp.ncbi.nlm.nih.gov/genomes/all/GCA/000/601/315/GCA_000601315.1_ASM60131v1/GCA_000601315.1_ASM60131v1_genomic.fna.gz
https://ftp.ncbi.nlm.nih.gov/genomes/all/GCA/000/601/335/GCA_000601335.1_ASM60133v1/GCA_000601335.1_ASM60133v1_genomic.fna.gz
https://ftp.ncbi.nlm.nih.gov/genomes/all/GCA/000/601/355/GCA_000601355.1_ASM60135v1/GCA_000601355.1_ASM60135v1_genomic.fna.gz
https://ftp.ncbi.nlm.nih.gov/genomes/all/GCA/000/607/285/GCA_000607285.1_Esch_coli_K02_V1/GCA_000607285.1_Esch_coli_K02_V1_genomic.fna.gz
https://ftp.ncbi.nlm.nih.gov/genomes/all/GCA/000/613/265/GCA_000613265.1_ASM61326v1/GCA_000613265.1_ASM61326v1_genomic.fna.gz
https://ftp.ncbi.nlm.nih.gov/genomes/all/GCA/000/614/035/GCA_000614035.2_Ec2011C-3170/GCA_000614035.2_Ec2011C-3170_genomic.fna.gz
https://ftp.ncbi.nlm.nih.gov/genomes/all/GCA/000/614/085/GCA_000614085.2_Ec2011EL-2288/GCA_000614085.2_Ec2011EL-2288_genomic.fna.gz
https://ftp.ncbi.nlm.nih.gov/genomes/all/GCA/000/614/215/GCA_000614215.2_Ec2011C-3108/GCA_000614215.2_Ec2011C-3108_genomic.fna.gz
https://ftp.ncbi.nlm.nih.gov/genomes/all/GCA/000/614/255/GCA_000614255.1_Ec2011EL-2114/GCA_000614255.1_Ec2011EL-2114_genomic.fna.gz
https://ftp.ncbi.nlm.nih.gov/genomes/all/GCA/000/614/305/GCA_000614305.2_Ec2011EL-2286/GCA_000614305.2_Ec2011EL-2286_genomic.fna.gz
https://ftp.ncbi.nlm.nih.gov/genomes/all/GCA/000/614/345/GCA_000614345.2_Ec2011EL-2312/GCA_000614345.2_Ec2011EL-2312_genomic.fna.gz
https://ftp.ncbi.nlm.nih.gov/genomes/all/GCA/000/614/405/GCA_000614405.2_Ec2011EL-2287/GCA_000614405.2_Ec2011EL-2287_genomic.fna.gz
https://ftp.ncbi.nlm.nih.gov/genomes/all/GCA/000/614/425/GCA_000614425.1_ASM61442v1/GCA_000614425.1_ASM61442v1_genomic.fna.gz
https://ftp.ncbi.nlm.nih.gov/genomes/all/GCA/000/614/435/GCA_000614435.2_Ec99-3165/GCA_000614435.2_Ec99-3165_genomic.fna.gz
https://ftp.ncbi.nlm.nih.gov/genomes/all/GCA/000/614/465/GCA_000614465.2_Ec99-3124/GCA_000614465.2_Ec99-3124_genomic.fna.gz
https://ftp.ncbi.nlm.nih.gov/genomes/all/GCA/000/614/505/GCA_000614505.1_ASM61450v1/GCA_000614505.1_ASM61450v1_genomic.fna.gz
https://ftp.ncbi.nlm.nih.gov/genomes/all/GCA/000/614/515/GCA_000614515.1_Ec2010C-4989/GCA_000614515.1_Ec2010C-4989_genomic.fna.gz
https://ftp.ncbi.nlm.nih.gov/genomes/all/GCA/000/614/565/GCA_000614565.2_Ec2010C-5034/GCA_000614565.2_Ec2010C-5034_genomic.fna.gz
https://ftp.ncbi.nlm.nih.gov/genomes/all/GCA/000/614/595/GCA_000614595.1_Ec2010EL1058/GCA_000614595.1_Ec2010EL1058_genomic.fna.gz
https://ftp.ncbi.nlm.nih.gov/genomes/all/GCA/000/614/625/GCA_000614625.1_ASM61462v1/GCA_000614625.1_ASM61462v1_genomic.fna.gz
https://ftp.ncbi.nlm.nih.gov/genomes/all/GCA/000/614/645/GCA_000614645.2_Ec2011EL-2113/GCA_000614645.2_Ec2011EL-2113_genomic.fna.gz
https://ftp.ncbi.nlm.nih.gov/genomes/all/GCA/000/614/685/GCA_000614685.2_Ec2011EL-2289/GCA_000614685.2_Ec2011EL-2289_genomic.fna.gz
https://ftp.ncbi.nlm.nih.gov/genomes/all/GCA/000/614/725/GCA_000614725.2_Ec2010C-4254/GCA_000614725.2_Ec2010C-4254_genomic.fna.gz
https://ftp.ncbi.nlm.nih.gov/genomes/all/GCA/000/614/765/GCA_000614765.2_Ec2009C-4659/GCA_000614765.2_Ec2009C-4659_genomic.fna.gz
https://ftp.ncbi.nlm.nih.gov/genomes/all/GCA/000/614/805/GCA_000614805.2_EcF7350/GCA_000614805.2_EcF7350_genomic.fna.gz
https://ftp.ncbi.nlm.nih.gov/genomes/all/GCA/000/614/845/GCA_000614845.2_Ec2010C-4347/GCA_000614845.2_Ec2010C-4347_genomic.fna.gz
https://ftp.ncbi.nlm.nih.gov/genomes/all/GCA/000/614/885/GCA_000614885.2_Ec2010C-4979C1/GCA_000614885.2_Ec2010C-4979C1_genomic.fna.gz
https://ftp.ncbi.nlm.nih.gov/genomes/all/GCA/000/614/925/GCA_000614925.2_Ec2009EL1412/GCA_000614925.2_Ec2009EL1412_genomic.fna.gz
https://ftp.ncbi.nlm.nih.gov/genomes/all/GCA/000/614/965/GCA_000614965.1_Ec2009EL1705/GCA_000614965.1_Ec2009EL1705_genomic.fna.gz
https://ftp.ncbi.nlm.nih.gov/genomes/all/GCA/000/615/015/GCA_000615015.1_Ec2009EL2109/GCA_000615015.1_Ec2009EL2109_genomic.fna.gz
https://ftp.ncbi.nlm.nih.gov/genomes/all/GCA/000/615/055/GCA_000615055.1_Ec2010C-3214/GCA_000615055.1_Ec2010C-3214_genomic.fna.gz
https://ftp.ncbi.nlm.nih.gov/genomes/all/GCA/000/615/085/GCA_000615085.1_Ec2010C-3507/GCA_000615085.1_Ec2010C-3507_genomic.fna.gz
https://ftp.ncbi.nlm.nih.gov/genomes/all/GCA/000/615/145/GCA_000615145.1_Ec2010C-3509/GCA_000615145.1_Ec2010C-3509_genomic.fna.gz
https://ftp.ncbi.nlm.nih.gov/genomes/all/GCA/000/615/175/GCA_000615175.1_Ec2010C-3510/GCA_000615175.1_Ec2010C-3510_genomic.fna.gz
https://ftp.ncbi.nlm.nih.gov/genomes/all/GCA/000/615/225/GCA_000615225.2_Ec2010C-3511/GCA_000615225.2_Ec2010C-3511_genomic.fna.gz
https://ftp.ncbi.nlm.nih.gov/genomes/all/GCA/000/615/265/GCA_000615265.1_Ec2010C-3516/GCA_000615265.1_Ec2010C-3516_genomic.fna.gz
https://ftp.ncbi.nlm.nih.gov/genomes/all/GCA/000/615/305/GCA_000615305.1_Ec2010C-3517/GCA_000615305.1_Ec2010C-3517_genomic.fna.gz
https://ftp.ncbi.nlm.nih.gov/genomes/all/GCA/000/615/345/GCA_000615345.1_Ec2010C-3518/GCA_000615345.1_Ec2010C-3518_genomic.fna.gz
https://ftp.ncbi.nlm.nih.gov/genomes/all/GCA/000/615/385/GCA_000615385.1_Ec2010C-3521/GCA_000615385.1_Ec2010C-3521_genomic.fna.gz
https://ftp.ncbi.nlm.nih.gov/genomes/all/GCA/000/615/415/GCA_000615415.2_Ec2010C-3526/GCA_000615415.2_Ec2010C-3526_genomic.fna.gz
https://ftp.ncbi.nlm.nih.gov/genomes/all/GCA/000/615/455/GCA_000615455.2_Ec2010C-3609/GCA_000615455.2_Ec2010C-3609_genomic.fna.gz
https://ftp.ncbi.nlm.nih.gov/genomes/all/GCA/000/615/505/GCA_000615505.1_Ec2010C-3840/GCA_000615505.1_Ec2010C-3840_genomic.fna.gz
https://ftp.ncbi.nlm.nih.gov/genomes/all/GCA/000/615/535/GCA_000615535.1_Ec2010C-3876/GCA_000615535.1_Ec2010C-3876_genomic.fna.gz
https://ftp.ncbi.nlm.nih.gov/genomes/all/GCA/000/615/575/GCA_000615575.2_Ec2010C-3977/GCA_000615575.2_Ec2010C-3977_genomic.fna.gz
https://ftp.ncbi.nlm.nih.gov/genomes/all/GCA/000/615/605/GCA_000615605.2_Ec2010C-4086/GCA_000615605.2_Ec2010C-4086_genomic.fna.gz
https://ftp.ncbi.nlm.nih.gov/genomes/all/GCA/000/615/655/GCA_000615655.2_Ec2010C-4221/GCA_000615655.2_Ec2010C-4221_genomic.fna.gz
https://ftp.ncbi.nlm.nih.gov/genomes/all/GCA/000/615/695/GCA_000615695.1_Ec2011EL-2101/GCA_000615695.1_Ec2011EL-2101_genomic.fna.gz
https://ftp.ncbi.nlm.nih.gov/genomes/all/GCA/000/615/745/GCA_000615745.2_Ec2011EL-2103/GCA_000615745.2_Ec2011EL-2103_genomic.fna.gz
https://ftp.ncbi.nlm.nih.gov/genomes/all/GCA/000/615/785/GCA_000615785.2_Ec2011EL-2104/GCA_000615785.2_Ec2011EL-2104_genomic.fna.gz
https://ftp.ncbi.nlm.nih.gov/genomes/all/GCA/000/615/815/GCA_000615815.2_Ec2011EL-2105/GCA_000615815.2_Ec2011EL-2105_genomic.fna.gz
https://ftp.ncbi.nlm.nih.gov/genomes/all/GCA/000/615/865/GCA_000615865.2_Ec2011EL-2106/GCA_000615865.2_Ec2011EL-2106_genomic.fna.gz
https://ftp.ncbi.nlm.nih.gov/genomes/all/GCA/000/615/925/GCA_000615925.2_Ec2011EL-2107/GCA_000615925.2_Ec2011EL-2107_genomic.fna.gz
https://ftp.ncbi.nlm.nih.gov/genomes/all/GCA/000/615/965/GCA_000615965.2_Ec2011EL-2108/GCA_000615965.2_Ec2011EL-2108_genomic.fna.gz
https://ftp.ncbi.nlm.nih.gov/genomes/all/GCA/000/616/005/GCA_000616005.2_Ec2011EL-2109/GCA_000616005.2_Ec2011EL-2109_genomic.fna.gz
https://ftp.ncbi.nlm.nih.gov/genomes/all/GCA/000/616/035/GCA_000616035.2_Ec2011EL-2111/GCA_000616035.2_Ec2011EL-2111_genomic.fna.gz
https://ftp.ncbi.nlm.nih.gov/genomes/all/GCA/000/616/075/GCA_000616075.2_Ec2011EL-2112/GCA_000616075.2_Ec2011EL-2112_genomic.fna.gz
https://ftp.ncbi.nlm.nih.gov/genomes/all/GCA/000/616/135/GCA_000616135.2_Ec2011C-3216/GCA_000616135.2_Ec2011C-3216_genomic.fna.gz
https://ftp.ncbi.nlm.nih.gov/genomes/all/GCA/000/616/195/GCA_000616195.2_Ec2011C-3362/GCA_000616195.2_Ec2011C-3362_genomic.fna.gz
https://ftp.ncbi.nlm.nih.gov/genomes/all/GCA/000/616/225/GCA_000616225.2_Ec2011C-3500/GCA_000616225.2_Ec2011C-3500_genomic.fna.gz
https://ftp.ncbi.nlm.nih.gov/genomes/all/GCA/000/616/245/GCA_000616245.1_Ec2011C-3537/GCA_000616245.1_Ec2011C-3537_genomic.fna.gz
https://ftp.ncbi.nlm.nih.gov/genomes/all/GCA/000/616/265/GCA_000616265.1_Ec2011C-3573/GCA_000616265.1_Ec2011C-3573_genomic.fna.gz
https://ftp.ncbi.nlm.nih.gov/genomes/all/GCA/000/616/285/GCA_000616285.1_Ec2011C-3602/GCA_000616285.1_Ec2011C-3602_genomic.fna.gz
https://ftp.ncbi.nlm.nih.gov/genomes/all/GCA/000/616/305/GCA_000616305.2_Ec2011C-3632/GCA_000616305.2_Ec2011C-3632_genomic.fna.gz
https://ftp.ncbi.nlm.nih.gov/genomes/all/GCA/000/616/325/GCA_000616325.2_Ec2011C-3679/GCA_000616325.2_Ec2011C-3679_genomic.fna.gz
https://ftp.ncbi.nlm.nih.gov/genomes/all/GCA/000/616/345/GCA_000616345.2_Ec2011C-3750/GCA_000616345.2_Ec2011C-3750_genomic.fna.gz
https://ftp.ncbi.nlm.nih.gov/genomes/all/GCA/000/616/365/GCA_000616365.1_Ec2011EL-1107/GCA_000616365.1_Ec2011EL-1107_genomic.fna.gz
https://ftp.ncbi.nlm.nih.gov/genomes/all/GCA/000/616/385/GCA_000616385.2_Ec2011EL-1675A/GCA_000616385.2_Ec2011EL-1675A_genomic.fna.gz
https://ftp.ncbi.nlm.nih.gov/genomes/all/GCA/000/616/405/GCA_000616405.2_Ec2011EL-2090/GCA_000616405.2_Ec2011EL-2090_genomic.fna.gz
https://ftp.ncbi.nlm.nih.gov/genomes/all/GCA/000/616/425/GCA_000616425.2_Ec2011EL-2091/GCA_000616425.2_Ec2011EL-2091_genomic.fna.gz
https://ftp.ncbi.nlm.nih.gov/genomes/all/GCA/000/616/445/GCA_000616445.2_Ec2011EL-2092/GCA_000616445.2_Ec2011EL-2092_genomic.fna.gz
https://ftp.ncbi.nlm.nih.gov/genomes/all/GCA/000/616/465/GCA_000616465.2_Ec2011EL-2093/GCA_000616465.2_Ec2011EL-2093_genomic.fna.gz
https://ftp.ncbi.nlm.nih.gov/genomes/all/GCA/000/616/485/GCA_000616485.2_Ec2011EL-2094/GCA_000616485.2_Ec2011EL-2094_genomic.fna.gz
https://ftp.ncbi.nlm.nih.gov/genomes/all/GCA/000/616/505/GCA_000616505.2_Ec2011EL-2096/GCA_000616505.2_Ec2011EL-2096_genomic.fna.gz
https://ftp.ncbi.nlm.nih.gov/genomes/all/GCA/000/616/525/GCA_000616525.2_Ec2011EL-2097/GCA_000616525.2_Ec2011EL-2097_genomic.fna.gz
https://ftp.ncbi.nlm.nih.gov/genomes/all/GCA/000/616/545/GCA_000616545.2_Ec2011EL-2098/GCA_000616545.2_Ec2011EL-2098_genomic.fna.gz
https://ftp.ncbi.nlm.nih.gov/genomes/all/GCA/000/616/565/GCA_000616565.1_Ec07-4281/GCA_000616565.1_Ec07-4281_genomic.fna.gz
https://ftp.ncbi.nlm.nih.gov/genomes/all/GCA/000/616/585/GCA_000616585.2_Ec08-3037/GCA_000616585.2_Ec08-3037_genomic.fna.gz
https://ftp.ncbi.nlm.nih.gov/genomes/all/GCA/000/616/605/GCA_000616605.2_Ec08-3527/GCA_000616605.2_Ec08-3527_genomic.fna.gz
https://ftp.ncbi.nlm.nih.gov/genomes/all/GCA/000/616/625/GCA_000616625.1_Ec08-3651/GCA_000616625.1_Ec08-3651_genomic.fna.gz
https://ftp.ncbi.nlm.nih.gov/genomes/all/GCA/000/616/645/GCA_000616645.2_Ec08-4169/GCA_000616645.2_Ec08-4169_genomic.fna.gz
https://ftp.ncbi.nlm.nih.gov/genomes/all/GCA/000/616/665/GCA_000616665.2_Ec08-4270/GCA_000616665.2_Ec08-4270_genomic.fna.gz
https://ftp.ncbi.nlm.nih.gov/genomes/all/GCA/000/616/685/GCA_000616685.2_Ec08-4487/GCA_000616685.2_Ec08-4487_genomic.fna.gz
https://ftp.ncbi.nlm.nih.gov/genomes/all/GCA/000/616/705/GCA_000616705.2_Ec2011EL-2099/GCA_000616705.2_Ec2011EL-2099_genomic.fna.gz
https://ftp.ncbi.nlm.nih.gov/genomes/all/GCA/000/616/725/GCA_000616725.2_Ec2011C-3072/GCA_000616725.2_Ec2011C-3072_genomic.fna.gz
https://ftp.ncbi.nlm.nih.gov/genomes/all/GCA/000/616/745/GCA_000616745.1_EcK5806/GCA_000616745.1_EcK5806_genomic.fna.gz
https://ftp.ncbi.nlm.nih.gov/genomes/all/GCA/000/617/005/GCA_000617005.2_Ec2010C-4732/GCA_000617005.2_Ec2010C-4732_genomic.fna.gz
https://ftp.ncbi.nlm.nih.gov/genomes/all/GCA/000/617/025/GCA_000617025.2_Ec2010C-4715/GCA_000617025.2_Ec2010C-4715_genomic.fna.gz
https://ftp.ncbi.nlm.nih.gov/genomes/all/GCA/000/617/045/GCA_000617045.2_Ec04-3023/GCA_000617045.2_Ec04-3023_genomic.fna.gz
https://ftp.ncbi.nlm.nih.gov/genomes/all/GCA/000/617/065/GCA_000617065.1_Ec05-3646/GCA_000617065.1_Ec05-3646_genomic.fna.gz
https://ftp.ncbi.nlm.nih.gov/genomes/all/GCA/000/617/085/GCA_000617085.1_Ec04-3038/GCA_000617085.1_Ec04-3038_genomic.fna.gz
https://ftp.ncbi.nlm.nih.gov/genomes/all/GCA/000/617/105/GCA_000617105.1_Ec07-4224/GCA_000617105.1_Ec07-4224_genomic.fna.gz
https://ftp.ncbi.nlm.nih.gov/genomes/all/GCA/000/617/125/GCA_000617125.2_Ec01-3147/GCA_000617125.2_Ec01-3147_genomic.fna.gz
https://ftp.ncbi.nlm.nih.gov/genomes/all/GCA/000/617/145/GCA_000617145.2_Ec02-3012/GCA_000617145.2_Ec02-3012_genomic.fna.gz
https://ftp.ncbi.nlm.nih.gov/genomes/all/GCA/000/617/165/GCA_000617165.2_Ec02-3404/GCA_000617165.2_Ec02-3404_genomic.fna.gz
https://ftp.ncbi.nlm.nih.gov/genomes/all/GCA/000/617/185/GCA_000617185.2_Ec03-3227/GCA_000617185.2_Ec03-3227_genomic.fna.gz
https://ftp.ncbi.nlm.nih.gov/genomes/all/GCA/000/617/205/GCA_000617205.1_Ec03-3269/GCA_000617205.1_Ec03-3269_genomic.fna.gz
https://ftp.ncbi.nlm.nih.gov/genomes/all/GCA/000/617/225/GCA_000617225.1_Ec03-3458/GCA_000617225.1_Ec03-3458_genomic.fna.gz
https://ftp.ncbi.nlm.nih.gov/genomes/all/GCA/000/617/245/GCA_000617245.2_Ec03-3484/GCA_000617245.2_Ec03-3484_genomic.fna.gz
https://ftp.ncbi.nlm.nih.gov/genomes/all/GCA/000/617/265/GCA_000617265.1_Ec04-3211/GCA_000617265.1_Ec04-3211_genomic.fna.gz
https://ftp.ncbi.nlm.nih.gov/genomes/all/GCA/000/617/285/GCA_000617285.2_Ec06-3003/GCA_000617285.2_Ec06-3003_genomic.fna.gz
https://ftp.ncbi.nlm.nih.gov/genomes/all/GCA/000/617/305/GCA_000617305.2_Ec06-3256/GCA_000617305.2_Ec06-3256_genomic.fna.gz
https://ftp.ncbi.nlm.nih.gov/genomes/all/GCA/000/617/325/GCA_000617325.1_Ec06-3325/GCA_000617325.1_Ec06-3325_genomic.fna.gz
https://ftp.ncbi.nlm.nih.gov/genomes/all/GCA/000/617/345/GCA_000617345.1_Ec06-3484/GCA_000617345.1_Ec06-3484_genomic.fna.gz
https://ftp.ncbi.nlm.nih.gov/genomes/all/GCA/000/617/365/GCA_000617365.2_Ec06-3501/GCA_000617365.2_Ec06-3501_genomic.fna.gz
https://ftp.ncbi.nlm.nih.gov/genomes/all/GCA/000/617/385/GCA_000617385.1_Ec06-3555/GCA_000617385.1_Ec06-3555_genomic.fna.gz
https://ftp.ncbi.nlm.nih.gov/genomes/all/GCA/000/617/405/GCA_000617405.2_Ec06-3612/GCA_000617405.2_Ec06-3612_genomic.fna.gz
https://ftp.ncbi.nlm.nih.gov/genomes/all/GCA/000/617/425/GCA_000617425.1_Ec06-3691/GCA_000617425.1_Ec06-3691_genomic.fna.gz
https://ftp.ncbi.nlm.nih.gov/genomes/all/GCA/000/617/445/GCA_000617445.2_Ec06-3745/GCA_000617445.2_Ec06-3745_genomic.fna.gz
https://ftp.ncbi.nlm.nih.gov/genomes/all/GCA/000/617/465/GCA_000617465.2_Ec2010C-4735/GCA_000617465.2_Ec2010C-4735_genomic.fna.gz
https://ftp.ncbi.nlm.nih.gov/genomes/all/GCA/000/617/485/GCA_000617485.2_Ec2010C-4746/GCA_000617485.2_Ec2010C-4746_genomic.fna.gz
https://ftp.ncbi.nlm.nih.gov/genomes/all/GCA/000/617/505/GCA_000617505.2_Ec2010C-4788/GCA_000617505.2_Ec2010C-4788_genomic.fna.gz
https://ftp.ncbi.nlm.nih.gov/genomes/all/GCA/000/617/525/GCA_000617525.2_Ec2010C-4799/GCA_000617525.2_Ec2010C-4799_genomic.fna.gz
https://ftp.ncbi.nlm.nih.gov/genomes/all/GCA/000/617/545/GCA_000617545.2_Ec2010C-4818/GCA_000617545.2_Ec2010C-4818_genomic.fna.gz
https://ftp.ncbi.nlm.nih.gov/genomes/all/GCA/000/617/565/GCA_000617565.1_Ec2010C-4824/GCA_000617565.1_Ec2010C-4824_genomic.fna.gz
https://ftp.ncbi.nlm.nih.gov/genomes/all/GCA/000/617/585/GCA_000617585.1_Ec2010C-4874/GCA_000617585.1_Ec2010C-4874_genomic.fna.gz
https://ftp.ncbi.nlm.nih.gov/genomes/all/GCA/000/617/605/GCA_000617605.2_Ec2010C-4966/GCA_000617605.2_Ec2010C-4966_genomic.fna.gz
https://ftp.ncbi.nlm.nih.gov/genomes/all/GCA/000/617/625/GCA_000617625.2_Ec2010C-4622/GCA_000617625.2_Ec2010C-4622_genomic.fna.gz
https://ftp.ncbi.nlm.nih.gov/genomes/all/GCA/000/617/645/GCA_000617645.2_Ec06-3822/GCA_000617645.2_Ec06-3822_genomic.fna.gz
https://ftp.ncbi.nlm.nih.gov/genomes/all/GCA/000/617/665/GCA_000617665.2_Ec07-3091/GCA_000617665.2_Ec07-3091_genomic.fna.gz
https://ftp.ncbi.nlm.nih.gov/genomes/all/GCA/000/617/685/GCA_000617685.1_Ec2010C-4433/GCA_000617685.1_Ec2010C-4433_genomic.fna.gz
https://ftp.ncbi.nlm.nih.gov/genomes/all/GCA/000/617/705/GCA_000617705.2_Ec06-4039/GCA_000617705.2_Ec06-4039_genomic.fna.gz
https://ftp.ncbi.nlm.nih.gov/genomes/all/GCA/000/617/725/GCA_000617725.2_Ec07-3391/GCA_000617725.2_Ec07-3391_genomic.fna.gz
https://ftp.ncbi.nlm.nih.gov/genomes/all/GCA/000/617/745/GCA_000617745.1_Ec2010C-4529/GCA_000617745.1_Ec2010C-4529_genomic.fna.gz
https://ftp.ncbi.nlm.nih.gov/genomes/all/GCA/000/617/765/GCA_000617765.2_Ec2010C-4557C2/GCA_000617765.2_Ec2010C-4557C2_genomic.fna.gz
https://ftp.ncbi.nlm.nih.gov/genomes/all/GCA/000/617/785/GCA_000617785.1_Ec2010C-4558/GCA_000617785.1_Ec2010C-4558_genomic.fna.gz
https://ftp.ncbi.nlm.nih.gov/genomes/all/GCA/000/617/805/GCA_000617805.2_Ec2010C-4592/GCA_000617805.2_Ec2010C-4592_genomic.fna.gz
https://ftp.ncbi.nlm.nih.gov/genomes/all/GCA/000/617/965/GCA_000617965.1_EcK4405/GCA_000617965.1_EcK4405_genomic.fna.gz
https://ftp.ncbi.nlm.nih.gov/genomes/all/GCA/000/617/985/GCA_000617985.2_EcK1516/GCA_000617985.2_EcK1516_genomic.fna.gz
https://ftp.ncbi.nlm.nih.gov/genomes/all/GCA/000/618/005/GCA_000618005.2_Ec98-3133/GCA_000618005.2_Ec98-3133_genomic.fna.gz
https://ftp.ncbi.nlm.nih.gov/genomes/all/GCA/000/618/025/GCA_000618025.1_EcK1420/GCA_000618025.1_EcK1420_genomic.fna.gz
https://ftp.ncbi.nlm.nih.gov/genomes/all/GCA/000/618/045/GCA_000618045.1_EcF6749/GCA_000618045.1_EcF6749_genomic.fna.gz
https://ftp.ncbi.nlm.nih.gov/genomes/all/GCA/000/618/065/GCA_000618065.2_EcF7384/GCA_000618065.2_EcF7384_genomic.fna.gz
https://ftp.ncbi.nlm.nih.gov/genomes/all/GCA/000/618/085/GCA_000618085.1_EcF5656C1/GCA_000618085.1_EcF5656C1_genomic.fna.gz
https://ftp.ncbi.nlm.nih.gov/genomes/all/GCA/000/618/105/GCA_000618105.2_EcF6142/GCA_000618105.2_EcF6142_genomic.fna.gz
https://ftp.ncbi.nlm.nih.gov/genomes/all/GCA/000/618/125/GCA_000618125.1_EcF6627/GCA_000618125.1_EcF6627_genomic.fna.gz
https://ftp.ncbi.nlm.nih.gov/genomes/all/GCA/000/618/145/GCA_000618145.2_EcF7410/GCA_000618145.2_EcF7410_genomic.fna.gz
https://ftp.ncbi.nlm.nih.gov/genomes/all/GCA/000/618/165/GCA_000618165.2_EcF6714/GCA_000618165.2_EcF6714_genomic.fna.gz
https://ftp.ncbi.nlm.nih.gov/genomes/all/GCA/000/618/185/GCA_000618185.1_EcG5303/GCA_000618185.1_EcG5303_genomic.fna.gz
https://ftp.ncbi.nlm.nih.gov/genomes/all/GCA/000/618/205/GCA_000618205.2_EcF9792/GCA_000618205.2_EcF9792_genomic.fna.gz
https://ftp.ncbi.nlm.nih.gov/genomes/all/GCA/000/618/225/GCA_000618225.2_EcF7377/GCA_000618225.2_EcF7377_genomic.fna.gz
https://ftp.ncbi.nlm.nih.gov/genomes/all/GCA/000/618/245/GCA_000618245.1_EcH2495/GCA_000618245.1_EcH2495_genomic.fna.gz
https://ftp.ncbi.nlm.nih.gov/genomes/all/GCA/000/618/265/GCA_000618265.2_EcF6751/GCA_000618265.2_EcF6751_genomic.fna.gz
https://ftp.ncbi.nlm.nih.gov/genomes/all/GCA/000/618/285/GCA_000618285.2_EcH2498/GCA_000618285.2_EcH2498_genomic.fna.gz
https://ftp.ncbi.nlm.nih.gov/genomes/all/GCA/000/618/305/GCA_000618305.2_EcF6750/GCA_000618305.2_EcF6750_genomic.fna.gz
https://ftp.ncbi.nlm.nih.gov/genomes/all/GCA/000/618/325/GCA_000618325.1_EcK1796/GCA_000618325.1_EcK1796_genomic.fna.gz
https://ftp.ncbi.nlm.nih.gov/genomes/all/GCA/000/618/345/GCA_000618345.1_EcK1845/GCA_000618345.1_EcK1845_genomic.fna.gz
https://ftp.ncbi.nlm.nih.gov/genomes/all/GCA/000/618/365/GCA_000618365.1_EcK1793/GCA_000618365.1_EcK1793_genomic.fna.gz
https://ftp.ncbi.nlm.nih.gov/genomes/all/GCA/000/618/385/GCA_000618385.1_EcK1795/GCA_000618385.1_EcK1795_genomic.fna.gz
https://ftp.ncbi.nlm.nih.gov/genomes/all/GCA/000/618/405/GCA_000618405.2_EcE2539C1/GCA_000618405.2_EcE2539C1_genomic.fna.gz
https://ftp.ncbi.nlm.nih.gov/genomes/all/GCA/000/618/425/GCA_000618425.1_EcK1792/GCA_000618425.1_EcK1792_genomic.fna.gz
https://ftp.ncbi.nlm.nih.gov/genomes/all/GCA/000/618/445/GCA_000618445.1_EcK1921/GCA_000618445.1_EcK1921_genomic.fna.gz
https://ftp.ncbi.nlm.nih.gov/genomes/all/GCA/000/618/465/GCA_000618465.1_EcK1927/GCA_000618465.1_EcK1927_genomic.fna.gz
https://ftp.ncbi.nlm.nih.gov/genomes/all/GCA/000/618/485/GCA_000618485.1_EcK2188/GCA_000618485.1_EcK2188_genomic.fna.gz
https://ftp.ncbi.nlm.nih.gov/genomes/all/GCA/000/618/505/GCA_000618505.1_EcK2191/GCA_000618505.1_EcK2191_genomic.fna.gz
https://ftp.ncbi.nlm.nih.gov/genomes/all/GCA/000/618/525/GCA_000618525.1_EcK2581/GCA_000618525.1_EcK2581_genomic.fna.gz
https://ftp.ncbi.nlm.nih.gov/genomes/all/GCA/000/618/545/GCA_000618545.1_EcK2622/GCA_000618545.1_EcK2622_genomic.fna.gz
https://ftp.ncbi.nlm.nih.gov/genomes/all/GCA/000/618/565/GCA_000618565.1_EcK2845/GCA_000618565.1_EcK2845_genomic.fna.gz
https://ftp.ncbi.nlm.nih.gov/genomes/all/GCA/000/618/585/GCA_000618585.1_EcK2854/GCA_000618585.1_EcK2854_genomic.fna.gz
https://ftp.ncbi.nlm.nih.gov/genomes/all/GCA/000/618/605/GCA_000618605.1_EcK4396/GCA_000618605.1_EcK4396_genomic.fna.gz
https://ftp.ncbi.nlm.nih.gov/genomes/all/GCA/000/618/625/GCA_000618625.1_EcK4406/GCA_000618625.1_EcK4406_genomic.fna.gz
https://ftp.ncbi.nlm.nih.gov/genomes/all/GCA/000/618/645/GCA_000618645.1_EcK2192/GCA_000618645.1_EcK2192_genomic.fna.gz
https://ftp.ncbi.nlm.nih.gov/genomes/all/GCA/000/618/665/GCA_000618665.1_EcK2324/GCA_000618665.1_EcK2324_genomic.fna.gz
https://ftp.ncbi.nlm.nih.gov/genomes/all/GCA/000/618/685/GCA_000618685.1_EcK4527/GCA_000618685.1_EcK4527_genomic.fna.gz
https://ftp.ncbi.nlm.nih.gov/genomes/all/GCA/000/618/705/GCA_000618705.2_EcK5198/GCA_000618705.2_EcK5198_genomic.fna.gz
https://ftp.ncbi.nlm.nih.gov/genomes/all/GCA/000/618/725/GCA_000618725.2_EcK5269/GCA_000618725.2_EcK5269_genomic.fna.gz
https://ftp.ncbi.nlm.nih.gov/genomes/all/GCA/000/618/745/GCA_000618745.1_EcK5418/GCA_000618745.1_EcK5418_genomic.fna.gz
https://ftp.ncbi.nlm.nih.gov/genomes/all/GCA/000/618/765/GCA_000618765.1_EcK5448/GCA_000618765.1_EcK5448_genomic.fna.gz
https://ftp.ncbi.nlm.nih.gov/genomes/all/GCA/000/618/785/GCA_000618785.1_EcK5449/GCA_000618785.1_EcK5449_genomic.fna.gz
https://ftp.ncbi.nlm.nih.gov/genomes/all/GCA/000/618/805/GCA_000618805.1_EcK5453/GCA_000618805.1_EcK5453_genomic.fna.gz
https://ftp.ncbi.nlm.nih.gov/genomes/all/GCA/000/618/825/GCA_000618825.1_EcK5467/GCA_000618825.1_EcK5467_genomic.fna.gz
https://ftp.ncbi.nlm.nih.gov/genomes/all/GCA/000/618/845/GCA_000618845.1_EcK5602/GCA_000618845.1_EcK5602_genomic.fna.gz
https://ftp.ncbi.nlm.nih.gov/genomes/all/GCA/000/618/865/GCA_000618865.1_EcK5607/GCA_000618865.1_EcK5607_genomic.fna.gz
https://ftp.ncbi.nlm.nih.gov/genomes/all/GCA/000/618/885/GCA_000618885.1_EcK5460/GCA_000618885.1_EcK5460_genomic.fna.gz
https://ftp.ncbi.nlm.nih.gov/genomes/all/GCA/000/618/905/GCA_000618905.2_EcF8704-2/GCA_000618905.2_EcF8704-2_genomic.fna.gz
https://ftp.ncbi.nlm.nih.gov/genomes/all/GCA/000/618/925/GCA_000618925.2_EcK7140/GCA_000618925.2_EcK7140_genomic.fna.gz
https://ftp.ncbi.nlm.nih.gov/genomes/all/GCA/000/618/945/GCA_000618945.2_Ec2011EL-2290/GCA_000618945.2_Ec2011EL-2290_genomic.fna.gz
https://ftp.ncbi.nlm.nih.gov/genomes/all/GCA/000/618/965/GCA_000618965.1_Ec94-3025/GCA_000618965.1_Ec94-3025_genomic.fna.gz
https://ftp.ncbi.nlm.nih.gov/genomes/all/GCA/000/618/985/GCA_000618985.2_Ec2011EL-2313/GCA_000618985.2_Ec2011EL-2313_genomic.fna.gz
https://ftp.ncbi.nlm.nih.gov/genomes/all/GCA/000/619/005/GCA_000619005.2_Ec2009C-4052/GCA_000619005.2_Ec2009C-4052_genomic.fna.gz
https://ftp.ncbi.nlm.nih.gov/genomes/all/GCA/000/619/025/GCA_000619025.1_Ec2009C-4446/GCA_000619025.1_Ec2009C-4446_genomic.fna.gz
https://ftp.ncbi.nlm.nih.gov/genomes/all/GCA/000/619/045/GCA_000619045.2_Ec2009C-4258/GCA_000619045.2_Ec2009C-4258_genomic.fna.gz
https://ftp.ncbi.nlm.nih.gov/genomes/all/GCA/000/619/065/GCA_000619065.2_Ec2009C-4646/GCA_000619065.2_Ec2009C-4646_genomic.fna.gz
https://ftp.ncbi.nlm.nih.gov/genomes/all/GCA/000/619/085/GCA_000619085.2_Ec2009C-4750/GCA_000619085.2_Ec2009C-4750_genomic.fna.gz
https://ftp.ncbi.nlm.nih.gov/genomes/all/GCA/000/619/105/GCA_000619105.1_Ec2009C-4780/GCA_000619105.1_Ec2009C-4780_genomic.fna.gz
https://ftp.ncbi.nlm.nih.gov/genomes/all/GCA/000/619/125/GCA_000619125.2_Ec2009EL1302/GCA_000619125.2_Ec2009EL1302_genomic.fna.gz
https://ftp.ncbi.nlm.nih.gov/genomes/all/GCA/000/619/145/GCA_000619145.1_Ec2009EL1449/GCA_000619145.1_Ec2009EL1449_genomic.fna.gz
https://ftp.ncbi.nlm.nih.gov/genomes/all/GCA/000/619/165/GCA_000619165.1_Ec2009EL1913/GCA_000619165.1_Ec2009EL1913_genomic.fna.gz
https://ftp.ncbi.nlm.nih.gov/genomes/all/GCA/000/619/185/GCA_000619185.1_Ec2010C-3508/GCA_000619185.1_Ec2010C-3508_genomic.fna.gz
https://ftp.ncbi.nlm.nih.gov/genomes/all/GCA/000/619/205/GCA_000619205.2_Ec2010C-3794/GCA_000619205.2_Ec2010C-3794_genomic.fna.gz
https://ftp.ncbi.nlm.nih.gov/genomes/all/GCA/000/619/225/GCA_000619225.2_Ec2009C-4006/GCA_000619225.2_Ec2009C-4006_genomic.fna.gz
https://ftp.ncbi.nlm.nih.gov/genomes/all/GCA/000/619/245/GCA_000619245.1_Ec2009C-3299/GCA_000619245.1_Ec2009C-3299_genomic.fna.gz
https://ftp.ncbi.nlm.nih.gov/genomes/all/GCA/000/619/265/GCA_000619265.2_Ec2009C-3686/GCA_000619265.2_Ec2009C-3686_genomic.fna.gz
https://ftp.ncbi.nlm.nih.gov/genomes/all/GCA/000/619/285/GCA_000619285.2_Ec2009C-3601/GCA_000619285.2_Ec2009C-3601_genomic.fna.gz
https://ftp.ncbi.nlm.nih.gov/genomes/all/GCA/000/619/305/GCA_000619305.1_Ec2009C-3745/GCA_000619305.1_Ec2009C-3745_genomic.fna.gz
https://ftp.ncbi.nlm.nih.gov/genomes/all/GCA/000/619/325/GCA_000619325.2_Ec2009C-3307/GCA_000619325.2_Ec2009C-3307_genomic.fna.gz
https://ftp.ncbi.nlm.nih.gov/genomes/all/GCA/000/619/345/GCA_000619345.1_Ec2009C-3292/GCA_000619345.1_Ec2009C-3292_genomic.fna.gz
https://ftp.ncbi.nlm.nih.gov/genomes/all/GCA/000/619/365/GCA_000619365.1_EcK5852/GCA_000619365.1_EcK5852_genomic.fna.gz
https://ftp.ncbi.nlm.nih.gov/genomes/all/GCA/000/619/385/GCA_000619385.1_EcK6590/GCA_000619385.1_EcK6590_genomic.fna.gz
https://ftp.ncbi.nlm.nih.gov/genomes/all/GCA/000/619/405/GCA_000619405.1_EcK6676/GCA_000619405.1_EcK6676_genomic.fna.gz
https://ftp.ncbi.nlm.nih.gov/genomes/all/GCA/000/619/425/GCA_000619425.1_EcK6687/GCA_000619425.1_EcK6687_genomic.fna.gz
https://ftp.ncbi.nlm.nih.gov/genomes/all/GCA/000/619/445/GCA_000619445.1_EcK5609/GCA_000619445.1_EcK5609_genomic.fna.gz
https://ftp.ncbi.nlm.nih.gov/genomes/all/GCA/000/619/465/GCA_000619465.2_EcK6722/GCA_000619465.2_EcK6722_genomic.fna.gz
https://ftp.ncbi.nlm.nih.gov/genomes/all/GCA/000/619/485/GCA_000619485.1_EcK6723/GCA_000619485.1_EcK6723_genomic.fna.gz
https://ftp.ncbi.nlm.nih.gov/genomes/all/GCA/000/619/505/GCA_000619505.1_EcK6728/GCA_000619505.1_EcK6728_genomic.fna.gz
https://ftp.ncbi.nlm.nih.gov/genomes/all/GCA/000/619/525/GCA_000619525.1_EcK6890/GCA_000619525.1_EcK6890_genomic.fna.gz
https://ftp.ncbi.nlm.nih.gov/genomes/all/GCA/000/619/545/GCA_000619545.2_EcK6895/GCA_000619545.2_EcK6895_genomic.fna.gz
https://ftp.ncbi.nlm.nih.gov/genomes/all/GCA/000/619/565/GCA_000619565.2_EcK6897/GCA_000619565.2_EcK6897_genomic.fna.gz
https://ftp.ncbi.nlm.nih.gov/genomes/all/GCA/000/619/585/GCA_000619585.2_EcK6898/GCA_000619585.2_EcK6898_genomic.fna.gz
https://ftp.ncbi.nlm.nih.gov/genomes/all/GCA/000/619/605/GCA_000619605.1_EcK6908/GCA_000619605.1_EcK6908_genomic.fna.gz
https://ftp.ncbi.nlm.nih.gov/genomes/all/GCA/000/619/625/GCA_000619625.1_EcK6904/GCA_000619625.1_EcK6904_genomic.fna.gz
https://ftp.ncbi.nlm.nih.gov/genomes/all/GCA/000/619/645/GCA_000619645.2_EcK6915/GCA_000619645.2_EcK6915_genomic.fna.gz
https://ftp.ncbi.nlm.nih.gov/genomes/all/GCA/000/619/665/GCA_000619665.1_Ec08-4529/GCA_000619665.1_Ec08-4529_genomic.fna.gz
https://ftp.ncbi.nlm.nih.gov/genomes/all/GCA/000/619/685/GCA_000619685.2_Ec08-4540/GCA_000619685.2_Ec08-4540_genomic.fna.gz
https://ftp.ncbi.nlm.nih.gov/genomes/all/GCA/000/619/705/GCA_000619705.2_Ec08-4661/GCA_000619705.2_Ec08-4661_genomic.fna.gz
https://ftp.ncbi.nlm.nih.gov/genomes/all/GCA/000/619/725/GCA_000619725.2_Ec2009C-3227/GCA_000619725.2_Ec2009C-3227_genomic.fna.gz
https://ftp.ncbi.nlm.nih.gov/genomes/all/GCA/000/619/745/GCA_000619745.2_Ec2009C-4050/GCA_000619745.2_Ec2009C-4050_genomic.fna.gz
https://ftp.ncbi.nlm.nih.gov/genomes/all/GCA/000/619/765/GCA_000619765.2_Ec2009C-3279/GCA_000619765.2_Ec2009C-3279_genomic.fna.gz
https://ftp.ncbi.nlm.nih.gov/genomes/all/GCA/000/622/265/GCA_000622265.1_CLC_6.5.1_of_E._coli_genome/GCA_000622265.1_CLC_6.5.1_of_E._coli_genome_genomic.fna.gz
https://ftp.ncbi.nlm.nih.gov/genomes/all/GCA/000/622/285/GCA_000622285.2_ASM62228v2/GCA_000622285.2_ASM62228v2_genomic.fna.gz
https://ftp.ncbi.nlm.nih.gov/genomes/all/GCA/000/622/445/GCA_000622445.2_Ec03-3500/GCA_000622445.2_Ec03-3500_genomic.fna.gz
https://ftp.ncbi.nlm.nih.gov/genomes/all/GCA/000/622/465/GCA_000622465.2_Ec06-3464/GCA_000622465.2_Ec06-3464_genomic.fna.gz
https://ftp.ncbi.nlm.nih.gov/genomes/all/GCA/000/622/485/GCA_000622485.2_Ec2010C-4819/GCA_000622485.2_Ec2010C-4819_genomic.fna.gz
https://ftp.ncbi.nlm.nih.gov/genomes/all/GCA/000/622/505/GCA_000622505.2_Ec2010C-4430/GCA_000622505.2_Ec2010C-4430_genomic.fna.gz
https://ftp.ncbi.nlm.nih.gov/genomes/all/GCA/000/622/535/GCA_000622535.2_Ec2010C-5028/GCA_000622535.2_Ec2010C-5028_genomic.fna.gz
https://ftp.ncbi.nlm.nih.gov/genomes/all/GCA/000/622/555/GCA_000622555.1_Ec2010EL-1699/GCA_000622555.1_Ec2010EL-1699_genomic.fna.gz
https://ftp.ncbi.nlm.nih.gov/genomes/all/GCA/000/622/575/GCA_000622575.2_Ec2010C-4244/GCA_000622575.2_Ec2010C-4244_genomic.fna.gz
https://ftp.ncbi.nlm.nih.gov/genomes/all/GCA/000/622/595/GCA_000622595.2_Ec2009C-3996/GCA_000622595.2_Ec2009C-3996_genomic.fna.gz
https://ftp.ncbi.nlm.nih.gov/genomes/all/GCA/000/622/615/GCA_000622615.2_Ec2009C-4760/GCA_000622615.2_Ec2009C-4760_genomic.fna.gz
https://ftp.ncbi.nlm.nih.gov/genomes/all/GCA/000/622/635/GCA_000622635.2_Ec2009C-4826/GCA_000622635.2_Ec2009C-4826_genomic.fna.gz
https://ftp.ncbi.nlm.nih.gov/genomes/all/GCA/000/622/655/GCA_000622655.2_Ec2010C-4834/GCA_000622655.2_Ec2010C-4834_genomic.fna.gz
https://ftp.ncbi.nlm.nih.gov/genomes/all/GCA/000/622/675/GCA_000622675.2_Ec2010C-3051/GCA_000622675.2_Ec2010C-3051_genomic.fna.gz
https://ftp.ncbi.nlm.nih.gov/genomes/all/GCA/000/622/695/GCA_000622695.2_Ec2010C-3472/GCA_000622695.2_Ec2010C-3472_genomic.fna.gz
https://ftp.ncbi.nlm.nih.gov/genomes/all/GCA/000/622/715/GCA_000622715.2_Ec2010C-3871/GCA_000622715.2_Ec2010C-3871_genomic.fna.gz
https://ftp.ncbi.nlm.nih.gov/genomes/all/GCA/000/622/735/GCA_000622735.2_Ec2010C-3902/GCA_000622735.2_Ec2010C-3902_genomic.fna.gz
https://ftp.ncbi.nlm.nih.gov/genomes/all/GCA/000/622/755/GCA_000622755.2_Ec2009C-3689/GCA_000622755.2_Ec2009C-3689_genomic.fna.gz
https://ftp.ncbi.nlm.nih.gov/genomes/all/GCA/000/622/775/GCA_000622775.2_Ec2011C-3270/GCA_000622775.2_Ec2011C-3270_genomic.fna.gz
https://ftp.ncbi.nlm.nih.gov/genomes/all/GCA/000/622/795/GCA_000622795.2_Ec2011C-3282/GCA_000622795.2_Ec2011C-3282_genomic.fna.gz
https://ftp.ncbi.nlm.nih.gov/genomes/all/GCA/000/622/815/GCA_000622815.1_Ec2011C-3387/GCA_000622815.1_Ec2011C-3387_genomic.fna.gz
https://ftp.ncbi.nlm.nih.gov/genomes/all/GCA/000/622/835/GCA_000622835.1_Ec2011C-3506/GCA_000622835.1_Ec2011C-3506_genomic.fna.gz
https://ftp.ncbi.nlm.nih.gov/genomes/all/GCA/000/622/855/GCA_000622855.2_Ec2011C-3655/GCA_000622855.2_Ec2011C-3655_genomic.fna.gz
https://ftp.ncbi.nlm.nih.gov/genomes/all/GCA/000/622/875/GCA_000622875.2_Ec2009C-3612/GCA_000622875.2_Ec2009C-3612_genomic.fna.gz
https://ftp.ncbi.nlm.nih.gov/genomes/all/GCA/000/627/075/GCA_000627075.1_ASM62707v1/GCA_000627075.1_ASM62707v1_genomic.fna.gz
https://ftp.ncbi.nlm.nih.gov/genomes/all/GCA/000/627/095/GCA_000627095.1_ASM62709v1/GCA_000627095.1_ASM62709v1_genomic.fna.gz
https://ftp.ncbi.nlm.nih.gov/genomes/all/GCA/000/627/135/GCA_000627135.1_ASM62713v1/GCA_000627135.1_ASM62713v1_genomic.fna.gz
https://ftp.ncbi.nlm.nih.gov/genomes/all/GCA/000/627/155/GCA_000627155.1_ASM62715v1/GCA_000627155.1_ASM62715v1_genomic.fna.gz
https://ftp.ncbi.nlm.nih.gov/genomes/all/GCA/000/627/175/GCA_000627175.1_ASM62717v1/GCA_000627175.1_ASM62717v1_genomic.fna.gz
https://ftp.ncbi.nlm.nih.gov/genomes/all/GCA/000/627/195/GCA_000627195.1_ASM62719v1/GCA_000627195.1_ASM62719v1_genomic.fna.gz
https://ftp.ncbi.nlm.nih.gov/genomes/all/GCA/000/627/215/GCA_000627215.1_ASM62721v1/GCA_000627215.1_ASM62721v1_genomic.fna.gz
https://ftp.ncbi.nlm.nih.gov/genomes/all/GCA/000/627/235/GCA_000627235.1_ASM62723v1/GCA_000627235.1_ASM62723v1_genomic.fna.gz
https://ftp.ncbi.nlm.nih.gov/genomes/all/GCA/000/627/255/GCA_000627255.1_ASM62725v1/GCA_000627255.1_ASM62725v1_genomic.fna.gz
https://ftp.ncbi.nlm.nih.gov/genomes/all/GCA/000/627/295/GCA_000627295.1_ASM62729v1/GCA_000627295.1_ASM62729v1_genomic.fna.gz
https://ftp.ncbi.nlm.nih.gov/genomes/all/GCA/000/627/315/GCA_000627315.1_ASM62731v1/GCA_000627315.1_ASM62731v1_genomic.fna.gz
https://ftp.ncbi.nlm.nih.gov/genomes/all/GCA/000/627/435/GCA_000627435.1_ASM62743v1/GCA_000627435.1_ASM62743v1_genomic.fna.gz
https://ftp.ncbi.nlm.nih.gov/genomes/all/GCA/000/627/455/GCA_000627455.1_ASM62745v1/GCA_000627455.1_ASM62745v1_genomic.fna.gz
https://ftp.ncbi.nlm.nih.gov/genomes/all/GCA/000/627/475/GCA_000627475.1_ASM62747v1/GCA_000627475.1_ASM62747v1_genomic.fna.gz
https://ftp.ncbi.nlm.nih.gov/genomes/all/GCA/000/627/795/GCA_000627795.1_ASM62779v1/GCA_000627795.1_ASM62779v1_genomic.fna.gz
https://ftp.ncbi.nlm.nih.gov/genomes/all/GCA/000/627/815/GCA_000627815.1_ASM62781v1/GCA_000627815.1_ASM62781v1_genomic.fna.gz
https://ftp.ncbi.nlm.nih.gov/genomes/all/GCA/000/627/835/GCA_000627835.1_ASM62783v1/GCA_000627835.1_ASM62783v1_genomic.fna.gz
https://ftp.ncbi.nlm.nih.gov/genomes/all/GCA/000/627/855/GCA_000627855.1_ASM62785v1/GCA_000627855.1_ASM62785v1_genomic.fna.gz
https://ftp.ncbi.nlm.nih.gov/genomes/all/GCA/000/627/885/GCA_000627885.1_ASM62788v1/GCA_000627885.1_ASM62788v1_genomic.fna.gz
https://ftp.ncbi.nlm.nih.gov/genomes/all/GCA/000/627/905/GCA_000627905.1_ASM62790v1/GCA_000627905.1_ASM62790v1_genomic.fna.gz
https://ftp.ncbi.nlm.nih.gov/genomes/all/GCA/000/627/925/GCA_000627925.1_ASM62792v1/GCA_000627925.1_ASM62792v1_genomic.fna.gz
https://ftp.ncbi.nlm.nih.gov/genomes/all/GCA/000/627/945/GCA_000627945.1_ASM62794v1/GCA_000627945.1_ASM62794v1_genomic.fna.gz
https://ftp.ncbi.nlm.nih.gov/genomes/all/GCA/000/627/965/GCA_000627965.1_ASM62796v1/GCA_000627965.1_ASM62796v1_genomic.fna.gz
https://ftp.ncbi.nlm.nih.gov/genomes/all/GCA/000/627/985/GCA_000627985.1_ASM62798v1/GCA_000627985.1_ASM62798v1_genomic.fna.gz
https://ftp.ncbi.nlm.nih.gov/genomes/all/GCA/000/632/555/GCA_000632555.1_Ec2010EL-2044/GCA_000632555.1_Ec2010EL-2044_genomic.fna.gz
https://ftp.ncbi.nlm.nih.gov/genomes/all/GCA/000/632/575/GCA_000632575.1_Ec2009C-4747/GCA_000632575.1_Ec2009C-4747_genomic.fna.gz
https://ftp.ncbi.nlm.nih.gov/genomes/all/GCA/000/632/595/GCA_000632595.2_Ec2009EL-2169/GCA_000632595.2_Ec2009EL-2169_genomic.fna.gz
https://ftp.ncbi.nlm.nih.gov/genomes/all/GCA/000/632/615/GCA_000632615.2_Ec2010C-3053/GCA_000632615.2_Ec2010C-3053_genomic.fna.gz
https://ftp.ncbi.nlm.nih.gov/genomes/all/GCA/000/632/635/GCA_000632635.1_Ec2009C-4126/GCA_000632635.1_Ec2009C-4126_genomic.fna.gz
https://ftp.ncbi.nlm.nih.gov/genomes/all/GCA/000/632/655/GCA_000632655.1_Ec2010EL-2045/GCA_000632655.1_Ec2010EL-2045_genomic.fna.gz
https://ftp.ncbi.nlm.nih.gov/genomes/all/GCA/000/632/675/GCA_000632675.2_Ec2011C-3453/GCA_000632675.2_Ec2011C-3453_genomic.fna.gz
https://ftp.ncbi.nlm.nih.gov/genomes/all/GCA/000/633/655/GCA_000633655.1_Esch_coli_BIDMC_83_V1/GCA_000633655.1_Esch_coli_BIDMC_83_V1_genomic.fna.gz
https://ftp.ncbi.nlm.nih.gov/genomes/all/GCA/000/633/675/GCA_000633675.1_Esch_coli_BIDMC_82_V1/GCA_000633675.1_Esch_coli_BIDMC_82_V1_genomic.fna.gz
https://ftp.ncbi.nlm.nih.gov/genomes/all/GCA/000/647/455/GCA_000647455.1_02-04446_clc_bio_denovo/GCA_000647455.1_02-04446_clc_bio_denovo_genomic.fna.gz
https://ftp.ncbi.nlm.nih.gov/genomes/all/GCA/000/647/475/GCA_000647475.1_I-151_clc_bio_denovo/GCA_000647475.1_I-151_clc_bio_denovo_genomic.fna.gz
https://ftp.ncbi.nlm.nih.gov/genomes/all/GCA/000/647/495/GCA_000647495.1_02-07607_clc_bio_denovo/GCA_000647495.1_02-07607_clc_bio_denovo_genomic.fna.gz
https://ftp.ncbi.nlm.nih.gov/genomes/all/GCA/000/647/515/GCA_000647515.1_220_00_clc_bio_denovo/GCA_000647515.1_220_00_clc_bio_denovo_genomic.fna.gz
https://ftp.ncbi.nlm.nih.gov/genomes/all/GCA/000/647/795/GCA_000647795.2_ASM64779v2/GCA_000647795.2_ASM64779v2_genomic.fna.gz
https://ftp.ncbi.nlm.nih.gov/genomes/all/GCA/000/647/815/GCA_000647815.3_ASM64781v3/GCA_000647815.3_ASM64781v3_genomic.fna.gz
https://ftp.ncbi.nlm.nih.gov/genomes/all/GCA/000/662/395/GCA_000662395.1_ASM66239v1/GCA_000662395.1_ASM66239v1_genomic.fna.gz
https://ftp.ncbi.nlm.nih.gov/genomes/all/GCA/000/671/295/GCA_000671295.1_ASM67129v1/GCA_000671295.1_ASM67129v1_genomic.fna.gz
https://ftp.ncbi.nlm.nih.gov/genomes/all/GCA/000/681/435/GCA_000681435.1_IEH71520_1.0/GCA_000681435.1_IEH71520_1.0_genomic.fna.gz
https://ftp.ncbi.nlm.nih.gov/genomes/all/GCA/000/687/005/GCA_000687005.1_ASM68700v1/GCA_000687005.1_ASM68700v1_genomic.fna.gz
https://ftp.ncbi.nlm.nih.gov/genomes/all/GCA/000/687/025/GCA_000687025.1_ASM68702v1/GCA_000687025.1_ASM68702v1_genomic.fna.gz
https://ftp.ncbi.nlm.nih.gov/genomes/all/GCA/000/687/045/GCA_000687045.1_ASM68704v1/GCA_000687045.1_ASM68704v1_genomic.fna.gz
https://ftp.ncbi.nlm.nih.gov/genomes/all/GCA/000/687/065/GCA_000687065.1_ASM68706v1/GCA_000687065.1_ASM68706v1_genomic.fna.gz
https://ftp.ncbi.nlm.nih.gov/genomes/all/GCA/000/687/085/GCA_000687085.1_ASM68708v1/GCA_000687085.1_ASM68708v1_genomic.fna.gz
https://ftp.ncbi.nlm.nih.gov/genomes/all/GCA/000/687/105/GCA_000687105.1_ASM68710v1/GCA_000687105.1_ASM68710v1_genomic.fna.gz
https://ftp.ncbi.nlm.nih.gov/genomes/all/GCA/000/687/125/GCA_000687125.1_ASM68712v1/GCA_000687125.1_ASM68712v1_genomic.fna.gz
https://ftp.ncbi.nlm.nih.gov/genomes/all/GCA/000/689/315/GCA_000689315.1_IS9/GCA_000689315.1_IS9_genomic.fna.gz
https://ftp.ncbi.nlm.nih.gov/genomes/all/GCA/000/690/815/GCA_000690815.1_ASM69081v1/GCA_000690815.1_ASM69081v1_genomic.fna.gz
https://ftp.ncbi.nlm.nih.gov/genomes/all/GCA/000/690/945/GCA_000690945.1_S7438/GCA_000690945.1_S7438_genomic.fna.gz
https://ftp.ncbi.nlm.nih.gov/genomes/all/GCA/000/690/965/GCA_000690965.1_S6400/GCA_000690965.1_S6400_genomic.fna.gz
https://ftp.ncbi.nlm.nih.gov/genomes/all/GCA/000/690/985/GCA_000690985.1_S7005/GCA_000690985.1_S7005_genomic.fna.gz
https://ftp.ncbi.nlm.nih.gov/genomes/all/GCA/000/691/005/GCA_000691005.1_S5274/GCA_000691005.1_S5274_genomic.fna.gz
https://ftp.ncbi.nlm.nih.gov/genomes/all/GCA/000/691/025/GCA_000691025.1_S6662/GCA_000691025.1_S6662_genomic.fna.gz
https://ftp.ncbi.nlm.nih.gov/genomes/all/GCA/000/691/045/GCA_000691045.1_S7380/GCA_000691045.1_S7380_genomic.fna.gz
https://ftp.ncbi.nlm.nih.gov/genomes/all/GCA/000/691/065/GCA_000691065.1_S6966/GCA_000691065.1_S6966_genomic.fna.gz
https://ftp.ncbi.nlm.nih.gov/genomes/all/GCA/000/691/085/GCA_000691085.1_S6995/GCA_000691085.1_S6995_genomic.fna.gz
https://ftp.ncbi.nlm.nih.gov/genomes/all/GCA/000/691/105/GCA_000691105.1_S6685/GCA_000691105.1_S6685_genomic.fna.gz
https://ftp.ncbi.nlm.nih.gov/genomes/all/GCA/000/692/375/GCA_000692375.1_Esch_coli_BIDMC_58_V1/GCA_000692375.1_Esch_coli_BIDMC_58_V1_genomic.fna.gz
https://ftp.ncbi.nlm.nih.gov/genomes/all/GCA/000/692/395/GCA_000692395.1_Esch_coli_BIDMC_59_V1/GCA_000692395.1_Esch_coli_BIDMC_59_V1_genomic.fna.gz
https://ftp.ncbi.nlm.nih.gov/genomes/all/GCA/000/692/415/GCA_000692415.1_Esch_coli_BIDMC_62_V1/GCA_000692415.1_Esch_coli_BIDMC_62_V1_genomic.fna.gz
https://ftp.ncbi.nlm.nih.gov/genomes/all/GCA/000/692/435/GCA_000692435.1_Esch_coli_BIDMC_63_V1/GCA_000692435.1_Esch_coli_BIDMC_63_V1_genomic.fna.gz
https://ftp.ncbi.nlm.nih.gov/genomes/all/GCA/000/692/455/GCA_000692455.1_Esch_coli_BIDMC_64_V1/GCA_000692455.1_Esch_coli_BIDMC_64_V1_genomic.fna.gz
https://ftp.ncbi.nlm.nih.gov/genomes/all/GCA/000/692/475/GCA_000692475.1_Esch_coli_BIDMC_65_V1/GCA_000692475.1_Esch_coli_BIDMC_65_V1_genomic.fna.gz
https://ftp.ncbi.nlm.nih.gov/genomes/all/GCA/000/692/495/GCA_000692495.1_Esch_coli_BIDMC_70_V1/GCA_000692495.1_Esch_coli_BIDMC_70_V1_genomic.fna.gz
https://ftp.ncbi.nlm.nih.gov/genomes/all/GCA/000/692/515/GCA_000692515.1_Esch_coli_BIDMC_71_V1/GCA_000692515.1_Esch_coli_BIDMC_71_V1_genomic.fna.gz
https://ftp.ncbi.nlm.nih.gov/genomes/all/GCA/000/692/535/GCA_000692535.1_Esch_coli_BIDMC_72_V1/GCA_000692535.1_Esch_coli_BIDMC_72_V1_genomic.fna.gz
https://ftp.ncbi.nlm.nih.gov/genomes/all/GCA/000/692/555/GCA_000692555.1_Esch_coli_BIDMC_73_V1/GCA_000692555.1_Esch_coli_BIDMC_73_V1_genomic.fna.gz
https://ftp.ncbi.nlm.nih.gov/genomes/all/GCA/000/692/575/GCA_000692575.1_Esch_coli_BIDMC_74_V1/GCA_000692575.1_Esch_coli_BIDMC_74_V1_genomic.fna.gz
https://ftp.ncbi.nlm.nih.gov/genomes/all/GCA/000/692/595/GCA_000692595.1_Esch_coli_BIDMC_75_V1/GCA_000692595.1_Esch_coli_BIDMC_75_V1_genomic.fna.gz
https://ftp.ncbi.nlm.nih.gov/genomes/all/GCA/000/692/615/GCA_000692615.1_Esch_coli_BIDMC_76_V1/GCA_000692615.1_Esch_coli_BIDMC_76_V1_genomic.fna.gz
https://ftp.ncbi.nlm.nih.gov/genomes/all/GCA/000/692/635/GCA_000692635.1_Esch_coli_BIDMC_77_V1/GCA_000692635.1_Esch_coli_BIDMC_77_V1_genomic.fna.gz
https://ftp.ncbi.nlm.nih.gov/genomes/all/GCA/000/692/655/GCA_000692655.1_Esch_coli_BIDMC_78_V1/GCA_000692655.1_Esch_coli_BIDMC_78_V1_genomic.fna.gz
https://ftp.ncbi.nlm.nih.gov/genomes/all/GCA/000/692/675/GCA_000692675.1_Esch_coli_BIDMC_79_V1/GCA_000692675.1_Esch_coli_BIDMC_79_V1_genomic.fna.gz
https://ftp.ncbi.nlm.nih.gov/genomes/all/GCA/000/692/695/GCA_000692695.1_Esch_coli_CHS_68_V1/GCA_000692695.1_Esch_coli_CHS_68_V1_genomic.fna.gz
https://ftp.ncbi.nlm.nih.gov/genomes/all/GCA/000/692/715/GCA_000692715.1_Esch_coli_CHS_69_V1/GCA_000692715.1_Esch_coli_CHS_69_V1_genomic.fna.gz
https://ftp.ncbi.nlm.nih.gov/genomes/all/GCA/000/692/735/GCA_000692735.1_Esch_coli_CHS_77_V1/GCA_000692735.1_Esch_coli_CHS_77_V1_genomic.fna.gz
https://ftp.ncbi.nlm.nih.gov/genomes/all/GCA/000/692/755/GCA_000692755.1_Esch_coli_MGH_57_V1/GCA_000692755.1_Esch_coli_MGH_57_V1_genomic.fna.gz
https://ftp.ncbi.nlm.nih.gov/genomes/all/GCA/000/692/775/GCA_000692775.1_Esch_coli_MGH_58_V1/GCA_000692775.1_Esch_coli_MGH_58_V1_genomic.fna.gz
https://ftp.ncbi.nlm.nih.gov/genomes/all/GCA/000/692/795/GCA_000692795.1_Esch_coli_UCI_51_V1/GCA_000692795.1_Esch_coli_UCI_51_V1_genomic.fna.gz
https://ftp.ncbi.nlm.nih.gov/genomes/all/GCA/000/692/815/GCA_000692815.1_Esch_coli_UCI_53_V1/GCA_000692815.1_Esch_coli_UCI_53_V1_genomic.fna.gz
https://ftp.ncbi.nlm.nih.gov/genomes/all/GCA/000/692/835/GCA_000692835.1_Esch_coli_UCI_57_V1/GCA_000692835.1_Esch_coli_UCI_57_V1_genomic.fna.gz
https://ftp.ncbi.nlm.nih.gov/genomes/all/GCA/000/692/855/GCA_000692855.1_Esch_coli_UCI_58_V1/GCA_000692855.1_Esch_coli_UCI_58_V1_genomic.fna.gz
https://ftp.ncbi.nlm.nih.gov/genomes/all/GCA/000/692/875/GCA_000692875.1_Esch_coli_UCI_65_V1/GCA_000692875.1_Esch_coli_UCI_65_V1_genomic.fna.gz
https://ftp.ncbi.nlm.nih.gov/genomes/all/GCA/000/692/895/GCA_000692895.1_Esch_coli_UCI_66_V1/GCA_000692895.1_Esch_coli_UCI_66_V1_genomic.fna.gz
https://ftp.ncbi.nlm.nih.gov/genomes/all/GCA/000/695/115/GCA_000695115.1_Ecoli97-3250v1/GCA_000695115.1_Ecoli97-3250v1_genomic.fna.gz
https://ftp.ncbi.nlm.nih.gov/genomes/all/GCA/000/695/135/GCA_000695135.1_Ecoli97-3250v1/GCA_000695135.1_Ecoli97-3250v1_genomic.fna.gz
https://ftp.ncbi.nlm.nih.gov/genomes/all/GCA/000/695/155/GCA_000695155.1_Ecoli4865_96v1/GCA_000695155.1_Ecoli4865_96v1_genomic.fna.gz
https://ftp.ncbi.nlm.nih.gov/genomes/all/GCA/000/695/175/GCA_000695175.1_EcoliMI10-01v1/GCA_000695175.1_EcoliMI10-01v1_genomic.fna.gz
https://ftp.ncbi.nlm.nih.gov/genomes/all/GCA/000/695/505/GCA_000695505.1_SCB34/GCA_000695505.1_SCB34_genomic.fna.gz
https://ftp.ncbi.nlm.nih.gov/genomes/all/GCA/000/696/545/GCA_000696545.1_v1/GCA_000696545.1_v1_genomic.fna.gz
https://ftp.ncbi.nlm.nih.gov/genomes/all/GCA/000/696/835/GCA_000696835.1_ASM69683v1/GCA_000696835.1_ASM69683v1_genomic.fna.gz
https://ftp.ncbi.nlm.nih.gov/genomes/all/GCA/000/699/265/GCA_000699265.1_4541-1/GCA_000699265.1_4541-1_genomic.fna.gz
https://ftp.ncbi.nlm.nih.gov/genomes/all/GCA/000/699/285/GCA_000699285.1_4552-1/GCA_000699285.1_4552-1_genomic.fna.gz
https://ftp.ncbi.nlm.nih.gov/genomes/all/GCA/000/699/305/GCA_000699305.1_10810/GCA_000699305.1_10810_genomic.fna.gz
https://ftp.ncbi.nlm.nih.gov/genomes/all/GCA/000/699/365/GCA_000699365.1_7996-1/GCA_000699365.1_7996-1_genomic.fna.gz
https://ftp.ncbi.nlm.nih.gov/genomes/all/GCA/000/699/385/GCA_000699385.1_11117/GCA_000699385.1_11117_genomic.fna.gz
https://ftp.ncbi.nlm.nih.gov/genomes/all/GCA/000/700/065/GCA_000700065.1_ASM70006v1/GCA_000700065.1_ASM70006v1_genomic.fna.gz
https://ftp.ncbi.nlm.nih.gov/genomes/all/GCA/000/700/085/GCA_000700085.1_ASM70008v1/GCA_000700085.1_ASM70008v1_genomic.fna.gz
https://ftp.ncbi.nlm.nih.gov/genomes/all/GCA/000/700/105/GCA_000700105.1_ASM70010v1/GCA_000700105.1_ASM70010v1_genomic.fna.gz
https://ftp.ncbi.nlm.nih.gov/genomes/all/GCA/000/700/125/GCA_000700125.1_ASM70012v1/GCA_000700125.1_ASM70012v1_genomic.fna.gz
https://ftp.ncbi.nlm.nih.gov/genomes/all/GCA/000/700/145/GCA_000700145.1_ASM70014v1/GCA_000700145.1_ASM70014v1_genomic.fna.gz
https://ftp.ncbi.nlm.nih.gov/genomes/all/GCA/000/700/165/GCA_000700165.1_ASM70016v1/GCA_000700165.1_ASM70016v1_genomic.fna.gz
https://ftp.ncbi.nlm.nih.gov/genomes/all/GCA/000/700/185/GCA_000700185.1_ASM70018v1/GCA_000700185.1_ASM70018v1_genomic.fna.gz
https://ftp.ncbi.nlm.nih.gov/genomes/all/GCA/000/700/205/GCA_000700205.1_ASM70020v1/GCA_000700205.1_ASM70020v1_genomic.fna.gz
https://ftp.ncbi.nlm.nih.gov/genomes/all/GCA/000/700/225/GCA_000700225.1_ASM70022v1/GCA_000700225.1_ASM70022v1_genomic.fna.gz
https://ftp.ncbi.nlm.nih.gov/genomes/all/GCA/000/700/245/GCA_000700245.1_ASM70024v1/GCA_000700245.1_ASM70024v1_genomic.fna.gz
https://ftp.ncbi.nlm.nih.gov/genomes/all/GCA/000/700/265/GCA_000700265.1_ASM70026v1/GCA_000700265.1_ASM70026v1_genomic.fna.gz
https://ftp.ncbi.nlm.nih.gov/genomes/all/GCA/000/700/285/GCA_000700285.1_ASM70028v1/GCA_000700285.1_ASM70028v1_genomic.fna.gz
https://ftp.ncbi.nlm.nih.gov/genomes/all/GCA/000/700/305/GCA_000700305.1_ASM70030v1/GCA_000700305.1_ASM70030v1_genomic.fna.gz
https://ftp.ncbi.nlm.nih.gov/genomes/all/GCA/000/700/325/GCA_000700325.1_ASM70032v1/GCA_000700325.1_ASM70032v1_genomic.fna.gz
https://ftp.ncbi.nlm.nih.gov/genomes/all/GCA/000/700/345/GCA_000700345.1_ASM70034v1/GCA_000700345.1_ASM70034v1_genomic.fna.gz
https://ftp.ncbi.nlm.nih.gov/genomes/all/GCA/000/700/365/GCA_000700365.1_ASM70036v1/GCA_000700365.1_ASM70036v1_genomic.fna.gz
https://ftp.ncbi.nlm.nih.gov/genomes/all/GCA/000/700/385/GCA_000700385.1_ASM70038v1/GCA_000700385.1_ASM70038v1_genomic.fna.gz
https://ftp.ncbi.nlm.nih.gov/genomes/all/GCA/000/700/405/GCA_000700405.1_ASM70040v1/GCA_000700405.1_ASM70040v1_genomic.fna.gz
https://ftp.ncbi.nlm.nih.gov/genomes/all/GCA/000/700/425/GCA_000700425.1_ASM70042v1/GCA_000700425.1_ASM70042v1_genomic.fna.gz
https://ftp.ncbi.nlm.nih.gov/genomes/all/GCA/000/700/445/GCA_000700445.1_ASM70044v1/GCA_000700445.1_ASM70044v1_genomic.fna.gz
https://ftp.ncbi.nlm.nih.gov/genomes/all/GCA/000/700/465/GCA_000700465.1_ASM70046v1/GCA_000700465.1_ASM70046v1_genomic.fna.gz
https://ftp.ncbi.nlm.nih.gov/genomes/all/GCA/000/700/485/GCA_000700485.1_ASM70048v1/GCA_000700485.1_ASM70048v1_genomic.fna.gz
https://ftp.ncbi.nlm.nih.gov/genomes/all/GCA/000/700/505/GCA_000700505.1_ASM70050v1/GCA_000700505.1_ASM70050v1_genomic.fna.gz
https://ftp.ncbi.nlm.nih.gov/genomes/all/GCA/000/700/525/GCA_000700525.1_ASM70052v1/GCA_000700525.1_ASM70052v1_genomic.fna.gz
https://ftp.ncbi.nlm.nih.gov/genomes/all/GCA/000/700/545/GCA_000700545.1_ASM70054v1/GCA_000700545.1_ASM70054v1_genomic.fna.gz
https://ftp.ncbi.nlm.nih.gov/genomes/all/GCA/000/700/565/GCA_000700565.1_ASM70056v1/GCA_000700565.1_ASM70056v1_genomic.fna.gz
https://ftp.ncbi.nlm.nih.gov/genomes/all/GCA/000/700/585/GCA_000700585.1_ASM70058v1/GCA_000700585.1_ASM70058v1_genomic.fna.gz
https://ftp.ncbi.nlm.nih.gov/genomes/all/GCA/000/700/605/GCA_000700605.1_ASM70060v1/GCA_000700605.1_ASM70060v1_genomic.fna.gz
https://ftp.ncbi.nlm.nih.gov/genomes/all/GCA/000/700/625/GCA_000700625.1_ASM70062v1/GCA_000700625.1_ASM70062v1_genomic.fna.gz
https://ftp.ncbi.nlm.nih.gov/genomes/all/GCA/000/700/645/GCA_000700645.1_ASM70064v1/GCA_000700645.1_ASM70064v1_genomic.fna.gz
https://ftp.ncbi.nlm.nih.gov/genomes/all/GCA/000/700/665/GCA_000700665.1_ASM70066v1/GCA_000700665.1_ASM70066v1_genomic.fna.gz
https://ftp.ncbi.nlm.nih.gov/genomes/all/GCA/000/700/685/GCA_000700685.1_ASM70068v1/GCA_000700685.1_ASM70068v1_genomic.fna.gz
https://ftp.ncbi.nlm.nih.gov/genomes/all/GCA/000/700/705/GCA_000700705.1_ASM70070v1/GCA_000700705.1_ASM70070v1_genomic.fna.gz
https://ftp.ncbi.nlm.nih.gov/genomes/all/GCA/000/700/725/GCA_000700725.1_ASM70072v1/GCA_000700725.1_ASM70072v1_genomic.fna.gz
https://ftp.ncbi.nlm.nih.gov/genomes/all/GCA/000/701/105/GCA_000701105.2_ASM70110v2/GCA_000701105.2_ASM70110v2_genomic.fna.gz
https://ftp.ncbi.nlm.nih.gov/genomes/all/GCA/000/701/125/GCA_000701125.2_ASM70112v2/GCA_000701125.2_ASM70112v2_genomic.fna.gz
https://ftp.ncbi.nlm.nih.gov/genomes/all/GCA/000/701/145/GCA_000701145.1_EcMS4991.0/GCA_000701145.1_EcMS4991.0_genomic.fna.gz
https://ftp.ncbi.nlm.nih.gov/genomes/all/GCA/000/703/205/GCA_000703205.1_Ec07-3763/GCA_000703205.1_Ec07-3763_genomic.fna.gz
https://ftp.ncbi.nlm.nih.gov/genomes/all/GCA/000/703/225/GCA_000703225.1_Ec07-3858/GCA_000703225.1_Ec07-3858_genomic.fna.gz
https://ftp.ncbi.nlm.nih.gov/genomes/all/GCA/000/703/245/GCA_000703245.1_Ec07-4255/GCA_000703245.1_Ec07-4255_genomic.fna.gz
https://ftp.ncbi.nlm.nih.gov/genomes/all/GCA/000/703/265/GCA_000703265.1_Ec2009C-3740/GCA_000703265.1_Ec2009C-3740_genomic.fna.gz
https://ftp.ncbi.nlm.nih.gov/genomes/all/GCA/000/703/285/GCA_000703285.1_Ec2010C-3325/GCA_000703285.1_Ec2010C-3325_genomic.fna.gz
https://ftp.ncbi.nlm.nih.gov/genomes/all/GCA/000/703/305/GCA_000703305.1_Ec2010C-4211/GCA_000703305.1_Ec2010C-4211_genomic.fna.gz
https://ftp.ncbi.nlm.nih.gov/genomes/all/GCA/000/703/325/GCA_000703325.1_Ec2011C-3274/GCA_000703325.1_Ec2011C-3274_genomic.fna.gz
https://ftp.ncbi.nlm.nih.gov/genomes/all/GCA/000/703/345/GCA_000703345.1_Ec2011C-3317/GCA_000703345.1_Ec2011C-3317_genomic.fna.gz
https://ftp.ncbi.nlm.nih.gov/genomes/all/GCA/000/703/365/GCA_000703365.1_Ec2011C-3609/GCA_000703365.1_Ec2011C-3609_genomic.fna.gz
https://ftp.ncbi.nlm.nih.gov/genomes/all/GCA/000/703/385/GCA_000703385.1_ASM70338v1/GCA_000703385.1_ASM70338v1_genomic.fna.gz
https://ftp.ncbi.nlm.nih.gov/genomes/all/GCA/000/703/425/GCA_000703425.1_ASM70342v1/GCA_000703425.1_ASM70342v1_genomic.fna.gz
https://ftp.ncbi.nlm.nih.gov/genomes/all/GCA/000/703/445/GCA_000703445.1_ASM70344v1/GCA_000703445.1_ASM70344v1_genomic.fna.gz
https://ftp.ncbi.nlm.nih.gov/genomes/all/GCA/000/703/505/GCA_000703505.1_ASM70350v1/GCA_000703505.1_ASM70350v1_genomic.fna.gz
https://ftp.ncbi.nlm.nih.gov/genomes/all/GCA/000/703/525/GCA_000703525.1_ASM70352v1/GCA_000703525.1_ASM70352v1_genomic.fna.gz
https://ftp.ncbi.nlm.nih.gov/genomes/all/GCA/000/703/545/GCA_000703545.1_ASM70354v1/GCA_000703545.1_ASM70354v1_genomic.fna.gz
https://ftp.ncbi.nlm.nih.gov/genomes/all/GCA/000/703/565/GCA_000703565.1_ASM70356v1/GCA_000703565.1_ASM70356v1_genomic.fna.gz
https://ftp.ncbi.nlm.nih.gov/genomes/all/GCA/000/703/585/GCA_000703585.1_ASM70358v1/GCA_000703585.1_ASM70358v1_genomic.fna.gz
https://ftp.ncbi.nlm.nih.gov/genomes/all/GCA/000/703/605/GCA_000703605.1_ASM70360v1/GCA_000703605.1_ASM70360v1_genomic.fna.gz
https://ftp.ncbi.nlm.nih.gov/genomes/all/GCA/000/703/625/GCA_000703625.1_ASM70362v1/GCA_000703625.1_ASM70362v1_genomic.fna.gz
https://ftp.ncbi.nlm.nih.gov/genomes/all/GCA/000/703/645/GCA_000703645.1_ASM70364v1/GCA_000703645.1_ASM70364v1_genomic.fna.gz
https://ftp.ncbi.nlm.nih.gov/genomes/all/GCA/000/703/665/GCA_000703665.1_ASM70366v1/GCA_000703665.1_ASM70366v1_genomic.fna.gz
https://ftp.ncbi.nlm.nih.gov/genomes/all/GCA/000/703/685/GCA_000703685.1_ASM70368v1/GCA_000703685.1_ASM70368v1_genomic.fna.gz
https://ftp.ncbi.nlm.nih.gov/genomes/all/GCA/000/703/705/GCA_000703705.1_ASM70370v1/GCA_000703705.1_ASM70370v1_genomic.fna.gz
https://ftp.ncbi.nlm.nih.gov/genomes/all/GCA/000/703/725/GCA_000703725.1_ASM70372v1/GCA_000703725.1_ASM70372v1_genomic.fna.gz
https://ftp.ncbi.nlm.nih.gov/genomes/all/GCA/000/703/745/GCA_000703745.1_ASM70374v1/GCA_000703745.1_ASM70374v1_genomic.fna.gz
https://ftp.ncbi.nlm.nih.gov/genomes/all/GCA/000/703/765/GCA_000703765.1_ASM70376v1/GCA_000703765.1_ASM70376v1_genomic.fna.gz
https://ftp.ncbi.nlm.nih.gov/genomes/all/GCA/000/703/785/GCA_000703785.1_ASM70378v1/GCA_000703785.1_ASM70378v1_genomic.fna.gz
https://ftp.ncbi.nlm.nih.gov/genomes/all/GCA/000/703/805/GCA_000703805.1_ASM70380v1/GCA_000703805.1_ASM70380v1_genomic.fna.gz
https://ftp.ncbi.nlm.nih.gov/genomes/all/GCA/000/703/825/GCA_000703825.1_ASM70382v1/GCA_000703825.1_ASM70382v1_genomic.fna.gz
https://ftp.ncbi.nlm.nih.gov/genomes/all/GCA/000/703/845/GCA_000703845.1_ASM70384v1/GCA_000703845.1_ASM70384v1_genomic.fna.gz
https://ftp.ncbi.nlm.nih.gov/genomes/all/GCA/000/703/865/GCA_000703865.1_ASM70386v1/GCA_000703865.1_ASM70386v1_genomic.fna.gz
https://ftp.ncbi.nlm.nih.gov/genomes/all/GCA/000/703/885/GCA_000703885.1_ASM70388v1/GCA_000703885.1_ASM70388v1_genomic.fna.gz
https://ftp.ncbi.nlm.nih.gov/genomes/all/GCA/000/703/905/GCA_000703905.1_ASM70390v1/GCA_000703905.1_ASM70390v1_genomic.fna.gz
https://ftp.ncbi.nlm.nih.gov/genomes/all/GCA/000/703/925/GCA_000703925.1_ASM70392v1/GCA_000703925.1_ASM70392v1_genomic.fna.gz
https://ftp.ncbi.nlm.nih.gov/genomes/all/GCA/000/703/945/GCA_000703945.1_ASM70394v1/GCA_000703945.1_ASM70394v1_genomic.fna.gz
https://ftp.ncbi.nlm.nih.gov/genomes/all/GCA/000/703/965/GCA_000703965.1_ASM70396v1/GCA_000703965.1_ASM70396v1_genomic.fna.gz
https://ftp.ncbi.nlm.nih.gov/genomes/all/GCA/000/703/985/GCA_000703985.1_ASM70398v1/GCA_000703985.1_ASM70398v1_genomic.fna.gz
https://ftp.ncbi.nlm.nih.gov/genomes/all/GCA/000/704/005/GCA_000704005.1_ASM70400v1/GCA_000704005.1_ASM70400v1_genomic.fna.gz
https://ftp.ncbi.nlm.nih.gov/genomes/all/GCA/000/704/025/GCA_000704025.1_ASM70402v1/GCA_000704025.1_ASM70402v1_genomic.fna.gz
https://ftp.ncbi.nlm.nih.gov/genomes/all/GCA/000/704/045/GCA_000704045.1_ASM70404v1/GCA_000704045.1_ASM70404v1_genomic.fna.gz
https://ftp.ncbi.nlm.nih.gov/genomes/all/GCA/000/704/065/GCA_000704065.1_ASM70406v1/GCA_000704065.1_ASM70406v1_genomic.fna.gz
https://ftp.ncbi.nlm.nih.gov/genomes/all/GCA/000/704/085/GCA_000704085.1_ASM70408v1/GCA_000704085.1_ASM70408v1_genomic.fna.gz
https://ftp.ncbi.nlm.nih.gov/genomes/all/GCA/000/704/105/GCA_000704105.1_ASM70410v1/GCA_000704105.1_ASM70410v1_genomic.fna.gz
https://ftp.ncbi.nlm.nih.gov/genomes/all/GCA/000/704/125/GCA_000704125.1_ASM70412v1/GCA_000704125.1_ASM70412v1_genomic.fna.gz
https://ftp.ncbi.nlm.nih.gov/genomes/all/GCA/000/704/145/GCA_000704145.1_ASM70414v1/GCA_000704145.1_ASM70414v1_genomic.fna.gz
https://ftp.ncbi.nlm.nih.gov/genomes/all/GCA/000/704/165/GCA_000704165.1_ASM70416v1/GCA_000704165.1_ASM70416v1_genomic.fna.gz
https://ftp.ncbi.nlm.nih.gov/genomes/all/GCA/000/704/185/GCA_000704185.1_ASM70418v1/GCA_000704185.1_ASM70418v1_genomic.fna.gz
https://ftp.ncbi.nlm.nih.gov/genomes/all/GCA/000/704/205/GCA_000704205.1_ASM70420v1/GCA_000704205.1_ASM70420v1_genomic.fna.gz
https://ftp.ncbi.nlm.nih.gov/genomes/all/GCA/000/704/225/GCA_000704225.1_ASM70422v1/GCA_000704225.1_ASM70422v1_genomic.fna.gz
https://ftp.ncbi.nlm.nih.gov/genomes/all/GCA/000/704/245/GCA_000704245.1_ASM70424v1/GCA_000704245.1_ASM70424v1_genomic.fna.gz
https://ftp.ncbi.nlm.nih.gov/genomes/all/GCA/000/704/265/GCA_000704265.1_ASM70426v1/GCA_000704265.1_ASM70426v1_genomic.fna.gz
https://ftp.ncbi.nlm.nih.gov/genomes/all/GCA/000/704/285/GCA_000704285.1_ASM70428v1/GCA_000704285.1_ASM70428v1_genomic.fna.gz
https://ftp.ncbi.nlm.nih.gov/genomes/all/GCA/000/704/305/GCA_000704305.1_ASM70430v1/GCA_000704305.1_ASM70430v1_genomic.fna.gz
https://ftp.ncbi.nlm.nih.gov/genomes/all/GCA/000/704/325/GCA_000704325.1_ASM70432v1/GCA_000704325.1_ASM70432v1_genomic.fna.gz
https://ftp.ncbi.nlm.nih.gov/genomes/all/GCA/000/704/345/GCA_000704345.1_ASM70434v1/GCA_000704345.1_ASM70434v1_genomic.fna.gz
https://ftp.ncbi.nlm.nih.gov/genomes/all/GCA/000/704/365/GCA_000704365.1_ASM70436v1/GCA_000704365.1_ASM70436v1_genomic.fna.gz
https://ftp.ncbi.nlm.nih.gov/genomes/all/GCA/000/704/385/GCA_000704385.1_ASM70438v1/GCA_000704385.1_ASM70438v1_genomic.fna.gz
https://ftp.ncbi.nlm.nih.gov/genomes/all/GCA/000/704/405/GCA_000704405.1_ASM70440v1/GCA_000704405.1_ASM70440v1_genomic.fna.gz
https://ftp.ncbi.nlm.nih.gov/genomes/all/GCA/000/704/425/GCA_000704425.1_ASM70442v1/GCA_000704425.1_ASM70442v1_genomic.fna.gz
https://ftp.ncbi.nlm.nih.gov/genomes/all/GCA/000/704/445/GCA_000704445.1_ASM70444v1/GCA_000704445.1_ASM70444v1_genomic.fna.gz
https://ftp.ncbi.nlm.nih.gov/genomes/all/GCA/000/704/465/GCA_000704465.1_ASM70446v1/GCA_000704465.1_ASM70446v1_genomic.fna.gz
https://ftp.ncbi.nlm.nih.gov/genomes/all/GCA/000/704/485/GCA_000704485.1_ASM70448v1/GCA_000704485.1_ASM70448v1_genomic.fna.gz
https://ftp.ncbi.nlm.nih.gov/genomes/all/GCA/000/704/505/GCA_000704505.1_ASM70450v1/GCA_000704505.1_ASM70450v1_genomic.fna.gz
https://ftp.ncbi.nlm.nih.gov/genomes/all/GCA/000/704/525/GCA_000704525.1_ASM70452v1/GCA_000704525.1_ASM70452v1_genomic.fna.gz
https://ftp.ncbi.nlm.nih.gov/genomes/all/GCA/000/704/545/GCA_000704545.1_ASM70454v1/GCA_000704545.1_ASM70454v1_genomic.fna.gz
https://ftp.ncbi.nlm.nih.gov/genomes/all/GCA/000/704/565/GCA_000704565.1_ASM70456v1/GCA_000704565.1_ASM70456v1_genomic.fna.gz
https://ftp.ncbi.nlm.nih.gov/genomes/all/GCA/000/704/585/GCA_000704585.1_ASM70458v1/GCA_000704585.1_ASM70458v1_genomic.fna.gz
https://ftp.ncbi.nlm.nih.gov/genomes/all/GCA/000/704/605/GCA_000704605.1_ASM70460v1/GCA_000704605.1_ASM70460v1_genomic.fna.gz
https://ftp.ncbi.nlm.nih.gov/genomes/all/GCA/000/704/625/GCA_000704625.1_ASM70462v1/GCA_000704625.1_ASM70462v1_genomic.fna.gz
https://ftp.ncbi.nlm.nih.gov/genomes/all/GCA/000/704/645/GCA_000704645.1_ASM70464v1/GCA_000704645.1_ASM70464v1_genomic.fna.gz
https://ftp.ncbi.nlm.nih.gov/genomes/all/GCA/000/704/665/GCA_000704665.1_ASM70466v1/GCA_000704665.1_ASM70466v1_genomic.fna.gz
https://ftp.ncbi.nlm.nih.gov/genomes/all/GCA/000/704/685/GCA_000704685.1_ASM70468v1/GCA_000704685.1_ASM70468v1_genomic.fna.gz
https://ftp.ncbi.nlm.nih.gov/genomes/all/GCA/000/704/705/GCA_000704705.1_ASM70470v1/GCA_000704705.1_ASM70470v1_genomic.fna.gz
https://ftp.ncbi.nlm.nih.gov/genomes/all/GCA/000/704/725/GCA_000704725.1_ASM70472v1/GCA_000704725.1_ASM70472v1_genomic.fna.gz
https://ftp.ncbi.nlm.nih.gov/genomes/all/GCA/000/704/745/GCA_000704745.1_ASM70474v1/GCA_000704745.1_ASM70474v1_genomic.fna.gz
https://ftp.ncbi.nlm.nih.gov/genomes/all/GCA/000/704/765/GCA_000704765.1_ASM70476v1/GCA_000704765.1_ASM70476v1_genomic.fna.gz
https://ftp.ncbi.nlm.nih.gov/genomes/all/GCA/000/704/785/GCA_000704785.1_ASM70478v1/GCA_000704785.1_ASM70478v1_genomic.fna.gz
https://ftp.ncbi.nlm.nih.gov/genomes/all/GCA/000/704/805/GCA_000704805.1_ASM70480v1/GCA_000704805.1_ASM70480v1_genomic.fna.gz
https://ftp.ncbi.nlm.nih.gov/genomes/all/GCA/000/704/825/GCA_000704825.1_ASM70482v1/GCA_000704825.1_ASM70482v1_genomic.fna.gz
https://ftp.ncbi.nlm.nih.gov/genomes/all/GCA/000/704/845/GCA_000704845.1_ASM70484v1/GCA_000704845.1_ASM70484v1_genomic.fna.gz
https://ftp.ncbi.nlm.nih.gov/genomes/all/GCA/000/704/865/GCA_000704865.1_ASM70486v1/GCA_000704865.1_ASM70486v1_genomic.fna.gz
https://ftp.ncbi.nlm.nih.gov/genomes/all/GCA/000/704/885/GCA_000704885.1_ASM70488v1/GCA_000704885.1_ASM70488v1_genomic.fna.gz
https://ftp.ncbi.nlm.nih.gov/genomes/all/GCA/000/704/905/GCA_000704905.1_ASM70490v1/GCA_000704905.1_ASM70490v1_genomic.fna.gz
https://ftp.ncbi.nlm.nih.gov/genomes/all/GCA/000/704/925/GCA_000704925.1_ASM70492v1/GCA_000704925.1_ASM70492v1_genomic.fna.gz
https://ftp.ncbi.nlm.nih.gov/genomes/all/GCA/000/704/945/GCA_000704945.1_ASM70494v1/GCA_000704945.1_ASM70494v1_genomic.fna.gz
https://ftp.ncbi.nlm.nih.gov/genomes/all/GCA/000/704/965/GCA_000704965.1_ASM70496v1/GCA_000704965.1_ASM70496v1_genomic.fna.gz
https://ftp.ncbi.nlm.nih.gov/genomes/all/GCA/000/704/985/GCA_000704985.1_ASM70498v1/GCA_000704985.1_ASM70498v1_genomic.fna.gz
https://ftp.ncbi.nlm.nih.gov/genomes/all/GCA/000/705/005/GCA_000705005.1_ASM70500v1/GCA_000705005.1_ASM70500v1_genomic.fna.gz
https://ftp.ncbi.nlm.nih.gov/genomes/all/GCA/000/708/145/GCA_000708145.1_E_coli_EC1.contigs/GCA_000708145.1_E_coli_EC1.contigs_genomic.fna.gz
https://ftp.ncbi.nlm.nih.gov/genomes/all/GCA/000/708/165/GCA_000708165.1_E_coli_EC2.contigs/GCA_000708165.1_E_coli_EC2.contigs_genomic.fna.gz
https://ftp.ncbi.nlm.nih.gov/genomes/all/GCA/000/711/355/GCA_000711355.1_ASM71135v1/GCA_000711355.1_ASM71135v1_genomic.fna.gz
https://ftp.ncbi.nlm.nih.gov/genomes/all/GCA/000/711/365/GCA_000711365.1_ASM71136v1/GCA_000711365.1_ASM71136v1_genomic.fna.gz
https://ftp.ncbi.nlm.nih.gov/genomes/all/GCA/000/711/375/GCA_000711375.1_ASM71137v1/GCA_000711375.1_ASM71137v1_genomic.fna.gz
https://ftp.ncbi.nlm.nih.gov/genomes/all/GCA/000/711/415/GCA_000711415.1_ASM71141v1/GCA_000711415.1_ASM71141v1_genomic.fna.gz
https://ftp.ncbi.nlm.nih.gov/genomes/all/GCA/000/711/435/GCA_000711435.1_ASM71143v1/GCA_000711435.1_ASM71143v1_genomic.fna.gz
https://ftp.ncbi.nlm.nih.gov/genomes/all/GCA/000/711/455/GCA_000711455.1_ASM71145v1/GCA_000711455.1_ASM71145v1_genomic.fna.gz
https://ftp.ncbi.nlm.nih.gov/genomes/all/GCA/000/711/475/GCA_000711475.1_ASM71147v1/GCA_000711475.1_ASM71147v1_genomic.fna.gz
https://ftp.ncbi.nlm.nih.gov/genomes/all/GCA/000/711/485/GCA_000711485.1_ASM71148v1/GCA_000711485.1_ASM71148v1_genomic.fna.gz
https://ftp.ncbi.nlm.nih.gov/genomes/all/GCA/000/711/515/GCA_000711515.1_ASM71151v1/GCA_000711515.1_ASM71151v1_genomic.fna.gz
https://ftp.ncbi.nlm.nih.gov/genomes/all/GCA/000/711/525/GCA_000711525.1_ASM71152v1/GCA_000711525.1_ASM71152v1_genomic.fna.gz
https://ftp.ncbi.nlm.nih.gov/genomes/all/GCA/000/711/555/GCA_000711555.1_ASM71155v1/GCA_000711555.1_ASM71155v1_genomic.fna.gz
https://ftp.ncbi.nlm.nih.gov/genomes/all/GCA/000/711/565/GCA_000711565.1_ASM71156v1/GCA_000711565.1_ASM71156v1_genomic.fna.gz
https://ftp.ncbi.nlm.nih.gov/genomes/all/GCA/000/711/595/GCA_000711595.1_ASM71159v1/GCA_000711595.1_ASM71159v1_genomic.fna.gz
https://ftp.ncbi.nlm.nih.gov/genomes/all/GCA/000/711/605/GCA_000711605.1_ASM71160v1/GCA_000711605.1_ASM71160v1_genomic.fna.gz
https://ftp.ncbi.nlm.nih.gov/genomes/all/GCA/000/713/015/GCA_000713015.1_ASM71301v1/GCA_000713015.1_ASM71301v1_genomic.fna.gz
https://ftp.ncbi.nlm.nih.gov/genomes/all/GCA/000/713/025/GCA_000713025.1_ASM71302v1/GCA_000713025.1_ASM71302v1_genomic.fna.gz
https://ftp.ncbi.nlm.nih.gov/genomes/all/GCA/000/713/035/GCA_000713035.1_ASM71303v1/GCA_000713035.1_ASM71303v1_genomic.fna.gz
https://ftp.ncbi.nlm.nih.gov/genomes/all/GCA/000/713/045/GCA_000713045.1_ASM71304v1/GCA_000713045.1_ASM71304v1_genomic.fna.gz
https://ftp.ncbi.nlm.nih.gov/genomes/all/GCA/000/713/095/GCA_000713095.1_ASM71309v1/GCA_000713095.1_ASM71309v1_genomic.fna.gz
https://ftp.ncbi.nlm.nih.gov/genomes/all/GCA/000/713/105/GCA_000713105.1_ASM71310v1/GCA_000713105.1_ASM71310v1_genomic.fna.gz
https://ftp.ncbi.nlm.nih.gov/genomes/all/GCA/000/713/115/GCA_000713115.1_ASM71311v1/GCA_000713115.1_ASM71311v1_genomic.fna.gz
https://ftp.ncbi.nlm.nih.gov/genomes/all/GCA/000/713/135/GCA_000713135.1_ASM71313v1/GCA_000713135.1_ASM71313v1_genomic.fna.gz
https://ftp.ncbi.nlm.nih.gov/genomes/all/GCA/000/713/175/GCA_000713175.1_ASM71317v1/GCA_000713175.1_ASM71317v1_genomic.fna.gz
https://ftp.ncbi.nlm.nih.gov/genomes/all/GCA/000/713/185/GCA_000713185.1_ASM71318v1/GCA_000713185.1_ASM71318v1_genomic.fna.gz
https://ftp.ncbi.nlm.nih.gov/genomes/all/GCA/000/713/195/GCA_000713195.1_ASM71319v1/GCA_000713195.1_ASM71319v1_genomic.fna.gz
https://ftp.ncbi.nlm.nih.gov/genomes/all/GCA/000/713/235/GCA_000713235.1_ASM71323v1/GCA_000713235.1_ASM71323v1_genomic.fna.gz
https://ftp.ncbi.nlm.nih.gov/genomes/all/GCA/000/713/255/GCA_000713255.1_ASM71325v1/GCA_000713255.1_ASM71325v1_genomic.fna.gz
https://ftp.ncbi.nlm.nih.gov/genomes/all/GCA/000/713/265/GCA_000713265.1_ASM71326v1/GCA_000713265.1_ASM71326v1_genomic.fna.gz
https://ftp.ncbi.nlm.nih.gov/genomes/all/GCA/000/713/275/GCA_000713275.1_ASM71327v1/GCA_000713275.1_ASM71327v1_genomic.fna.gz
https://ftp.ncbi.nlm.nih.gov/genomes/all/GCA/000/713/315/GCA_000713315.1_ASM71331v1/GCA_000713315.1_ASM71331v1_genomic.fna.gz
https://ftp.ncbi.nlm.nih.gov/genomes/all/GCA/000/713/335/GCA_000713335.1_ASM71333v1/GCA_000713335.1_ASM71333v1_genomic.fna.gz
https://ftp.ncbi.nlm.nih.gov/genomes/all/GCA/000/713/345/GCA_000713345.1_ASM71334v1/GCA_000713345.1_ASM71334v1_genomic.fna.gz
https://ftp.ncbi.nlm.nih.gov/genomes/all/GCA/000/713/355/GCA_000713355.1_ASM71335v1/GCA_000713355.1_ASM71335v1_genomic.fna.gz
https://ftp.ncbi.nlm.nih.gov/genomes/all/GCA/000/713/395/GCA_000713395.1_ASM71339v1/GCA_000713395.1_ASM71339v1_genomic.fna.gz
https://ftp.ncbi.nlm.nih.gov/genomes/all/GCA/000/713/415/GCA_000713415.1_ASM71341v1/GCA_000713415.1_ASM71341v1_genomic.fna.gz
https://ftp.ncbi.nlm.nih.gov/genomes/all/GCA/000/713/425/GCA_000713425.1_ASM71342v1/GCA_000713425.1_ASM71342v1_genomic.fna.gz
https://ftp.ncbi.nlm.nih.gov/genomes/all/GCA/000/713/435/GCA_000713435.1_ASM71343v1/GCA_000713435.1_ASM71343v1_genomic.fna.gz
https://ftp.ncbi.nlm.nih.gov/genomes/all/GCA/000/713/455/GCA_000713455.1_ASM71345v1/GCA_000713455.1_ASM71345v1_genomic.fna.gz
https://ftp.ncbi.nlm.nih.gov/genomes/all/GCA/000/713/495/GCA_000713495.1_ASM71349v1/GCA_000713495.1_ASM71349v1_genomic.fna.gz
https://ftp.ncbi.nlm.nih.gov/genomes/all/GCA/000/713/505/GCA_000713505.1_ASM71350v1/GCA_000713505.1_ASM71350v1_genomic.fna.gz
https://ftp.ncbi.nlm.nih.gov/genomes/all/GCA/000/713/525/GCA_000713525.1_ASM71352v1/GCA_000713525.1_ASM71352v1_genomic.fna.gz
https://ftp.ncbi.nlm.nih.gov/genomes/all/GCA/000/713/535/GCA_000713535.1_ASM71353v1/GCA_000713535.1_ASM71353v1_genomic.fna.gz
https://ftp.ncbi.nlm.nih.gov/genomes/all/GCA/000/713/575/GCA_000713575.1_ASM71357v1/GCA_000713575.1_ASM71357v1_genomic.fna.gz
https://ftp.ncbi.nlm.nih.gov/genomes/all/GCA/000/713/585/GCA_000713585.1_ASM71358v1/GCA_000713585.1_ASM71358v1_genomic.fna.gz
https://ftp.ncbi.nlm.nih.gov/genomes/all/GCA/000/713/605/GCA_000713605.1_ASM71360v1/GCA_000713605.1_ASM71360v1_genomic.fna.gz
https://ftp.ncbi.nlm.nih.gov/genomes/all/GCA/000/713/615/GCA_000713615.1_ASM71361v1/GCA_000713615.1_ASM71361v1_genomic.fna.gz
https://ftp.ncbi.nlm.nih.gov/genomes/all/GCA/000/713/655/GCA_000713655.1_ASM71365v1/GCA_000713655.1_ASM71365v1_genomic.fna.gz
https://ftp.ncbi.nlm.nih.gov/genomes/all/GCA/000/713/675/GCA_000713675.1_ASM71367v1/GCA_000713675.1_ASM71367v1_genomic.fna.gz
https://ftp.ncbi.nlm.nih.gov/genomes/all/GCA/000/713/685/GCA_000713685.1_ASM71368v1/GCA_000713685.1_ASM71368v1_genomic.fna.gz
https://ftp.ncbi.nlm.nih.gov/genomes/all/GCA/000/713/695/GCA_000713695.1_ASM71369v1/GCA_000713695.1_ASM71369v1_genomic.fna.gz
https://ftp.ncbi.nlm.nih.gov/genomes/all/GCA/000/713/735/GCA_000713735.1_ASM71373v1/GCA_000713735.1_ASM71373v1_genomic.fna.gz
https://ftp.ncbi.nlm.nih.gov/genomes/all/GCA/000/713/745/GCA_000713745.1_ASM71374v1/GCA_000713745.1_ASM71374v1_genomic.fna.gz
https://ftp.ncbi.nlm.nih.gov/genomes/all/GCA/000/713/775/GCA_000713775.1_ASM71377v1/GCA_000713775.1_ASM71377v1_genomic.fna.gz
https://ftp.ncbi.nlm.nih.gov/genomes/all/GCA/000/713/785/GCA_000713785.1_ASM71378v1/GCA_000713785.1_ASM71378v1_genomic.fna.gz
https://ftp.ncbi.nlm.nih.gov/genomes/all/GCA/000/713/815/GCA_000713815.1_ASM71381v1/GCA_000713815.1_ASM71381v1_genomic.fna.gz
https://ftp.ncbi.nlm.nih.gov/genomes/all/GCA/000/713/825/GCA_000713825.1_ASM71382v1/GCA_000713825.1_ASM71382v1_genomic.fna.gz
https://ftp.ncbi.nlm.nih.gov/genomes/all/GCA/000/713/855/GCA_000713855.1_ASM71385v1/GCA_000713855.1_ASM71385v1_genomic.fna.gz
https://ftp.ncbi.nlm.nih.gov/genomes/all/GCA/000/713/865/GCA_000713865.1_ASM71386v1/GCA_000713865.1_ASM71386v1_genomic.fna.gz
https://ftp.ncbi.nlm.nih.gov/genomes/all/GCA/000/713/895/GCA_000713895.1_ASM71389v1/GCA_000713895.1_ASM71389v1_genomic.fna.gz
https://ftp.ncbi.nlm.nih.gov/genomes/all/GCA/000/713/905/GCA_000713905.1_ASM71390v1/GCA_000713905.1_ASM71390v1_genomic.fna.gz
https://ftp.ncbi.nlm.nih.gov/genomes/all/GCA/000/713/935/GCA_000713935.1_ASM71393v1/GCA_000713935.1_ASM71393v1_genomic.fna.gz
https://ftp.ncbi.nlm.nih.gov/genomes/all/GCA/000/713/945/GCA_000713945.1_ASM71394v1/GCA_000713945.1_ASM71394v1_genomic.fna.gz
https://ftp.ncbi.nlm.nih.gov/genomes/all/GCA/000/713/975/GCA_000713975.1_ASM71397v1/GCA_000713975.1_ASM71397v1_genomic.fna.gz
https://ftp.ncbi.nlm.nih.gov/genomes/all/GCA/000/713/985/GCA_000713985.1_ASM71398v1/GCA_000713985.1_ASM71398v1_genomic.fna.gz
https://ftp.ncbi.nlm.nih.gov/genomes/all/GCA/000/714/015/GCA_000714015.1_ASM71401v1/GCA_000714015.1_ASM71401v1_genomic.fna.gz
https://ftp.ncbi.nlm.nih.gov/genomes/all/GCA/000/714/025/GCA_000714025.1_ASM71402v1/GCA_000714025.1_ASM71402v1_genomic.fna.gz
https://ftp.ncbi.nlm.nih.gov/genomes/all/GCA/000/714/055/GCA_000714055.1_ASM71405v1/GCA_000714055.1_ASM71405v1_genomic.fna.gz
https://ftp.ncbi.nlm.nih.gov/genomes/all/GCA/000/714/065/GCA_000714065.1_ASM71406v1/GCA_000714065.1_ASM71406v1_genomic.fna.gz
https://ftp.ncbi.nlm.nih.gov/genomes/all/GCA/000/714/095/GCA_000714095.1_ASM71409v1/GCA_000714095.1_ASM71409v1_genomic.fna.gz
https://ftp.ncbi.nlm.nih.gov/genomes/all/GCA/000/714/105/GCA_000714105.1_ASM71410v1/GCA_000714105.1_ASM71410v1_genomic.fna.gz
https://ftp.ncbi.nlm.nih.gov/genomes/all/GCA/000/714/135/GCA_000714135.1_ASM71413v1/GCA_000714135.1_ASM71413v1_genomic.fna.gz
https://ftp.ncbi.nlm.nih.gov/genomes/all/GCA/000/714/145/GCA_000714145.1_ASM71414v1/GCA_000714145.1_ASM71414v1_genomic.fna.gz
https://ftp.ncbi.nlm.nih.gov/genomes/all/GCA/000/714/175/GCA_000714175.1_ASM71417v1/GCA_000714175.1_ASM71417v1_genomic.fna.gz
https://ftp.ncbi.nlm.nih.gov/genomes/all/GCA/000/714/185/GCA_000714185.1_ASM71418v1/GCA_000714185.1_ASM71418v1_genomic.fna.gz
https://ftp.ncbi.nlm.nih.gov/genomes/all/GCA/000/714/215/GCA_000714215.1_ASM71421v1/GCA_000714215.1_ASM71421v1_genomic.fna.gz
https://ftp.ncbi.nlm.nih.gov/genomes/all/GCA/000/714/225/GCA_000714225.1_ASM71422v1/GCA_000714225.1_ASM71422v1_genomic.fna.gz
https://ftp.ncbi.nlm.nih.gov/genomes/all/GCA/000/714/255/GCA_000714255.1_ASM71425v1/GCA_000714255.1_ASM71425v1_genomic.fna.gz
https://ftp.ncbi.nlm.nih.gov/genomes/all/GCA/000/714/265/GCA_000714265.1_ASM71426v1/GCA_000714265.1_ASM71426v1_genomic.fna.gz
https://ftp.ncbi.nlm.nih.gov/genomes/all/GCA/000/714/295/GCA_000714295.1_ASM71429v1/GCA_000714295.1_ASM71429v1_genomic.fna.gz
https://ftp.ncbi.nlm.nih.gov/genomes/all/GCA/000/714/335/GCA_000714335.1_ASM71433v1/GCA_000714335.1_ASM71433v1_genomic.fna.gz
https://ftp.ncbi.nlm.nih.gov/genomes/all/GCA/000/714/345/GCA_000714345.1_ASM71434v1/GCA_000714345.1_ASM71434v1_genomic.fna.gz
https://ftp.ncbi.nlm.nih.gov/genomes/all/GCA/000/714/375/GCA_000714375.1_ASM71437v1/GCA_000714375.1_ASM71437v1_genomic.fna.gz
https://ftp.ncbi.nlm.nih.gov/genomes/all/GCA/000/714/385/GCA_000714385.1_ASM71438v1/GCA_000714385.1_ASM71438v1_genomic.fna.gz
https://ftp.ncbi.nlm.nih.gov/genomes/all/GCA/000/714/415/GCA_000714415.1_ASM71441v1/GCA_000714415.1_ASM71441v1_genomic.fna.gz
https://ftp.ncbi.nlm.nih.gov/genomes/all/GCA/000/714/595/GCA_000714595.1_ASM71459v1/GCA_000714595.1_ASM71459v1_genomic.fna.gz
https://ftp.ncbi.nlm.nih.gov/genomes/all/GCA/000/714/895/GCA_000714895.1_JA03_HGAP2/GCA_000714895.1_JA03_HGAP2_genomic.fna.gz
https://ftp.ncbi.nlm.nih.gov/genomes/all/GCA/000/714/915/GCA_000714915.1_UCD_JA17_pb/GCA_000714915.1_UCD_JA17_pb_genomic.fna.gz
https://ftp.ncbi.nlm.nih.gov/genomes/all/GCA/000/714/955/GCA_000714955.1_UCD_JA62_pb/GCA_000714955.1_UCD_JA62_pb_genomic.fna.gz
https://ftp.ncbi.nlm.nih.gov/genomes/all/GCA/000/714/975/GCA_000714975.1_JA65_HGAP2/GCA_000714975.1_JA65_HGAP2_genomic.fna.gz
https://ftp.ncbi.nlm.nih.gov/genomes/all/GCA/000/714/995/GCA_000714995.1_JA69_HGAP2/GCA_000714995.1_JA69_HGAP2_genomic.fna.gz
https://ftp.ncbi.nlm.nih.gov/genomes/all/GCA/000/715/035/GCA_000715035.1_UCD_JA23_pb/GCA_000715035.1_UCD_JA23_pb_genomic.fna.gz
https://ftp.ncbi.nlm.nih.gov/genomes/all/GCA/000/723/325/GCA_000723325.1_V1/GCA_000723325.1_V1_genomic.fna.gz
https://ftp.ncbi.nlm.nih.gov/genomes/all/GCA/000/725/265/GCA_000725265.1_ASM72526v1/GCA_000725265.1_ASM72526v1_genomic.fna.gz
https://ftp.ncbi.nlm.nih.gov/genomes/all/GCA/000/725/305/GCA_000725305.1_ASM72530v1/GCA_000725305.1_ASM72530v1_genomic.fna.gz
https://ftp.ncbi.nlm.nih.gov/genomes/all/GCA/000/730/345/GCA_000730345.1_ASM73034v1/GCA_000730345.1_ASM73034v1_genomic.fna.gz
https://ftp.ncbi.nlm.nih.gov/genomes/all/GCA/000/731/355/GCA_000731355.1_V1/GCA_000731355.1_V1_genomic.fna.gz
https://ftp.ncbi.nlm.nih.gov/genomes/all/GCA/000/731/455/GCA_000731455.1_V1/GCA_000731455.1_V1_genomic.fna.gz
https://ftp.ncbi.nlm.nih.gov/genomes/all/GCA/000/732/965/GCA_000732965.1_ASM73296v1/GCA_000732965.1_ASM73296v1_genomic.fna.gz
https://ftp.ncbi.nlm.nih.gov/genomes/all/GCA/000/734/955/GCA_000734955.1_ASM73495v1/GCA_000734955.1_ASM73495v1_genomic.fna.gz
https://ftp.ncbi.nlm.nih.gov/genomes/all/GCA/000/736/735/GCA_000736735.1_ASM73673v1/GCA_000736735.1_ASM73673v1_genomic.fna.gz
https://ftp.ncbi.nlm.nih.gov/genomes/all/GCA/000/740/535/GCA_000740535.1_ASM74053v1/GCA_000740535.1_ASM74053v1_genomic.fna.gz
https://ftp.ncbi.nlm.nih.gov/genomes/all/GCA/000/740/545/GCA_000740545.1_ASM74054v1/GCA_000740545.1_ASM74054v1_genomic.fna.gz
https://ftp.ncbi.nlm.nih.gov/genomes/all/GCA/000/740/555/GCA_000740555.1_ASM74055v1/GCA_000740555.1_ASM74055v1_genomic.fna.gz
https://ftp.ncbi.nlm.nih.gov/genomes/all/GCA/000/740/565/GCA_000740565.1_ASM74056v1/GCA_000740565.1_ASM74056v1_genomic.fna.gz
https://ftp.ncbi.nlm.nih.gov/genomes/all/GCA/000/740/615/GCA_000740615.1_ASM74061v1/GCA_000740615.1_ASM74061v1_genomic.fna.gz
https://ftp.ncbi.nlm.nih.gov/genomes/all/GCA/000/740/625/GCA_000740625.1_ASM74062v1/GCA_000740625.1_ASM74062v1_genomic.fna.gz
https://ftp.ncbi.nlm.nih.gov/genomes/all/GCA/000/742/495/GCA_000742495.1_E_coli_k1_913/GCA_000742495.1_E_coli_k1_913_genomic.fna.gz
https://ftp.ncbi.nlm.nih.gov/genomes/all/GCA/000/742/505/GCA_000742505.1_E_coli_k1_910/GCA_000742505.1_E_coli_k1_910_genomic.fna.gz
https://ftp.ncbi.nlm.nih.gov/genomes/all/GCA/000/742/515/GCA_000742515.1_E.coli_k1_904/GCA_000742515.1_E.coli_k1_904_genomic.fna.gz
https://ftp.ncbi.nlm.nih.gov/genomes/all/GCA/000/742/555/GCA_000742555.1_E_coli_k1_929/GCA_000742555.1_E_coli_k1_929_genomic.fna.gz
https://ftp.ncbi.nlm.nih.gov/genomes/all/GCA/000/742/575/GCA_000742575.1_E_coli_k1_943/GCA_000742575.1_E_coli_k1_943_genomic.fna.gz
https://ftp.ncbi.nlm.nih.gov/genomes/all/GCA/000/742/585/GCA_000742585.1_E_coli_k1_934/GCA_000742585.1_E_coli_k1_934_genomic.fna.gz
https://ftp.ncbi.nlm.nih.gov/genomes/all/GCA/000/742/595/GCA_000742595.1_E_coli_k1_939/GCA_000742595.1_E_coli_k1_939_genomic.fna.gz
https://ftp.ncbi.nlm.nih.gov/genomes/all/GCA/000/742/625/GCA_000742625.1_E_coli_k1_947/GCA_000742625.1_E_coli_k1_947_genomic.fna.gz
https://ftp.ncbi.nlm.nih.gov/genomes/all/GCA/000/743/255/GCA_000743255.1_ASM74325v1/GCA_000743255.1_ASM74325v1_genomic.fna.gz
https://ftp.ncbi.nlm.nih.gov/genomes/all/GCA/000/747/445/GCA_000747445.1_O157_09BKT048303_454/GCA_000747445.1_O157_09BKT048303_454_genomic.fna.gz
https://ftp.ncbi.nlm.nih.gov/genomes/all/GCA/000/747/455/GCA_000747455.1_O157_T154306_454/GCA_000747455.1_O157_T154306_454_genomic.fna.gz
https://ftp.ncbi.nlm.nih.gov/genomes/all/GCA/000/747/465/GCA_000747465.1_O157_08BKT61141_454/GCA_000747465.1_O157_08BKT61141_454_genomic.fna.gz
https://ftp.ncbi.nlm.nih.gov/genomes/all/GCA/000/747/505/GCA_000747505.1_O157_09BKT002497_454/GCA_000747505.1_O157_09BKT002497_454_genomic.fna.gz
https://ftp.ncbi.nlm.nih.gov/genomes/all/GCA/000/749/525/GCA_000749525.1_ASM74952v1/GCA_000749525.1_ASM74952v1_genomic.fna.gz
https://ftp.ncbi.nlm.nih.gov/genomes/all/GCA/000/749/545/GCA_000749545.1_ASM74954v1/GCA_000749545.1_ASM74954v1_genomic.fna.gz
https://ftp.ncbi.nlm.nih.gov/genomes/all/GCA/000/749/565/GCA_000749565.1_ASM74956v1/GCA_000749565.1_ASM74956v1_genomic.fna.gz
https://ftp.ncbi.nlm.nih.gov/genomes/all/GCA/000/749/575/GCA_000749575.1_ASM74957v1/GCA_000749575.1_ASM74957v1_genomic.fna.gz
https://ftp.ncbi.nlm.nih.gov/genomes/all/GCA/000/750/555/GCA_000750555.1_ASM75055v1/GCA_000750555.1_ASM75055v1_genomic.fna.gz
https://ftp.ncbi.nlm.nih.gov/genomes/all/GCA/000/751/315/GCA_000751315.1_assembly1/GCA_000751315.1_assembly1_genomic.fna.gz
https://ftp.ncbi.nlm.nih.gov/genomes/all/GCA/000/752/115/GCA_000752115.1_FHI46/GCA_000752115.1_FHI46_genomic.fna.gz
https://ftp.ncbi.nlm.nih.gov/genomes/all/GCA/000/752/135/GCA_000752135.1_FHI51/GCA_000752135.1_FHI51_genomic.fna.gz
https://ftp.ncbi.nlm.nih.gov/genomes/all/GCA/000/752/155/GCA_000752155.1_FHI52/GCA_000752155.1_FHI52_genomic.fna.gz
https://ftp.ncbi.nlm.nih.gov/genomes/all/GCA/000/752/175/GCA_000752175.1_FHI41/GCA_000752175.1_FHI41_genomic.fna.gz
https://ftp.ncbi.nlm.nih.gov/genomes/all/GCA/000/752/195/GCA_000752195.1_FHI3/GCA_000752195.1_FHI3_genomic.fna.gz
https://ftp.ncbi.nlm.nih.gov/genomes/all/GCA/000/752/235/GCA_000752235.1_FHI69/GCA_000752235.1_FHI69_genomic.fna.gz
https://ftp.ncbi.nlm.nih.gov/genomes/all/GCA/000/752/255/GCA_000752255.1_FHI60/GCA_000752255.1_FHI60_genomic.fna.gz
https://ftp.ncbi.nlm.nih.gov/genomes/all/GCA/000/752/295/GCA_000752295.1_FHI78/GCA_000752295.1_FHI78_genomic.fna.gz
https://ftp.ncbi.nlm.nih.gov/genomes/all/GCA/000/752/315/GCA_000752315.1_FHI32/GCA_000752315.1_FHI32_genomic.fna.gz
https://ftp.ncbi.nlm.nih.gov/genomes/all/GCA/000/752/355/GCA_000752355.1_FHI50/GCA_000752355.1_FHI50_genomic.fna.gz
https://ftp.ncbi.nlm.nih.gov/genomes/all/GCA/000/752/415/GCA_000752415.1_FHI68/GCA_000752415.1_FHI68_genomic.fna.gz
https://ftp.ncbi.nlm.nih.gov/genomes/all/GCA/000/752/435/GCA_000752435.1_FHI1/GCA_000752435.1_FHI1_genomic.fna.gz
https://ftp.ncbi.nlm.nih.gov/genomes/all/GCA/000/752/455/GCA_000752455.1_FHI31/GCA_000752455.1_FHI31_genomic.fna.gz
https://ftp.ncbi.nlm.nih.gov/genomes/all/GCA/000/752/495/GCA_000752495.1_FHI2/GCA_000752495.1_FHI2_genomic.fna.gz
https://ftp.ncbi.nlm.nih.gov/genomes/all/GCA/000/752/515/GCA_000752515.1_FHI61/GCA_000752515.1_FHI61_genomic.fna.gz
https://ftp.ncbi.nlm.nih.gov/genomes/all/GCA/000/752/535/GCA_000752535.1_FHI67/GCA_000752535.1_FHI67_genomic.fna.gz
https://ftp.ncbi.nlm.nih.gov/genomes/all/GCA/000/752/555/GCA_000752555.1_FHI76/GCA_000752555.1_FHI76_genomic.fna.gz
https://ftp.ncbi.nlm.nih.gov/genomes/all/GCA/000/752/575/GCA_000752575.1_FHI81/GCA_000752575.1_FHI81_genomic.fna.gz
https://ftp.ncbi.nlm.nih.gov/genomes/all/GCA/000/752/595/GCA_000752595.1_FHI16/GCA_000752595.1_FHI16_genomic.fna.gz
https://ftp.ncbi.nlm.nih.gov/genomes/all/GCA/000/752/615/GCA_000752615.1_StOlav143/GCA_000752615.1_StOlav143_genomic.fna.gz
https://ftp.ncbi.nlm.nih.gov/genomes/all/GCA/000/752/635/GCA_000752635.1_FHI84/GCA_000752635.1_FHI84_genomic.fna.gz
https://ftp.ncbi.nlm.nih.gov/genomes/all/GCA/000/752/655/GCA_000752655.1_FHI47/GCA_000752655.1_FHI47_genomic.fna.gz
https://ftp.ncbi.nlm.nih.gov/genomes/all/GCA/000/752/695/GCA_000752695.1_FHI96/GCA_000752695.1_FHI96_genomic.fna.gz
https://ftp.ncbi.nlm.nih.gov/genomes/all/GCA/000/752/735/GCA_000752735.1_FHI56/GCA_000752735.1_FHI56_genomic.fna.gz
https://ftp.ncbi.nlm.nih.gov/genomes/all/GCA/000/752/755/GCA_000752755.1_FHI22/GCA_000752755.1_FHI22_genomic.fna.gz
https://ftp.ncbi.nlm.nih.gov/genomes/all/GCA/000/752/775/GCA_000752775.1_FHI5/GCA_000752775.1_FHI5_genomic.fna.gz
https://ftp.ncbi.nlm.nih.gov/genomes/all/GCA/000/752/815/GCA_000752815.1_FHI37/GCA_000752815.1_FHI37_genomic.fna.gz
https://ftp.ncbi.nlm.nih.gov/genomes/all/GCA/000/752/835/GCA_000752835.1_FHI53/GCA_000752835.1_FHI53_genomic.fna.gz
https://ftp.ncbi.nlm.nih.gov/genomes/all/GCA/000/752/855/GCA_000752855.1_FHI19/GCA_000752855.1_FHI19_genomic.fna.gz
https://ftp.ncbi.nlm.nih.gov/genomes/all/GCA/000/752/875/GCA_000752875.1_FHI39/GCA_000752875.1_FHI39_genomic.fna.gz
https://ftp.ncbi.nlm.nih.gov/genomes/all/GCA/000/752/895/GCA_000752895.1_FHI101/GCA_000752895.1_FHI101_genomic.fna.gz
https://ftp.ncbi.nlm.nih.gov/genomes/all/GCA/000/752/915/GCA_000752915.1_FHI77/GCA_000752915.1_FHI77_genomic.fna.gz
https://ftp.ncbi.nlm.nih.gov/genomes/all/GCA/000/752/935/GCA_000752935.1_FHI49/GCA_000752935.1_FHI49_genomic.fna.gz
https://ftp.ncbi.nlm.nih.gov/genomes/all/GCA/000/752/955/GCA_000752955.1_FHI91/GCA_000752955.1_FHI91_genomic.fna.gz
https://ftp.ncbi.nlm.nih.gov/genomes/all/GCA/000/752/975/GCA_000752975.1_StOlav172/GCA_000752975.1_StOlav172_genomic.fna.gz
https://ftp.ncbi.nlm.nih.gov/genomes/all/GCA/000/753/035/GCA_000753035.1_FHI38/GCA_000753035.1_FHI38_genomic.fna.gz
https://ftp.ncbi.nlm.nih.gov/genomes/all/GCA/000/753/075/GCA_000753075.1_FHI73/GCA_000753075.1_FHI73_genomic.fna.gz
https://ftp.ncbi.nlm.nih.gov/genomes/all/GCA/000/753/115/GCA_000753115.1_FHI45/GCA_000753115.1_FHI45_genomic.fna.gz
https://ftp.ncbi.nlm.nih.gov/genomes/all/GCA/000/753/135/GCA_000753135.1_FHI64/GCA_000753135.1_FHI64_genomic.fna.gz
https://ftp.ncbi.nlm.nih.gov/genomes/all/GCA/000/753/155/GCA_000753155.1_FHI88/GCA_000753155.1_FHI88_genomic.fna.gz
https://ftp.ncbi.nlm.nih.gov/genomes/all/GCA/000/753/195/GCA_000753195.1_FHI17/GCA_000753195.1_FHI17_genomic.fna.gz
https://ftp.ncbi.nlm.nih.gov/genomes/all/GCA/000/753/215/GCA_000753215.1_FHI36/GCA_000753215.1_FHI36_genomic.fna.gz
https://ftp.ncbi.nlm.nih.gov/genomes/all/GCA/000/753/255/GCA_000753255.1_FHI86/GCA_000753255.1_FHI86_genomic.fna.gz
https://ftp.ncbi.nlm.nih.gov/genomes/all/GCA/000/753/275/GCA_000753275.1_FHI95/GCA_000753275.1_FHI95_genomic.fna.gz
https://ftp.ncbi.nlm.nih.gov/genomes/all/GCA/000/753/315/GCA_000753315.1_FHI35/GCA_000753315.1_FHI35_genomic.fna.gz
https://ftp.ncbi.nlm.nih.gov/genomes/all/GCA/000/753/415/GCA_000753415.1_FHI93/GCA_000753415.1_FHI93_genomic.fna.gz
https://ftp.ncbi.nlm.nih.gov/genomes/all/GCA/000/753/515/GCA_000753515.1_FHI13/GCA_000753515.1_FHI13_genomic.fna.gz
https://ftp.ncbi.nlm.nih.gov/genomes/all/GCA/000/753/535/GCA_000753535.1_FHI54/GCA_000753535.1_FHI54_genomic.fna.gz
https://ftp.ncbi.nlm.nih.gov/genomes/all/GCA/000/754/045/GCA_000754045.1_ASM75404v1/GCA_000754045.1_ASM75404v1_genomic.fna.gz
https://ftp.ncbi.nlm.nih.gov/genomes/all/GCA/000/754/845/GCA_000754845.1_ASM75484v1/GCA_000754845.1_ASM75484v1_genomic.fna.gz
https://ftp.ncbi.nlm.nih.gov/genomes/all/GCA/000/754/855/GCA_000754855.1_ASM75485v1/GCA_000754855.1_ASM75485v1_genomic.fna.gz
https://ftp.ncbi.nlm.nih.gov/genomes/all/GCA/000/754/865/GCA_000754865.1_ASM75486v1/GCA_000754865.1_ASM75486v1_genomic.fna.gz
https://ftp.ncbi.nlm.nih.gov/genomes/all/GCA/000/755/445/GCA_000755445.1_ASM75544v1/GCA_000755445.1_ASM75544v1_genomic.fna.gz
https://ftp.ncbi.nlm.nih.gov/genomes/all/GCA/000/762/385/GCA_000762385.1_ASM76238v1/GCA_000762385.1_ASM76238v1_genomic.fna.gz
https://ftp.ncbi.nlm.nih.gov/genomes/all/GCA/000/765/435/GCA_000765435.1_ASM76543v1/GCA_000765435.1_ASM76543v1_genomic.fna.gz
https://ftp.ncbi.nlm.nih.gov/genomes/all/GCA/000/766/965/GCA_000766965.1_CREcoli50110/GCA_000766965.1_CREcoli50110_genomic.fna.gz
https://ftp.ncbi.nlm.nih.gov/genomes/all/GCA/000/768/125/GCA_000768125.1_ASM76812v1/GCA_000768125.1_ASM76812v1_genomic.fna.gz
https://ftp.ncbi.nlm.nih.gov/genomes/all/GCA/000/768/405/GCA_000768405.1_ASM76840v1/GCA_000768405.1_ASM76840v1_genomic.fna.gz
https://ftp.ncbi.nlm.nih.gov/genomes/all/GCA/000/768/415/GCA_000768415.1_ASM76841v1/GCA_000768415.1_ASM76841v1_genomic.fna.gz
https://ftp.ncbi.nlm.nih.gov/genomes/all/GCA/000/768/425/GCA_000768425.1_ASM76842v1/GCA_000768425.1_ASM76842v1_genomic.fna.gz
https://ftp.ncbi.nlm.nih.gov/genomes/all/GCA/000/768/465/GCA_000768465.1_ASM76846v1/GCA_000768465.1_ASM76846v1_genomic.fna.gz
https://ftp.ncbi.nlm.nih.gov/genomes/all/GCA/000/768/485/GCA_000768485.1_ASM76848v1/GCA_000768485.1_ASM76848v1_genomic.fna.gz
https://ftp.ncbi.nlm.nih.gov/genomes/all/GCA/000/768/505/GCA_000768505.1_ASM76850v1/GCA_000768505.1_ASM76850v1_genomic.fna.gz
https://ftp.ncbi.nlm.nih.gov/genomes/all/GCA/000/770/035/GCA_000770035.1_ASM77003v1/GCA_000770035.1_ASM77003v1_genomic.fna.gz
https://ftp.ncbi.nlm.nih.gov/genomes/all/GCA/000/770/045/GCA_000770045.1_ASM77004v1/GCA_000770045.1_ASM77004v1_genomic.fna.gz
https://ftp.ncbi.nlm.nih.gov/genomes/all/GCA/000/770/055/GCA_000770055.1_ASM77005v1/GCA_000770055.1_ASM77005v1_genomic.fna.gz
https://ftp.ncbi.nlm.nih.gov/genomes/all/GCA/000/770/255/GCA_000770255.1_ASM77025v1/GCA_000770255.1_ASM77025v1_genomic.fna.gz
https://ftp.ncbi.nlm.nih.gov/genomes/all/GCA/000/770/275/GCA_000770275.1_ASM77027v1/GCA_000770275.1_ASM77027v1_genomic.fna.gz
https://ftp.ncbi.nlm.nih.gov/genomes/all/GCA/000/770/285/GCA_000770285.1_ASM77028v1/GCA_000770285.1_ASM77028v1_genomic.fna.gz
https://ftp.ncbi.nlm.nih.gov/genomes/all/GCA/000/773/435/GCA_000773435.1_ASM77343v1/GCA_000773435.1_ASM77343v1_genomic.fna.gz
https://ftp.ncbi.nlm.nih.gov/genomes/all/GCA/000/773/475/GCA_000773475.1_ASM77347v1/GCA_000773475.1_ASM77347v1_genomic.fna.gz
https://ftp.ncbi.nlm.nih.gov/genomes/all/GCA/000/773/535/GCA_000773535.1_ASM77353v1/GCA_000773535.1_ASM77353v1_genomic.fna.gz
https://ftp.ncbi.nlm.nih.gov/genomes/all/GCA/000/773/555/GCA_000773555.1_ASM77355v1/GCA_000773555.1_ASM77355v1_genomic.fna.gz
https://ftp.ncbi.nlm.nih.gov/genomes/all/GCA/000/773/575/GCA_000773575.1_ASM77357v1/GCA_000773575.1_ASM77357v1_genomic.fna.gz
https://ftp.ncbi.nlm.nih.gov/genomes/all/GCA/000/773/595/GCA_000773595.1_ASM77359v1/GCA_000773595.1_ASM77359v1_genomic.fna.gz
https://ftp.ncbi.nlm.nih.gov/genomes/all/GCA/000/776/035/GCA_000776035.1_ASM77603v1/GCA_000776035.1_ASM77603v1_genomic.fna.gz
https://ftp.ncbi.nlm.nih.gov/genomes/all/GCA/000/776/045/GCA_000776045.1_ASM77604v1/GCA_000776045.1_ASM77604v1_genomic.fna.gz
https://ftp.ncbi.nlm.nih.gov/genomes/all/GCA/000/776/055/GCA_000776055.1_ASM77605v1/GCA_000776055.1_ASM77605v1_genomic.fna.gz
https://ftp.ncbi.nlm.nih.gov/genomes/all/GCA/000/776/065/GCA_000776065.1_ASM77606v1/GCA_000776065.1_ASM77606v1_genomic.fna.gz
https://ftp.ncbi.nlm.nih.gov/genomes/all/GCA/000/776/115/GCA_000776115.1_ASM77611v1/GCA_000776115.1_ASM77611v1_genomic.fna.gz
https://ftp.ncbi.nlm.nih.gov/genomes/all/GCA/000/776/135/GCA_000776135.1_ASM77613v1/GCA_000776135.1_ASM77613v1_genomic.fna.gz
https://ftp.ncbi.nlm.nih.gov/genomes/all/GCA/000/776/155/GCA_000776155.1_ASM77615v1/GCA_000776155.1_ASM77615v1_genomic.fna.gz
https://ftp.ncbi.nlm.nih.gov/genomes/all/GCA/000/776/175/GCA_000776175.1_ASM77617v1/GCA_000776175.1_ASM77617v1_genomic.fna.gz
https://ftp.ncbi.nlm.nih.gov/genomes/all/GCA/000/776/195/GCA_000776195.1_ASM77619v1/GCA_000776195.1_ASM77619v1_genomic.fna.gz
https://ftp.ncbi.nlm.nih.gov/genomes/all/GCA/000/776/215/GCA_000776215.1_ASM77621v1/GCA_000776215.1_ASM77621v1_genomic.fna.gz
https://ftp.ncbi.nlm.nih.gov/genomes/all/GCA/000/776/235/GCA_000776235.1_ASM77623v1/GCA_000776235.1_ASM77623v1_genomic.fna.gz
https://ftp.ncbi.nlm.nih.gov/genomes/all/GCA/000/776/255/GCA_000776255.1_ASM77625v1/GCA_000776255.1_ASM77625v1_genomic.fna.gz
https://ftp.ncbi.nlm.nih.gov/genomes/all/GCA/000/776/275/GCA_000776275.1_ASM77627v1/GCA_000776275.1_ASM77627v1_genomic.fna.gz
https://ftp.ncbi.nlm.nih.gov/genomes/all/GCA/000/776/285/GCA_000776285.1_ASM77628v1/GCA_000776285.1_ASM77628v1_genomic.fna.gz
https://ftp.ncbi.nlm.nih.gov/genomes/all/GCA/000/776/315/GCA_000776315.1_ASM77631v1/GCA_000776315.1_ASM77631v1_genomic.fna.gz
https://ftp.ncbi.nlm.nih.gov/genomes/all/GCA/000/776/335/GCA_000776335.1_ASM77633v1/GCA_000776335.1_ASM77633v1_genomic.fna.gz
https://ftp.ncbi.nlm.nih.gov/genomes/all/GCA/000/776/355/GCA_000776355.1_ASM77635v1/GCA_000776355.1_ASM77635v1_genomic.fna.gz
https://ftp.ncbi.nlm.nih.gov/genomes/all/GCA/000/776/375/GCA_000776375.1_ASM77637v1/GCA_000776375.1_ASM77637v1_genomic.fna.gz
https://ftp.ncbi.nlm.nih.gov/genomes/all/GCA/000/776/395/GCA_000776395.1_ASM77639v1/GCA_000776395.1_ASM77639v1_genomic.fna.gz
https://ftp.ncbi.nlm.nih.gov/genomes/all/GCA/000/776/415/GCA_000776415.1_ASM77641v1/GCA_000776415.1_ASM77641v1_genomic.fna.gz
https://ftp.ncbi.nlm.nih.gov/genomes/all/GCA/000/776/435/GCA_000776435.1_ASM77643v1/GCA_000776435.1_ASM77643v1_genomic.fna.gz
https://ftp.ncbi.nlm.nih.gov/genomes/all/GCA/000/776/455/GCA_000776455.1_ASM77645v1/GCA_000776455.1_ASM77645v1_genomic.fna.gz
https://ftp.ncbi.nlm.nih.gov/genomes/all/GCA/000/776/475/GCA_000776475.1_ASM77647v1/GCA_000776475.1_ASM77647v1_genomic.fna.gz
https://ftp.ncbi.nlm.nih.gov/genomes/all/GCA/000/776/495/GCA_000776495.1_ASM77649v1/GCA_000776495.1_ASM77649v1_genomic.fna.gz
https://ftp.ncbi.nlm.nih.gov/genomes/all/GCA/000/776/505/GCA_000776505.1_ASM77650v1/GCA_000776505.1_ASM77650v1_genomic.fna.gz
https://ftp.ncbi.nlm.nih.gov/genomes/all/GCA/000/776/525/GCA_000776525.1_ASM77652v1/GCA_000776525.1_ASM77652v1_genomic.fna.gz
https://ftp.ncbi.nlm.nih.gov/genomes/all/GCA/000/776/535/GCA_000776535.1_ASM77653v1/GCA_000776535.1_ASM77653v1_genomic.fna.gz
https://ftp.ncbi.nlm.nih.gov/genomes/all/GCA/000/776/565/GCA_000776565.1_ASM77656v1/GCA_000776565.1_ASM77656v1_genomic.fna.gz
https://ftp.ncbi.nlm.nih.gov/genomes/all/GCA/000/776/595/GCA_000776595.1_ASM77659v1/GCA_000776595.1_ASM77659v1_genomic.fna.gz
https://ftp.ncbi.nlm.nih.gov/genomes/all/GCA/000/776/615/GCA_000776615.1_ASM77661v1/GCA_000776615.1_ASM77661v1_genomic.fna.gz
https://ftp.ncbi.nlm.nih.gov/genomes/all/GCA/000/776/635/GCA_000776635.1_ASM77663v1/GCA_000776635.1_ASM77663v1_genomic.fna.gz
https://ftp.ncbi.nlm.nih.gov/genomes/all/GCA/000/776/655/GCA_000776655.1_ASM77665v1/GCA_000776655.1_ASM77665v1_genomic.fna.gz
https://ftp.ncbi.nlm.nih.gov/genomes/all/GCA/000/776/675/GCA_000776675.1_ASM77667v1/GCA_000776675.1_ASM77667v1_genomic.fna.gz
https://ftp.ncbi.nlm.nih.gov/genomes/all/GCA/000/776/695/GCA_000776695.1_ASM77669v1/GCA_000776695.1_ASM77669v1_genomic.fna.gz
https://ftp.ncbi.nlm.nih.gov/genomes/all/GCA/000/776/715/GCA_000776715.1_ASM77671v1/GCA_000776715.1_ASM77671v1_genomic.fna.gz
https://ftp.ncbi.nlm.nih.gov/genomes/all/GCA/000/776/735/GCA_000776735.1_ASM77673v1/GCA_000776735.1_ASM77673v1_genomic.fna.gz
https://ftp.ncbi.nlm.nih.gov/genomes/all/GCA/000/776/745/GCA_000776745.1_ASM77674v1/GCA_000776745.1_ASM77674v1_genomic.fna.gz
https://ftp.ncbi.nlm.nih.gov/genomes/all/GCA/000/776/775/GCA_000776775.1_ASM77677v1/GCA_000776775.1_ASM77677v1_genomic.fna.gz
https://ftp.ncbi.nlm.nih.gov/genomes/all/GCA/000/776/795/GCA_000776795.1_ASM77679v1/GCA_000776795.1_ASM77679v1_genomic.fna.gz
https://ftp.ncbi.nlm.nih.gov/genomes/all/GCA/000/776/815/GCA_000776815.1_ASM77681v1/GCA_000776815.1_ASM77681v1_genomic.fna.gz
https://ftp.ncbi.nlm.nih.gov/genomes/all/GCA/000/776/835/GCA_000776835.1_ASM77683v1/GCA_000776835.1_ASM77683v1_genomic.fna.gz
https://ftp.ncbi.nlm.nih.gov/genomes/all/GCA/000/776/855/GCA_000776855.1_ASM77685v1/GCA_000776855.1_ASM77685v1_genomic.fna.gz
https://ftp.ncbi.nlm.nih.gov/genomes/all/GCA/000/776/915/GCA_000776915.1_ASM77691v1/GCA_000776915.1_ASM77691v1_genomic.fna.gz
https://ftp.ncbi.nlm.nih.gov/genomes/all/GCA/000/776/925/GCA_000776925.1_ASM77692v1/GCA_000776925.1_ASM77692v1_genomic.fna.gz
https://ftp.ncbi.nlm.nih.gov/genomes/all/GCA/000/776/935/GCA_000776935.1_ASM77693v1/GCA_000776935.1_ASM77693v1_genomic.fna.gz
https://ftp.ncbi.nlm.nih.gov/genomes/all/GCA/000/776/965/GCA_000776965.1_ASM77696v1/GCA_000776965.1_ASM77696v1_genomic.fna.gz
https://ftp.ncbi.nlm.nih.gov/genomes/all/GCA/000/776/995/GCA_000776995.1_ASM77699v1/GCA_000776995.1_ASM77699v1_genomic.fna.gz
https://ftp.ncbi.nlm.nih.gov/genomes/all/GCA/000/777/015/GCA_000777015.1_ASM77701v1/GCA_000777015.1_ASM77701v1_genomic.fna.gz
https://ftp.ncbi.nlm.nih.gov/genomes/all/GCA/000/777/025/GCA_000777025.1_ASM77702v1/GCA_000777025.1_ASM77702v1_genomic.fna.gz
https://ftp.ncbi.nlm.nih.gov/genomes/all/GCA/000/777/055/GCA_000777055.1_ASM77705v1/GCA_000777055.1_ASM77705v1_genomic.fna.gz
https://ftp.ncbi.nlm.nih.gov/genomes/all/GCA/000/777/065/GCA_000777065.1_ASM77706v1/GCA_000777065.1_ASM77706v1_genomic.fna.gz
https://ftp.ncbi.nlm.nih.gov/genomes/all/GCA/000/777/095/GCA_000777095.1_ASM77709v1/GCA_000777095.1_ASM77709v1_genomic.fna.gz
https://ftp.ncbi.nlm.nih.gov/genomes/all/GCA/000/777/105/GCA_000777105.1_ASM77710v1/GCA_000777105.1_ASM77710v1_genomic.fna.gz
https://ftp.ncbi.nlm.nih.gov/genomes/all/GCA/000/777/135/GCA_000777135.1_ASM77713v1/GCA_000777135.1_ASM77713v1_genomic.fna.gz
https://ftp.ncbi.nlm.nih.gov/genomes/all/GCA/000/777/155/GCA_000777155.1_ASM77715v1/GCA_000777155.1_ASM77715v1_genomic.fna.gz
https://ftp.ncbi.nlm.nih.gov/genomes/all/GCA/000/777/165/GCA_000777165.1_ASM77716v1/GCA_000777165.1_ASM77716v1_genomic.fna.gz
https://ftp.ncbi.nlm.nih.gov/genomes/all/GCA/000/777/195/GCA_000777195.1_ASM77719v1/GCA_000777195.1_ASM77719v1_genomic.fna.gz
https://ftp.ncbi.nlm.nih.gov/genomes/all/GCA/000/777/215/GCA_000777215.1_ASM77721v1/GCA_000777215.1_ASM77721v1_genomic.fna.gz
https://ftp.ncbi.nlm.nih.gov/genomes/all/GCA/000/777/235/GCA_000777235.1_ASM77723v1/GCA_000777235.1_ASM77723v1_genomic.fna.gz
https://ftp.ncbi.nlm.nih.gov/genomes/all/GCA/000/777/255/GCA_000777255.1_ASM77725v1/GCA_000777255.1_ASM77725v1_genomic.fna.gz
https://ftp.ncbi.nlm.nih.gov/genomes/all/GCA/000/777/265/GCA_000777265.1_ASM77726v1/GCA_000777265.1_ASM77726v1_genomic.fna.gz
https://ftp.ncbi.nlm.nih.gov/genomes/all/GCA/000/777/285/GCA_000777285.1_ASM77728v1/GCA_000777285.1_ASM77728v1_genomic.fna.gz
https://ftp.ncbi.nlm.nih.gov/genomes/all/GCA/000/777/315/GCA_000777315.1_ASM77731v1/GCA_000777315.1_ASM77731v1_genomic.fna.gz
https://ftp.ncbi.nlm.nih.gov/genomes/all/GCA/000/777/325/GCA_000777325.1_ASM77732v1/GCA_000777325.1_ASM77732v1_genomic.fna.gz
https://ftp.ncbi.nlm.nih.gov/genomes/all/GCA/000/777/355/GCA_000777355.1_ASM77735v1/GCA_000777355.1_ASM77735v1_genomic.fna.gz
https://ftp.ncbi.nlm.nih.gov/genomes/all/GCA/000/777/375/GCA_000777375.1_ASM77737v1/GCA_000777375.1_ASM77737v1_genomic.fna.gz
https://ftp.ncbi.nlm.nih.gov/genomes/all/GCA/000/777/395/GCA_000777395.1_ASM77739v1/GCA_000777395.1_ASM77739v1_genomic.fna.gz
https://ftp.ncbi.nlm.nih.gov/genomes/all/GCA/000/777/415/GCA_000777415.1_ASM77741v1/GCA_000777415.1_ASM77741v1_genomic.fna.gz
https://ftp.ncbi.nlm.nih.gov/genomes/all/GCA/000/777/435/GCA_000777435.1_ASM77743v1/GCA_000777435.1_ASM77743v1_genomic.fna.gz
https://ftp.ncbi.nlm.nih.gov/genomes/all/GCA/000/777/455/GCA_000777455.1_ASM77745v1/GCA_000777455.1_ASM77745v1_genomic.fna.gz
https://ftp.ncbi.nlm.nih.gov/genomes/all/GCA/000/777/475/GCA_000777475.1_ASM77747v1/GCA_000777475.1_ASM77747v1_genomic.fna.gz
https://ftp.ncbi.nlm.nih.gov/genomes/all/GCA/000/777/495/GCA_000777495.1_ASM77749v1/GCA_000777495.1_ASM77749v1_genomic.fna.gz
https://ftp.ncbi.nlm.nih.gov/genomes/all/GCA/000/777/515/GCA_000777515.1_ASM77751v1/GCA_000777515.1_ASM77751v1_genomic.fna.gz
https://ftp.ncbi.nlm.nih.gov/genomes/all/GCA/000/777/535/GCA_000777535.1_ASM77753v1/GCA_000777535.1_ASM77753v1_genomic.fna.gz
https://ftp.ncbi.nlm.nih.gov/genomes/all/GCA/000/777/555/GCA_000777555.1_ASM77755v1/GCA_000777555.1_ASM77755v1_genomic.fna.gz
https://ftp.ncbi.nlm.nih.gov/genomes/all/GCA/000/777/575/GCA_000777575.1_ASM77757v1/GCA_000777575.1_ASM77757v1_genomic.fna.gz
https://ftp.ncbi.nlm.nih.gov/genomes/all/GCA/000/777/585/GCA_000777585.1_ASM77758v1/GCA_000777585.1_ASM77758v1_genomic.fna.gz
https://ftp.ncbi.nlm.nih.gov/genomes/all/GCA/000/777/605/GCA_000777605.1_ASM77760v1/GCA_000777605.1_ASM77760v1_genomic.fna.gz
https://ftp.ncbi.nlm.nih.gov/genomes/all/GCA/000/777/625/GCA_000777625.1_ASM77762v1/GCA_000777625.1_ASM77762v1_genomic.fna.gz
https://ftp.ncbi.nlm.nih.gov/genomes/all/GCA/000/777/655/GCA_000777655.1_ASM77765v1/GCA_000777655.1_ASM77765v1_genomic.fna.gz
https://ftp.ncbi.nlm.nih.gov/genomes/all/GCA/000/777/675/GCA_000777675.1_ASM77767v1/GCA_000777675.1_ASM77767v1_genomic.fna.gz
https://ftp.ncbi.nlm.nih.gov/genomes/all/GCA/000/777/695/GCA_000777695.1_ASM77769v1/GCA_000777695.1_ASM77769v1_genomic.fna.gz
https://ftp.ncbi.nlm.nih.gov/genomes/all/GCA/000/777/715/GCA_000777715.1_ASM77771v1/GCA_000777715.1_ASM77771v1_genomic.fna.gz
https://ftp.ncbi.nlm.nih.gov/genomes/all/GCA/000/777/725/GCA_000777725.1_ASM77772v1/GCA_000777725.1_ASM77772v1_genomic.fna.gz
https://ftp.ncbi.nlm.nih.gov/genomes/all/GCA/000/777/735/GCA_000777735.1_ASM77773v1/GCA_000777735.1_ASM77773v1_genomic.fna.gz
https://ftp.ncbi.nlm.nih.gov/genomes/all/GCA/000/777/775/GCA_000777775.1_ASM77777v1/GCA_000777775.1_ASM77777v1_genomic.fna.gz
https://ftp.ncbi.nlm.nih.gov/genomes/all/GCA/000/777/795/GCA_000777795.1_ASM77779v1/GCA_000777795.1_ASM77779v1_genomic.fna.gz
https://ftp.ncbi.nlm.nih.gov/genomes/all/GCA/000/777/815/GCA_000777815.1_ASM77781v1/GCA_000777815.1_ASM77781v1_genomic.fna.gz
https://ftp.ncbi.nlm.nih.gov/genomes/all/GCA/000/777/835/GCA_000777835.1_ASM77783v1/GCA_000777835.1_ASM77783v1_genomic.fna.gz
https://ftp.ncbi.nlm.nih.gov/genomes/all/GCA/000/777/845/GCA_000777845.1_ASM77784v1/GCA_000777845.1_ASM77784v1_genomic.fna.gz
https://ftp.ncbi.nlm.nih.gov/genomes/all/GCA/000/777/875/GCA_000777875.1_ASM77787v1/GCA_000777875.1_ASM77787v1_genomic.fna.gz
https://ftp.ncbi.nlm.nih.gov/genomes/all/GCA/000/777/895/GCA_000777895.1_ASM77789v1/GCA_000777895.1_ASM77789v1_genomic.fna.gz
https://ftp.ncbi.nlm.nih.gov/genomes/all/GCA/000/777/915/GCA_000777915.1_ASM77791v1/GCA_000777915.1_ASM77791v1_genomic.fna.gz
https://ftp.ncbi.nlm.nih.gov/genomes/all/GCA/000/777/925/GCA_000777925.1_ASM77792v1/GCA_000777925.1_ASM77792v1_genomic.fna.gz
https://ftp.ncbi.nlm.nih.gov/genomes/all/GCA/000/777/945/GCA_000777945.1_ASM77794v1/GCA_000777945.1_ASM77794v1_genomic.fna.gz
https://ftp.ncbi.nlm.nih.gov/genomes/all/GCA/000/777/975/GCA_000777975.1_ASM77797v1/GCA_000777975.1_ASM77797v1_genomic.fna.gz
https://ftp.ncbi.nlm.nih.gov/genomes/all/GCA/000/777/995/GCA_000777995.1_ASM77799v1/GCA_000777995.1_ASM77799v1_genomic.fna.gz
https://ftp.ncbi.nlm.nih.gov/genomes/all/GCA/000/778/015/GCA_000778015.1_ASM77801v1/GCA_000778015.1_ASM77801v1_genomic.fna.gz
https://ftp.ncbi.nlm.nih.gov/genomes/all/GCA/000/778/035/GCA_000778035.1_ASM77803v1/GCA_000778035.1_ASM77803v1_genomic.fna.gz
https://ftp.ncbi.nlm.nih.gov/genomes/all/GCA/000/778/055/GCA_000778055.1_ASM77805v1/GCA_000778055.1_ASM77805v1_genomic.fna.gz
https://ftp.ncbi.nlm.nih.gov/genomes/all/GCA/000/778/075/GCA_000778075.1_ASM77807v1/GCA_000778075.1_ASM77807v1_genomic.fna.gz
https://ftp.ncbi.nlm.nih.gov/genomes/all/GCA/000/778/095/GCA_000778095.1_ASM77809v1/GCA_000778095.1_ASM77809v1_genomic.fna.gz
https://ftp.ncbi.nlm.nih.gov/genomes/all/GCA/000/778/105/GCA_000778105.1_ASM77810v1/GCA_000778105.1_ASM77810v1_genomic.fna.gz
https://ftp.ncbi.nlm.nih.gov/genomes/all/GCA/000/778/135/GCA_000778135.1_ASM77813v1/GCA_000778135.1_ASM77813v1_genomic.fna.gz
https://ftp.ncbi.nlm.nih.gov/genomes/all/GCA/000/778/145/GCA_000778145.1_ASM77814v1/GCA_000778145.1_ASM77814v1_genomic.fna.gz
https://ftp.ncbi.nlm.nih.gov/genomes/all/GCA/000/778/175/GCA_000778175.1_ASM77817v1/GCA_000778175.1_ASM77817v1_genomic.fna.gz
https://ftp.ncbi.nlm.nih.gov/genomes/all/GCA/000/778/195/GCA_000778195.1_ASM77819v1/GCA_000778195.1_ASM77819v1_genomic.fna.gz
https://ftp.ncbi.nlm.nih.gov/genomes/all/GCA/000/778/215/GCA_000778215.1_ASM77821v1/GCA_000778215.1_ASM77821v1_genomic.fna.gz
https://ftp.ncbi.nlm.nih.gov/genomes/all/GCA/000/778/235/GCA_000778235.1_ASM77823v1/GCA_000778235.1_ASM77823v1_genomic.fna.gz
https://ftp.ncbi.nlm.nih.gov/genomes/all/GCA/000/778/255/GCA_000778255.1_ASM77825v1/GCA_000778255.1_ASM77825v1_genomic.fna.gz
https://ftp.ncbi.nlm.nih.gov/genomes/all/GCA/000/778/275/GCA_000778275.1_ASM77827v1/GCA_000778275.1_ASM77827v1_genomic.fna.gz
https://ftp.ncbi.nlm.nih.gov/genomes/all/GCA/000/778/285/GCA_000778285.1_ASM77828v1/GCA_000778285.1_ASM77828v1_genomic.fna.gz
https://ftp.ncbi.nlm.nih.gov/genomes/all/GCA/000/778/315/GCA_000778315.1_ASM77831v1/GCA_000778315.1_ASM77831v1_genomic.fna.gz
https://ftp.ncbi.nlm.nih.gov/genomes/all/GCA/000/778/335/GCA_000778335.1_ASM77833v1/GCA_000778335.1_ASM77833v1_genomic.fna.gz
https://ftp.ncbi.nlm.nih.gov/genomes/all/GCA/000/778/355/GCA_000778355.1_ASM77835v1/GCA_000778355.1_ASM77835v1_genomic.fna.gz
https://ftp.ncbi.nlm.nih.gov/genomes/all/GCA/000/778/375/GCA_000778375.1_ASM77837v1/GCA_000778375.1_ASM77837v1_genomic.fna.gz
https://ftp.ncbi.nlm.nih.gov/genomes/all/GCA/000/778/395/GCA_000778395.1_ASM77839v1/GCA_000778395.1_ASM77839v1_genomic.fna.gz
https://ftp.ncbi.nlm.nih.gov/genomes/all/GCA/000/778/415/GCA_000778415.1_ASM77841v1/GCA_000778415.1_ASM77841v1_genomic.fna.gz
https://ftp.ncbi.nlm.nih.gov/genomes/all/GCA/000/778/435/GCA_000778435.1_ASM77843v1/GCA_000778435.1_ASM77843v1_genomic.fna.gz
https://ftp.ncbi.nlm.nih.gov/genomes/all/GCA/000/778/465/GCA_000778465.1_ASM77846v1/GCA_000778465.1_ASM77846v1_genomic.fna.gz
https://ftp.ncbi.nlm.nih.gov/genomes/all/GCA/000/778/475/GCA_000778475.1_ASM77847v1/GCA_000778475.1_ASM77847v1_genomic.fna.gz
https://ftp.ncbi.nlm.nih.gov/genomes/all/GCA/000/778/485/GCA_000778485.1_ASM77848v1/GCA_000778485.1_ASM77848v1_genomic.fna.gz
https://ftp.ncbi.nlm.nih.gov/genomes/all/GCA/000/778/545/GCA_000778545.1_ASM77854v1/GCA_000778545.1_ASM77854v1_genomic.fna.gz
https://ftp.ncbi.nlm.nih.gov/genomes/all/GCA/000/778/565/GCA_000778565.1_ASM77856v1/GCA_000778565.1_ASM77856v1_genomic.fna.gz
https://ftp.ncbi.nlm.nih.gov/genomes/all/GCA/000/778/585/GCA_000778585.1_ASM77858v1/GCA_000778585.1_ASM77858v1_genomic.fna.gz
https://ftp.ncbi.nlm.nih.gov/genomes/all/GCA/000/778/605/GCA_000778605.1_ASM77860v1/GCA_000778605.1_ASM77860v1_genomic.fna.gz
https://ftp.ncbi.nlm.nih.gov/genomes/all/GCA/000/778/615/GCA_000778615.1_ASM77861v1/GCA_000778615.1_ASM77861v1_genomic.fna.gz
https://ftp.ncbi.nlm.nih.gov/genomes/all/GCA/000/778/625/GCA_000778625.1_ASM77862v1/GCA_000778625.1_ASM77862v1_genomic.fna.gz
https://ftp.ncbi.nlm.nih.gov/genomes/all/GCA/000/778/635/GCA_000778635.1_ASM77863v1/GCA_000778635.1_ASM77863v1_genomic.fna.gz
https://ftp.ncbi.nlm.nih.gov/genomes/all/GCA/000/778/685/GCA_000778685.1_ASM77868v1/GCA_000778685.1_ASM77868v1_genomic.fna.gz
https://ftp.ncbi.nlm.nih.gov/genomes/all/GCA/000/778/705/GCA_000778705.1_ASM77870v1/GCA_000778705.1_ASM77870v1_genomic.fna.gz
https://ftp.ncbi.nlm.nih.gov/genomes/all/GCA/000/778/725/GCA_000778725.1_ASM77872v1/GCA_000778725.1_ASM77872v1_genomic.fna.gz
https://ftp.ncbi.nlm.nih.gov/genomes/all/GCA/000/778/745/GCA_000778745.1_ASM77874v1/GCA_000778745.1_ASM77874v1_genomic.fna.gz
https://ftp.ncbi.nlm.nih.gov/genomes/all/GCA/000/778/765/GCA_000778765.1_ASM77876v1/GCA_000778765.1_ASM77876v1_genomic.fna.gz
https://ftp.ncbi.nlm.nih.gov/genomes/all/GCA/000/778/785/GCA_000778785.1_ASM77878v1/GCA_000778785.1_ASM77878v1_genomic.fna.gz
https://ftp.ncbi.nlm.nih.gov/genomes/all/GCA/000/778/805/GCA_000778805.1_ASM77880v1/GCA_000778805.1_ASM77880v1_genomic.fna.gz
https://ftp.ncbi.nlm.nih.gov/genomes/all/GCA/000/778/815/GCA_000778815.1_ASM77881v1/GCA_000778815.1_ASM77881v1_genomic.fna.gz
https://ftp.ncbi.nlm.nih.gov/genomes/all/GCA/000/778/835/GCA_000778835.1_ASM77883v1/GCA_000778835.1_ASM77883v1_genomic.fna.gz
https://ftp.ncbi.nlm.nih.gov/genomes/all/GCA/000/778/875/GCA_000778875.1_ASM77887v1/GCA_000778875.1_ASM77887v1_genomic.fna.gz
https://ftp.ncbi.nlm.nih.gov/genomes/all/GCA/000/778/895/GCA_000778895.1_ASM77889v1/GCA_000778895.1_ASM77889v1_genomic.fna.gz
https://ftp.ncbi.nlm.nih.gov/genomes/all/GCA/000/778/915/GCA_000778915.1_ASM77891v1/GCA_000778915.1_ASM77891v1_genomic.fna.gz
https://ftp.ncbi.nlm.nih.gov/genomes/all/GCA/000/778/935/GCA_000778935.1_ASM77893v1/GCA_000778935.1_ASM77893v1_genomic.fna.gz
https://ftp.ncbi.nlm.nih.gov/genomes/all/GCA/000/778/955/GCA_000778955.1_ASM77895v1/GCA_000778955.1_ASM77895v1_genomic.fna.gz
https://ftp.ncbi.nlm.nih.gov/genomes/all/GCA/000/778/965/GCA_000778965.1_ASM77896v1/GCA_000778965.1_ASM77896v1_genomic.fna.gz
https://ftp.ncbi.nlm.nih.gov/genomes/all/GCA/000/778/995/GCA_000778995.1_ASM77899v1/GCA_000778995.1_ASM77899v1_genomic.fna.gz
https://ftp.ncbi.nlm.nih.gov/genomes/all/GCA/000/779/005/GCA_000779005.1_ASM77900v1/GCA_000779005.1_ASM77900v1_genomic.fna.gz
https://ftp.ncbi.nlm.nih.gov/genomes/all/GCA/000/779/025/GCA_000779025.1_ASM77902v1/GCA_000779025.1_ASM77902v1_genomic.fna.gz
https://ftp.ncbi.nlm.nih.gov/genomes/all/GCA/000/779/055/GCA_000779055.1_ASM77905v1/GCA_000779055.1_ASM77905v1_genomic.fna.gz
https://ftp.ncbi.nlm.nih.gov/genomes/all/GCA/000/779/075/GCA_000779075.1_ASM77907v1/GCA_000779075.1_ASM77907v1_genomic.fna.gz
https://ftp.ncbi.nlm.nih.gov/genomes/all/GCA/000/779/095/GCA_000779095.1_ASM77909v1/GCA_000779095.1_ASM77909v1_genomic.fna.gz
https://ftp.ncbi.nlm.nih.gov/genomes/all/GCA/000/779/115/GCA_000779115.1_ASM77911v1/GCA_000779115.1_ASM77911v1_genomic.fna.gz
https://ftp.ncbi.nlm.nih.gov/genomes/all/GCA/000/779/125/GCA_000779125.1_ASM77912v1/GCA_000779125.1_ASM77912v1_genomic.fna.gz
https://ftp.ncbi.nlm.nih.gov/genomes/all/GCA/000/779/155/GCA_000779155.1_ASM77915v1/GCA_000779155.1_ASM77915v1_genomic.fna.gz
https://ftp.ncbi.nlm.nih.gov/genomes/all/GCA/000/779/175/GCA_000779175.1_ASM77917v1/GCA_000779175.1_ASM77917v1_genomic.fna.gz
https://ftp.ncbi.nlm.nih.gov/genomes/all/GCA/000/779/195/GCA_000779195.1_ASM77919v1/GCA_000779195.1_ASM77919v1_genomic.fna.gz
https://ftp.ncbi.nlm.nih.gov/genomes/all/GCA/000/779/215/GCA_000779215.1_ASM77921v1/GCA_000779215.1_ASM77921v1_genomic.fna.gz
https://ftp.ncbi.nlm.nih.gov/genomes/all/GCA/000/779/255/GCA_000779255.1_ASM77925v1/GCA_000779255.1_ASM77925v1_genomic.fna.gz
https://ftp.ncbi.nlm.nih.gov/genomes/all/GCA/000/779/265/GCA_000779265.1_ASM77926v1/GCA_000779265.1_ASM77926v1_genomic.fna.gz
https://ftp.ncbi.nlm.nih.gov/genomes/all/GCA/000/779/275/GCA_000779275.1_ASM77927v1/GCA_000779275.1_ASM77927v1_genomic.fna.gz
https://ftp.ncbi.nlm.nih.gov/genomes/all/GCA/000/779/295/GCA_000779295.1_ASM77929v1/GCA_000779295.1_ASM77929v1_genomic.fna.gz
https://ftp.ncbi.nlm.nih.gov/genomes/all/GCA/000/779/335/GCA_000779335.1_ASM77933v1/GCA_000779335.1_ASM77933v1_genomic.fna.gz
https://ftp.ncbi.nlm.nih.gov/genomes/all/GCA/000/779/355/GCA_000779355.1_ASM77935v1/GCA_000779355.1_ASM77935v1_genomic.fna.gz
https://ftp.ncbi.nlm.nih.gov/genomes/all/GCA/000/779/365/GCA_000779365.1_ASM77936v1/GCA_000779365.1_ASM77936v1_genomic.fna.gz
https://ftp.ncbi.nlm.nih.gov/genomes/all/GCA/000/779/395/GCA_000779395.1_ASM77939v1/GCA_000779395.1_ASM77939v1_genomic.fna.gz
https://ftp.ncbi.nlm.nih.gov/genomes/all/GCA/000/779/415/GCA_000779415.1_ASM77941v1/GCA_000779415.1_ASM77941v1_genomic.fna.gz
https://ftp.ncbi.nlm.nih.gov/genomes/all/GCA/000/779/425/GCA_000779425.1_ASM77942v1/GCA_000779425.1_ASM77942v1_genomic.fna.gz
https://ftp.ncbi.nlm.nih.gov/genomes/all/GCA/000/779/455/GCA_000779455.1_ASM77945v1/GCA_000779455.1_ASM77945v1_genomic.fna.gz
https://ftp.ncbi.nlm.nih.gov/genomes/all/GCA/000/779/475/GCA_000779475.1_ASM77947v1/GCA_000779475.1_ASM77947v1_genomic.fna.gz
https://ftp.ncbi.nlm.nih.gov/genomes/all/GCA/000/779/495/GCA_000779495.1_ASM77949v1/GCA_000779495.1_ASM77949v1_genomic.fna.gz
https://ftp.ncbi.nlm.nih.gov/genomes/all/GCA/000/779/515/GCA_000779515.1_ASM77951v1/GCA_000779515.1_ASM77951v1_genomic.fna.gz
https://ftp.ncbi.nlm.nih.gov/genomes/all/GCA/000/779/535/GCA_000779535.1_ASM77953v1/GCA_000779535.1_ASM77953v1_genomic.fna.gz
https://ftp.ncbi.nlm.nih.gov/genomes/all/GCA/000/779/545/GCA_000779545.1_ASM77954v1/GCA_000779545.1_ASM77954v1_genomic.fna.gz
https://ftp.ncbi.nlm.nih.gov/genomes/all/GCA/000/779/565/GCA_000779565.1_ASM77956v1/GCA_000779565.1_ASM77956v1_genomic.fna.gz
https://ftp.ncbi.nlm.nih.gov/genomes/all/GCA/000/779/585/GCA_000779585.1_ASM77958v1/GCA_000779585.1_ASM77958v1_genomic.fna.gz
https://ftp.ncbi.nlm.nih.gov/genomes/all/GCA/000/779/615/GCA_000779615.1_ASM77961v1/GCA_000779615.1_ASM77961v1_genomic.fna.gz
https://ftp.ncbi.nlm.nih.gov/genomes/all/GCA/000/779/635/GCA_000779635.1_ASM77963v1/GCA_000779635.1_ASM77963v1_genomic.fna.gz
https://ftp.ncbi.nlm.nih.gov/genomes/all/GCA/000/779/655/GCA_000779655.1_ASM77965v1/GCA_000779655.1_ASM77965v1_genomic.fna.gz
https://ftp.ncbi.nlm.nih.gov/genomes/all/GCA/000/779/675/GCA_000779675.1_ASM77967v1/GCA_000779675.1_ASM77967v1_genomic.fna.gz
https://ftp.ncbi.nlm.nih.gov/genomes/all/GCA/000/779/695/GCA_000779695.1_ASM77969v1/GCA_000779695.1_ASM77969v1_genomic.fna.gz
https://ftp.ncbi.nlm.nih.gov/genomes/all/GCA/000/779/715/GCA_000779715.1_ASM77971v1/GCA_000779715.1_ASM77971v1_genomic.fna.gz
https://ftp.ncbi.nlm.nih.gov/genomes/all/GCA/000/779/735/GCA_000779735.1_ASM77973v1/GCA_000779735.1_ASM77973v1_genomic.fna.gz
https://ftp.ncbi.nlm.nih.gov/genomes/all/GCA/000/779/745/GCA_000779745.1_ASM77974v1/GCA_000779745.1_ASM77974v1_genomic.fna.gz
https://ftp.ncbi.nlm.nih.gov/genomes/all/GCA/000/779/775/GCA_000779775.1_ASM77977v1/GCA_000779775.1_ASM77977v1_genomic.fna.gz
https://ftp.ncbi.nlm.nih.gov/genomes/all/GCA/000/779/795/GCA_000779795.1_ASM77979v1/GCA_000779795.1_ASM77979v1_genomic.fna.gz
https://ftp.ncbi.nlm.nih.gov/genomes/all/GCA/000/779/815/GCA_000779815.1_ASM77981v1/GCA_000779815.1_ASM77981v1_genomic.fna.gz
https://ftp.ncbi.nlm.nih.gov/genomes/all/GCA/000/779/835/GCA_000779835.1_ASM77983v1/GCA_000779835.1_ASM77983v1_genomic.fna.gz
https://ftp.ncbi.nlm.nih.gov/genomes/all/GCA/000/779/855/GCA_000779855.1_ASM77985v1/GCA_000779855.1_ASM77985v1_genomic.fna.gz
https://ftp.ncbi.nlm.nih.gov/genomes/all/GCA/000/779/875/GCA_000779875.1_ASM77987v1/GCA_000779875.1_ASM77987v1_genomic.fna.gz
https://ftp.ncbi.nlm.nih.gov/genomes/all/GCA/000/779/895/GCA_000779895.1_ASM77989v1/GCA_000779895.1_ASM77989v1_genomic.fna.gz
https://ftp.ncbi.nlm.nih.gov/genomes/all/GCA/000/779/915/GCA_000779915.1_ASM77991v1/GCA_000779915.1_ASM77991v1_genomic.fna.gz
https://ftp.ncbi.nlm.nih.gov/genomes/all/GCA/000/779/935/GCA_000779935.1_ASM77993v1/GCA_000779935.1_ASM77993v1_genomic.fna.gz
https://ftp.ncbi.nlm.nih.gov/genomes/all/GCA/000/779/955/GCA_000779955.1_ASM77995v1/GCA_000779955.1_ASM77995v1_genomic.fna.gz
https://ftp.ncbi.nlm.nih.gov/genomes/all/GCA/000/779/975/GCA_000779975.1_ASM77997v1/GCA_000779975.1_ASM77997v1_genomic.fna.gz
https://ftp.ncbi.nlm.nih.gov/genomes/all/GCA/000/779/995/GCA_000779995.1_ASM77999v1/GCA_000779995.1_ASM77999v1_genomic.fna.gz
https://ftp.ncbi.nlm.nih.gov/genomes/all/GCA/000/780/015/GCA_000780015.1_ASM78001v1/GCA_000780015.1_ASM78001v1_genomic.fna.gz
https://ftp.ncbi.nlm.nih.gov/genomes/all/GCA/000/780/035/GCA_000780035.1_ASM78003v1/GCA_000780035.1_ASM78003v1_genomic.fna.gz
https://ftp.ncbi.nlm.nih.gov/genomes/all/GCA/000/780/055/GCA_000780055.1_ASM78005v1/GCA_000780055.1_ASM78005v1_genomic.fna.gz
https://ftp.ncbi.nlm.nih.gov/genomes/all/GCA/000/780/075/GCA_000780075.1_ASM78007v1/GCA_000780075.1_ASM78007v1_genomic.fna.gz
https://ftp.ncbi.nlm.nih.gov/genomes/all/GCA/000/780/095/GCA_000780095.1_ASM78009v1/GCA_000780095.1_ASM78009v1_genomic.fna.gz
https://ftp.ncbi.nlm.nih.gov/genomes/all/GCA/000/780/115/GCA_000780115.1_ASM78011v1/GCA_000780115.1_ASM78011v1_genomic.fna.gz
https://ftp.ncbi.nlm.nih.gov/genomes/all/GCA/000/780/135/GCA_000780135.1_ASM78013v1/GCA_000780135.1_ASM78013v1_genomic.fna.gz
https://ftp.ncbi.nlm.nih.gov/genomes/all/GCA/000/780/155/GCA_000780155.1_ASM78015v1/GCA_000780155.1_ASM78015v1_genomic.fna.gz
https://ftp.ncbi.nlm.nih.gov/genomes/all/GCA/000/780/175/GCA_000780175.1_ASM78017v1/GCA_000780175.1_ASM78017v1_genomic.fna.gz
https://ftp.ncbi.nlm.nih.gov/genomes/all/GCA/000/780/195/GCA_000780195.1_ASM78019v1/GCA_000780195.1_ASM78019v1_genomic.fna.gz
https://ftp.ncbi.nlm.nih.gov/genomes/all/GCA/000/780/215/GCA_000780215.1_ASM78021v1/GCA_000780215.1_ASM78021v1_genomic.fna.gz
https://ftp.ncbi.nlm.nih.gov/genomes/all/GCA/000/780/235/GCA_000780235.1_ASM78023v1/GCA_000780235.1_ASM78023v1_genomic.fna.gz
https://ftp.ncbi.nlm.nih.gov/genomes/all/GCA/000/780/255/GCA_000780255.1_ASM78025v1/GCA_000780255.1_ASM78025v1_genomic.fna.gz
https://ftp.ncbi.nlm.nih.gov/genomes/all/GCA/000/780/275/GCA_000780275.1_ASM78027v1/GCA_000780275.1_ASM78027v1_genomic.fna.gz
https://ftp.ncbi.nlm.nih.gov/genomes/all/GCA/000/780/295/GCA_000780295.1_ASM78029v1/GCA_000780295.1_ASM78029v1_genomic.fna.gz
https://ftp.ncbi.nlm.nih.gov/genomes/all/GCA/000/780/315/GCA_000780315.1_ASM78031v1/GCA_000780315.1_ASM78031v1_genomic.fna.gz
https://ftp.ncbi.nlm.nih.gov/genomes/all/GCA/000/780/335/GCA_000780335.1_ASM78033v1/GCA_000780335.1_ASM78033v1_genomic.fna.gz
https://ftp.ncbi.nlm.nih.gov/genomes/all/GCA/000/780/355/GCA_000780355.1_ASM78035v1/GCA_000780355.1_ASM78035v1_genomic.fna.gz
https://ftp.ncbi.nlm.nih.gov/genomes/all/GCA/000/780/375/GCA_000780375.1_ASM78037v1/GCA_000780375.1_ASM78037v1_genomic.fna.gz
https://ftp.ncbi.nlm.nih.gov/genomes/all/GCA/000/780/395/GCA_000780395.1_ASM78039v1/GCA_000780395.1_ASM78039v1_genomic.fna.gz
https://ftp.ncbi.nlm.nih.gov/genomes/all/GCA/000/780/415/GCA_000780415.1_ASM78041v1/GCA_000780415.1_ASM78041v1_genomic.fna.gz
https://ftp.ncbi.nlm.nih.gov/genomes/all/GCA/000/780/435/GCA_000780435.1_ASM78043v1/GCA_000780435.1_ASM78043v1_genomic.fna.gz
https://ftp.ncbi.nlm.nih.gov/genomes/all/GCA/000/780/455/GCA_000780455.1_ASM78045v1/GCA_000780455.1_ASM78045v1_genomic.fna.gz
https://ftp.ncbi.nlm.nih.gov/genomes/all/GCA/000/780/475/GCA_000780475.1_ASM78047v1/GCA_000780475.1_ASM78047v1_genomic.fna.gz
https://ftp.ncbi.nlm.nih.gov/genomes/all/GCA/000/780/495/GCA_000780495.1_ASM78049v1/GCA_000780495.1_ASM78049v1_genomic.fna.gz
https://ftp.ncbi.nlm.nih.gov/genomes/all/GCA/000/780/515/GCA_000780515.1_ASM78051v1/GCA_000780515.1_ASM78051v1_genomic.fna.gz
https://ftp.ncbi.nlm.nih.gov/genomes/all/GCA/000/780/535/GCA_000780535.1_ASM78053v1/GCA_000780535.1_ASM78053v1_genomic.fna.gz
https://ftp.ncbi.nlm.nih.gov/genomes/all/GCA/000/780/555/GCA_000780555.1_ASM78055v1/GCA_000780555.1_ASM78055v1_genomic.fna.gz
https://ftp.ncbi.nlm.nih.gov/genomes/all/GCA/000/780/575/GCA_000780575.1_ASM78057v1/GCA_000780575.1_ASM78057v1_genomic.fna.gz
https://ftp.ncbi.nlm.nih.gov/genomes/all/GCA/000/780/595/GCA_000780595.1_ASM78059v1/GCA_000780595.1_ASM78059v1_genomic.fna.gz
https://ftp.ncbi.nlm.nih.gov/genomes/all/GCA/000/780/615/GCA_000780615.1_ASM78061v1/GCA_000780615.1_ASM78061v1_genomic.fna.gz
https://ftp.ncbi.nlm.nih.gov/genomes/all/GCA/000/780/635/GCA_000780635.1_ASM78063v1/GCA_000780635.1_ASM78063v1_genomic.fna.gz
https://ftp.ncbi.nlm.nih.gov/genomes/all/GCA/000/780/655/GCA_000780655.1_ASM78065v1/GCA_000780655.1_ASM78065v1_genomic.fna.gz
https://ftp.ncbi.nlm.nih.gov/genomes/all/GCA/000/780/675/GCA_000780675.1_ASM78067v1/GCA_000780675.1_ASM78067v1_genomic.fna.gz
https://ftp.ncbi.nlm.nih.gov/genomes/all/GCA/000/780/695/GCA_000780695.1_ASM78069v1/GCA_000780695.1_ASM78069v1_genomic.fna.gz
https://ftp.ncbi.nlm.nih.gov/genomes/all/GCA/000/780/715/GCA_000780715.1_ASM78071v1/GCA_000780715.1_ASM78071v1_genomic.fna.gz
https://ftp.ncbi.nlm.nih.gov/genomes/all/GCA/000/780/735/GCA_000780735.1_ASM78073v1/GCA_000780735.1_ASM78073v1_genomic.fna.gz
https://ftp.ncbi.nlm.nih.gov/genomes/all/GCA/000/780/755/GCA_000780755.1_ASM78075v1/GCA_000780755.1_ASM78075v1_genomic.fna.gz
https://ftp.ncbi.nlm.nih.gov/genomes/all/GCA/000/780/775/GCA_000780775.1_ASM78077v1/GCA_000780775.1_ASM78077v1_genomic.fna.gz
https://ftp.ncbi.nlm.nih.gov/genomes/all/GCA/000/780/795/GCA_000780795.1_ASM78079v1/GCA_000780795.1_ASM78079v1_genomic.fna.gz
https://ftp.ncbi.nlm.nih.gov/genomes/all/GCA/000/780/815/GCA_000780815.1_ASM78081v1/GCA_000780815.1_ASM78081v1_genomic.fna.gz
https://ftp.ncbi.nlm.nih.gov/genomes/all/GCA/000/780/835/GCA_000780835.1_ASM78083v1/GCA_000780835.1_ASM78083v1_genomic.fna.gz
https://ftp.ncbi.nlm.nih.gov/genomes/all/GCA/000/780/845/GCA_000780845.1_ASM78084v1/GCA_000780845.1_ASM78084v1_genomic.fna.gz
https://ftp.ncbi.nlm.nih.gov/genomes/all/GCA/000/780/875/GCA_000780875.1_ASM78087v1/GCA_000780875.1_ASM78087v1_genomic.fna.gz
https://ftp.ncbi.nlm.nih.gov/genomes/all/GCA/000/780/895/GCA_000780895.1_ASM78089v1/GCA_000780895.1_ASM78089v1_genomic.fna.gz
https://ftp.ncbi.nlm.nih.gov/genomes/all/GCA/000/780/915/GCA_000780915.1_ASM78091v1/GCA_000780915.1_ASM78091v1_genomic.fna.gz
https://ftp.ncbi.nlm.nih.gov/genomes/all/GCA/000/780/925/GCA_000780925.1_ASM78092v1/GCA_000780925.1_ASM78092v1_genomic.fna.gz
https://ftp.ncbi.nlm.nih.gov/genomes/all/GCA/000/780/955/GCA_000780955.1_ASM78095v1/GCA_000780955.1_ASM78095v1_genomic.fna.gz
https://ftp.ncbi.nlm.nih.gov/genomes/all/GCA/000/780/965/GCA_000780965.1_ASM78096v1/GCA_000780965.1_ASM78096v1_genomic.fna.gz
https://ftp.ncbi.nlm.nih.gov/genomes/all/GCA/000/780/995/GCA_000780995.1_ASM78099v1/GCA_000780995.1_ASM78099v1_genomic.fna.gz
https://ftp.ncbi.nlm.nih.gov/genomes/all/GCA/000/781/005/GCA_000781005.1_ASM78100v1/GCA_000781005.1_ASM78100v1_genomic.fna.gz
https://ftp.ncbi.nlm.nih.gov/genomes/all/GCA/000/781/035/GCA_000781035.1_ASM78103v1/GCA_000781035.1_ASM78103v1_genomic.fna.gz
https://ftp.ncbi.nlm.nih.gov/genomes/all/GCA/000/781/045/GCA_000781045.1_ASM78104v1/GCA_000781045.1_ASM78104v1_genomic.fna.gz
https://ftp.ncbi.nlm.nih.gov/genomes/all/GCA/000/781/075/GCA_000781075.1_ASM78107v1/GCA_000781075.1_ASM78107v1_genomic.fna.gz
https://ftp.ncbi.nlm.nih.gov/genomes/all/GCA/000/781/095/GCA_000781095.1_ASM78109v1/GCA_000781095.1_ASM78109v1_genomic.fna.gz
https://ftp.ncbi.nlm.nih.gov/genomes/all/GCA/000/781/115/GCA_000781115.1_ASM78111v1/GCA_000781115.1_ASM78111v1_genomic.fna.gz
https://ftp.ncbi.nlm.nih.gov/genomes/all/GCA/000/781/135/GCA_000781135.1_ASM78113v1/GCA_000781135.1_ASM78113v1_genomic.fna.gz
https://ftp.ncbi.nlm.nih.gov/genomes/all/GCA/000/781/145/GCA_000781145.1_ASM78114v1/GCA_000781145.1_ASM78114v1_genomic.fna.gz
https://ftp.ncbi.nlm.nih.gov/genomes/all/GCA/000/781/175/GCA_000781175.1_ASM78117v1/GCA_000781175.1_ASM78117v1_genomic.fna.gz
https://ftp.ncbi.nlm.nih.gov/genomes/all/GCA/000/781/195/GCA_000781195.1_ASM78119v1/GCA_000781195.1_ASM78119v1_genomic.fna.gz
https://ftp.ncbi.nlm.nih.gov/genomes/all/GCA/000/781/215/GCA_000781215.1_ASM78121v1/GCA_000781215.1_ASM78121v1_genomic.fna.gz
https://ftp.ncbi.nlm.nih.gov/genomes/all/GCA/000/781/235/GCA_000781235.1_ASM78123v1/GCA_000781235.1_ASM78123v1_genomic.fna.gz
https://ftp.ncbi.nlm.nih.gov/genomes/all/GCA/000/781/255/GCA_000781255.1_ASM78125v1/GCA_000781255.1_ASM78125v1_genomic.fna.gz
https://ftp.ncbi.nlm.nih.gov/genomes/all/GCA/000/781/275/GCA_000781275.1_ASM78127v1/GCA_000781275.1_ASM78127v1_genomic.fna.gz
https://ftp.ncbi.nlm.nih.gov/genomes/all/GCA/000/781/295/GCA_000781295.1_ASM78129v1/GCA_000781295.1_ASM78129v1_genomic.fna.gz
https://ftp.ncbi.nlm.nih.gov/genomes/all/GCA/000/781/315/GCA_000781315.1_ASM78131v1/GCA_000781315.1_ASM78131v1_genomic.fna.gz
https://ftp.ncbi.nlm.nih.gov/genomes/all/GCA/000/781/335/GCA_000781335.1_ASM78133v1/GCA_000781335.1_ASM78133v1_genomic.fna.gz
https://ftp.ncbi.nlm.nih.gov/genomes/all/GCA/000/781/355/GCA_000781355.1_ASM78135v1/GCA_000781355.1_ASM78135v1_genomic.fna.gz
https://ftp.ncbi.nlm.nih.gov/genomes/all/GCA/000/781/375/GCA_000781375.1_ASM78137v1/GCA_000781375.1_ASM78137v1_genomic.fna.gz
https://ftp.ncbi.nlm.nih.gov/genomes/all/GCA/000/781/385/GCA_000781385.1_ASM78138v1/GCA_000781385.1_ASM78138v1_genomic.fna.gz
https://ftp.ncbi.nlm.nih.gov/genomes/all/GCA/000/781/415/GCA_000781415.1_ASM78141v1/GCA_000781415.1_ASM78141v1_genomic.fna.gz
https://ftp.ncbi.nlm.nih.gov/genomes/all/GCA/000/781/435/GCA_000781435.1_ASM78143v1/GCA_000781435.1_ASM78143v1_genomic.fna.gz
https://ftp.ncbi.nlm.nih.gov/genomes/all/GCA/000/781/455/GCA_000781455.1_ASM78145v1/GCA_000781455.1_ASM78145v1_genomic.fna.gz
https://ftp.ncbi.nlm.nih.gov/genomes/all/GCA/000/781/475/GCA_000781475.1_ASM78147v1/GCA_000781475.1_ASM78147v1_genomic.fna.gz
https://ftp.ncbi.nlm.nih.gov/genomes/all/GCA/000/781/485/GCA_000781485.1_ASM78148v1/GCA_000781485.1_ASM78148v1_genomic.fna.gz
https://ftp.ncbi.nlm.nih.gov/genomes/all/GCA/000/781/505/GCA_000781505.1_ASM78150v1/GCA_000781505.1_ASM78150v1_genomic.fna.gz
https://ftp.ncbi.nlm.nih.gov/genomes/all/GCA/000/781/515/GCA_000781515.1_ASM78151v1/GCA_000781515.1_ASM78151v1_genomic.fna.gz
https://ftp.ncbi.nlm.nih.gov/genomes/all/GCA/000/781/555/GCA_000781555.1_ASM78155v1/GCA_000781555.1_ASM78155v1_genomic.fna.gz
https://ftp.ncbi.nlm.nih.gov/genomes/all/GCA/000/781/575/GCA_000781575.1_ASM78157v1/GCA_000781575.1_ASM78157v1_genomic.fna.gz
https://ftp.ncbi.nlm.nih.gov/genomes/all/GCA/000/781/595/GCA_000781595.1_ASM78159v1/GCA_000781595.1_ASM78159v1_genomic.fna.gz
https://ftp.ncbi.nlm.nih.gov/genomes/all/GCA/000/781/605/GCA_000781605.1_ASM78160v1/GCA_000781605.1_ASM78160v1_genomic.fna.gz
https://ftp.ncbi.nlm.nih.gov/genomes/all/GCA/000/781/635/GCA_000781635.1_ASM78163v1/GCA_000781635.1_ASM78163v1_genomic.fna.gz
https://ftp.ncbi.nlm.nih.gov/genomes/all/GCA/000/781/655/GCA_000781655.1_ASM78165v1/GCA_000781655.1_ASM78165v1_genomic.fna.gz
https://ftp.ncbi.nlm.nih.gov/genomes/all/GCA/000/781/675/GCA_000781675.1_ASM78167v1/GCA_000781675.1_ASM78167v1_genomic.fna.gz
https://ftp.ncbi.nlm.nih.gov/genomes/all/GCA/000/781/695/GCA_000781695.1_ASM78169v1/GCA_000781695.1_ASM78169v1_genomic.fna.gz
https://ftp.ncbi.nlm.nih.gov/genomes/all/GCA/000/781/715/GCA_000781715.1_ASM78171v1/GCA_000781715.1_ASM78171v1_genomic.fna.gz
https://ftp.ncbi.nlm.nih.gov/genomes/all/GCA/000/781/735/GCA_000781735.1_ASM78173v1/GCA_000781735.1_ASM78173v1_genomic.fna.gz
https://ftp.ncbi.nlm.nih.gov/genomes/all/GCA/000/781/755/GCA_000781755.1_ASM78175v1/GCA_000781755.1_ASM78175v1_genomic.fna.gz
https://ftp.ncbi.nlm.nih.gov/genomes/all/GCA/000/781/775/GCA_000781775.1_ASM78177v1/GCA_000781775.1_ASM78177v1_genomic.fna.gz
https://ftp.ncbi.nlm.nih.gov/genomes/all/GCA/000/781/795/GCA_000781795.1_ASM78179v1/GCA_000781795.1_ASM78179v1_genomic.fna.gz
https://ftp.ncbi.nlm.nih.gov/genomes/all/GCA/000/781/805/GCA_000781805.1_ASM78180v1/GCA_000781805.1_ASM78180v1_genomic.fna.gz
https://ftp.ncbi.nlm.nih.gov/genomes/all/GCA/000/781/835/GCA_000781835.1_ASM78183v1/GCA_000781835.1_ASM78183v1_genomic.fna.gz
https://ftp.ncbi.nlm.nih.gov/genomes/all/GCA/000/781/855/GCA_000781855.1_ASM78185v1/GCA_000781855.1_ASM78185v1_genomic.fna.gz
https://ftp.ncbi.nlm.nih.gov/genomes/all/GCA/000/781/875/GCA_000781875.1_ASM78187v1/GCA_000781875.1_ASM78187v1_genomic.fna.gz
https://ftp.ncbi.nlm.nih.gov/genomes/all/GCA/000/781/895/GCA_000781895.1_ASM78189v1/GCA_000781895.1_ASM78189v1_genomic.fna.gz
https://ftp.ncbi.nlm.nih.gov/genomes/all/GCA/000/781/915/GCA_000781915.1_ASM78191v1/GCA_000781915.1_ASM78191v1_genomic.fna.gz
https://ftp.ncbi.nlm.nih.gov/genomes/all/GCA/000/781/935/GCA_000781935.1_ASM78193v1/GCA_000781935.1_ASM78193v1_genomic.fna.gz
https://ftp.ncbi.nlm.nih.gov/genomes/all/GCA/000/781/955/GCA_000781955.1_ASM78195v1/GCA_000781955.1_ASM78195v1_genomic.fna.gz
https://ftp.ncbi.nlm.nih.gov/genomes/all/GCA/000/781/965/GCA_000781965.1_ASM78196v1/GCA_000781965.1_ASM78196v1_genomic.fna.gz
https://ftp.ncbi.nlm.nih.gov/genomes/all/GCA/000/781/995/GCA_000781995.1_ASM78199v1/GCA_000781995.1_ASM78199v1_genomic.fna.gz
https://ftp.ncbi.nlm.nih.gov/genomes/all/GCA/000/782/015/GCA_000782015.1_ASM78201v1/GCA_000782015.1_ASM78201v1_genomic.fna.gz
https://ftp.ncbi.nlm.nih.gov/genomes/all/GCA/000/782/035/GCA_000782035.1_ASM78203v1/GCA_000782035.1_ASM78203v1_genomic.fna.gz
https://ftp.ncbi.nlm.nih.gov/genomes/all/GCA/000/782/055/GCA_000782055.1_ASM78205v1/GCA_000782055.1_ASM78205v1_genomic.fna.gz
https://ftp.ncbi.nlm.nih.gov/genomes/all/GCA/000/782/075/GCA_000782075.1_ASM78207v1/GCA_000782075.1_ASM78207v1_genomic.fna.gz
https://ftp.ncbi.nlm.nih.gov/genomes/all/GCA/000/782/095/GCA_000782095.1_ASM78209v1/GCA_000782095.1_ASM78209v1_genomic.fna.gz
https://ftp.ncbi.nlm.nih.gov/genomes/all/GCA/000/782/115/GCA_000782115.1_ASM78211v1/GCA_000782115.1_ASM78211v1_genomic.fna.gz
https://ftp.ncbi.nlm.nih.gov/genomes/all/GCA/000/782/135/GCA_000782135.1_ASM78213v1/GCA_000782135.1_ASM78213v1_genomic.fna.gz
https://ftp.ncbi.nlm.nih.gov/genomes/all/GCA/000/782/155/GCA_000782155.1_ASM78215v1/GCA_000782155.1_ASM78215v1_genomic.fna.gz
https://ftp.ncbi.nlm.nih.gov/genomes/all/GCA/000/782/175/GCA_000782175.1_ASM78217v1/GCA_000782175.1_ASM78217v1_genomic.fna.gz
https://ftp.ncbi.nlm.nih.gov/genomes/all/GCA/000/782/195/GCA_000782195.1_ASM78219v1/GCA_000782195.1_ASM78219v1_genomic.fna.gz
https://ftp.ncbi.nlm.nih.gov/genomes/all/GCA/000/782/215/GCA_000782215.1_ASM78221v1/GCA_000782215.1_ASM78221v1_genomic.fna.gz
https://ftp.ncbi.nlm.nih.gov/genomes/all/GCA/000/782/235/GCA_000782235.1_ASM78223v1/GCA_000782235.1_ASM78223v1_genomic.fna.gz
https://ftp.ncbi.nlm.nih.gov/genomes/all/GCA/000/782/255/GCA_000782255.1_ASM78225v1/GCA_000782255.1_ASM78225v1_genomic.fna.gz
https://ftp.ncbi.nlm.nih.gov/genomes/all/GCA/000/782/275/GCA_000782275.1_ASM78227v1/GCA_000782275.1_ASM78227v1_genomic.fna.gz
https://ftp.ncbi.nlm.nih.gov/genomes/all/GCA/000/782/295/GCA_000782295.1_ASM78229v1/GCA_000782295.1_ASM78229v1_genomic.fna.gz
https://ftp.ncbi.nlm.nih.gov/genomes/all/GCA/000/782/315/GCA_000782315.1_ASM78231v1/GCA_000782315.1_ASM78231v1_genomic.fna.gz
https://ftp.ncbi.nlm.nih.gov/genomes/all/GCA/000/782/335/GCA_000782335.1_ASM78233v1/GCA_000782335.1_ASM78233v1_genomic.fna.gz
https://ftp.ncbi.nlm.nih.gov/genomes/all/GCA/000/782/355/GCA_000782355.1_ASM78235v1/GCA_000782355.1_ASM78235v1_genomic.fna.gz
https://ftp.ncbi.nlm.nih.gov/genomes/all/GCA/000/782/375/GCA_000782375.1_ASM78237v1/GCA_000782375.1_ASM78237v1_genomic.fna.gz
https://ftp.ncbi.nlm.nih.gov/genomes/all/GCA/000/782/395/GCA_000782395.1_ASM78239v1/GCA_000782395.1_ASM78239v1_genomic.fna.gz
https://ftp.ncbi.nlm.nih.gov/genomes/all/GCA/000/782/415/GCA_000782415.1_ASM78241v1/GCA_000782415.1_ASM78241v1_genomic.fna.gz
https://ftp.ncbi.nlm.nih.gov/genomes/all/GCA/000/782/435/GCA_000782435.1_ASM78243v1/GCA_000782435.1_ASM78243v1_genomic.fna.gz
https://ftp.ncbi.nlm.nih.gov/genomes/all/GCA/000/782/455/GCA_000782455.1_ASM78245v1/GCA_000782455.1_ASM78245v1_genomic.fna.gz
https://ftp.ncbi.nlm.nih.gov/genomes/all/GCA/000/782/475/GCA_000782475.1_ASM78247v1/GCA_000782475.1_ASM78247v1_genomic.fna.gz
https://ftp.ncbi.nlm.nih.gov/genomes/all/GCA/000/782/495/GCA_000782495.1_ASM78249v1/GCA_000782495.1_ASM78249v1_genomic.fna.gz
https://ftp.ncbi.nlm.nih.gov/genomes/all/GCA/000/782/515/GCA_000782515.1_ASM78251v1/GCA_000782515.1_ASM78251v1_genomic.fna.gz
https://ftp.ncbi.nlm.nih.gov/genomes/all/GCA/000/782/535/GCA_000782535.1_ASM78253v1/GCA_000782535.1_ASM78253v1_genomic.fna.gz
https://ftp.ncbi.nlm.nih.gov/genomes/all/GCA/000/782/555/GCA_000782555.1_ASM78255v1/GCA_000782555.1_ASM78255v1_genomic.fna.gz
https://ftp.ncbi.nlm.nih.gov/genomes/all/GCA/000/782/575/GCA_000782575.1_ASM78257v1/GCA_000782575.1_ASM78257v1_genomic.fna.gz
https://ftp.ncbi.nlm.nih.gov/genomes/all/GCA/000/782/595/GCA_000782595.1_ASM78259v1/GCA_000782595.1_ASM78259v1_genomic.fna.gz
https://ftp.ncbi.nlm.nih.gov/genomes/all/GCA/000/782/615/GCA_000782615.1_ASM78261v1/GCA_000782615.1_ASM78261v1_genomic.fna.gz
https://ftp.ncbi.nlm.nih.gov/genomes/all/GCA/000/782/635/GCA_000782635.1_ASM78263v1/GCA_000782635.1_ASM78263v1_genomic.fna.gz
https://ftp.ncbi.nlm.nih.gov/genomes/all/GCA/000/782/655/GCA_000782655.1_ASM78265v1/GCA_000782655.1_ASM78265v1_genomic.fna.gz
https://ftp.ncbi.nlm.nih.gov/genomes/all/GCA/000/782/675/GCA_000782675.1_ASM78267v1/GCA_000782675.1_ASM78267v1_genomic.fna.gz
https://ftp.ncbi.nlm.nih.gov/genomes/all/GCA/000/782/695/GCA_000782695.1_ASM78269v1/GCA_000782695.1_ASM78269v1_genomic.fna.gz
https://ftp.ncbi.nlm.nih.gov/genomes/all/GCA/000/782/715/GCA_000782715.1_ASM78271v1/GCA_000782715.1_ASM78271v1_genomic.fna.gz
https://ftp.ncbi.nlm.nih.gov/genomes/all/GCA/000/782/735/GCA_000782735.1_ASM78273v1/GCA_000782735.1_ASM78273v1_genomic.fna.gz
https://ftp.ncbi.nlm.nih.gov/genomes/all/GCA/000/782/755/GCA_000782755.1_ASM78275v1/GCA_000782755.1_ASM78275v1_genomic.fna.gz
https://ftp.ncbi.nlm.nih.gov/genomes/all/GCA/000/782/775/GCA_000782775.1_ASM78277v1/GCA_000782775.1_ASM78277v1_genomic.fna.gz
https://ftp.ncbi.nlm.nih.gov/genomes/all/GCA/000/782/795/GCA_000782795.1_ASM78279v1/GCA_000782795.1_ASM78279v1_genomic.fna.gz
https://ftp.ncbi.nlm.nih.gov/genomes/all/GCA/000/782/815/GCA_000782815.1_ASM78281v1/GCA_000782815.1_ASM78281v1_genomic.fna.gz
https://ftp.ncbi.nlm.nih.gov/genomes/all/GCA/000/783/335/GCA_000783335.1_ASM78333v1/GCA_000783335.1_ASM78333v1_genomic.fna.gz
https://ftp.ncbi.nlm.nih.gov/genomes/all/GCA/000/784/925/GCA_000784925.1_ASM78492v1/GCA_000784925.1_ASM78492v1_genomic.fna.gz
https://ftp.ncbi.nlm.nih.gov/genomes/all/GCA/000/785/235/GCA_000785235.1_ASM78523v1/GCA_000785235.1_ASM78523v1_genomic.fna.gz
https://ftp.ncbi.nlm.nih.gov/genomes/all/GCA/000/785/245/GCA_000785245.1_ASM78524v1/GCA_000785245.1_ASM78524v1_genomic.fna.gz
https://ftp.ncbi.nlm.nih.gov/genomes/all/GCA/000/785/255/GCA_000785255.1_ASM78525v1/GCA_000785255.1_ASM78525v1_genomic.fna.gz
https://ftp.ncbi.nlm.nih.gov/genomes/all/GCA/000/785/265/GCA_000785265.1_ASM78526v1/GCA_000785265.1_ASM78526v1_genomic.fna.gz
https://ftp.ncbi.nlm.nih.gov/genomes/all/GCA/000/785/315/GCA_000785315.1_ASM78531v1/GCA_000785315.1_ASM78531v1_genomic.fna.gz
https://ftp.ncbi.nlm.nih.gov/genomes/all/GCA/000/785/325/GCA_000785325.1_ASM78532v1/GCA_000785325.1_ASM78532v1_genomic.fna.gz
https://ftp.ncbi.nlm.nih.gov/genomes/all/GCA/000/785/355/GCA_000785355.1_ASM78535v1/GCA_000785355.1_ASM78535v1_genomic.fna.gz
https://ftp.ncbi.nlm.nih.gov/genomes/all/GCA/000/785/765/GCA_000785765.1_ASM78576v1/GCA_000785765.1_ASM78576v1_genomic.fna.gz
https://ftp.ncbi.nlm.nih.gov/genomes/all/GCA/000/785/775/GCA_000785775.1_ASM78577v1/GCA_000785775.1_ASM78577v1_genomic.fna.gz
https://ftp.ncbi.nlm.nih.gov/genomes/all/GCA/000/785/795/GCA_000785795.1_ASM78579v1/GCA_000785795.1_ASM78579v1_genomic.fna.gz
https://ftp.ncbi.nlm.nih.gov/genomes/all/GCA/000/785/865/GCA_000785865.1_ASM78586v1/GCA_000785865.1_ASM78586v1_genomic.fna.gz
https://ftp.ncbi.nlm.nih.gov/genomes/all/GCA/000/797/575/GCA_000797575.1_Escherichia_coli_CVM_N37067PS_v._1.0/GCA_000797575.1_Escherichia_coli_CVM_N37067PS_v._1.0_genomic.fna.gz
https://ftp.ncbi.nlm.nih.gov/genomes/all/GCA/000/797/585/GCA_000797585.1_Escherichia_coli_CVM_N37059PS_v._1.0/GCA_000797585.1_Escherichia_coli_CVM_N37059PS_v._1.0_genomic.fna.gz
https://ftp.ncbi.nlm.nih.gov/genomes/all/GCA/000/797/595/GCA_000797595.1_Escherichia_coli_CVM_N36225PS_v._1.0/GCA_000797595.1_Escherichia_coli_CVM_N36225PS_v._1.0_genomic.fna.gz
https://ftp.ncbi.nlm.nih.gov/genomes/all/GCA/000/797/605/GCA_000797605.1_Escherichia_coli_CVM_N36963PS_v._1.0/GCA_000797605.1_Escherichia_coli_CVM_N36963PS_v._1.0_genomic.fna.gz
https://ftp.ncbi.nlm.nih.gov/genomes/all/GCA/000/797/655/GCA_000797655.1_Escherichia_coli_CVM_N36401PS_v._1.0/GCA_000797655.1_Escherichia_coli_CVM_N36401PS_v._1.0_genomic.fna.gz
https://ftp.ncbi.nlm.nih.gov/genomes/all/GCA/000/797/675/GCA_000797675.1_Escherichia_coli_CVM_N38663PS_v._1.0/GCA_000797675.1_Escherichia_coli_CVM_N38663PS_v._1.0_genomic.fna.gz
https://ftp.ncbi.nlm.nih.gov/genomes/all/GCA/000/797/695/GCA_000797695.1_Escherichia_coli_CVM_N38733PS_v._1.0/GCA_000797695.1_Escherichia_coli_CVM_N38733PS_v._1.0_genomic.fna.gz
https://ftp.ncbi.nlm.nih.gov/genomes/all/GCA/000/797/715/GCA_000797715.1_Escherichia_coli_CVM_N38795PS_v._1.0/GCA_000797715.1_Escherichia_coli_CVM_N38795PS_v._1.0_genomic.fna.gz
https://ftp.ncbi.nlm.nih.gov/genomes/all/GCA/000/797/735/GCA_000797735.1_Escherichia_coli_CVM_N33552PS_v._1.0/GCA_000797735.1_Escherichia_coli_CVM_N33552PS_v._1.0_genomic.fna.gz
https://ftp.ncbi.nlm.nih.gov/genomes/all/GCA/000/797/755/GCA_000797755.1_Escherichia_coli_CVM_N33443PS_v._1.0/GCA_000797755.1_Escherichia_coli_CVM_N33443PS_v._1.0_genomic.fna.gz
https://ftp.ncbi.nlm.nih.gov/genomes/all/GCA/000/797/775/GCA_000797775.1_Escherichia_coli_CVM_N34322PS_v._1.0/GCA_000797775.1_Escherichia_coli_CVM_N34322PS_v._1.0_genomic.fna.gz
https://ftp.ncbi.nlm.nih.gov/genomes/all/GCA/000/797/795/GCA_000797795.1_Escherichia_coli_CVM_N34562PS_v._1.0/GCA_000797795.1_Escherichia_coli_CVM_N34562PS_v._1.0_genomic.fna.gz
https://ftp.ncbi.nlm.nih.gov/genomes/all/GCA/000/797/815/GCA_000797815.1_Escherichia_coli_CVM_N41556PS_v._1.0/GCA_000797815.1_Escherichia_coli_CVM_N41556PS_v._1.0_genomic.fna.gz
https://ftp.ncbi.nlm.nih.gov/genomes/all/GCA/000/797/835/GCA_000797835.1_Escherichia_coli_CVM_N33804PS_v._1.0/GCA_000797835.1_Escherichia_coli_CVM_N33804PS_v._1.0_genomic.fna.gz
https://ftp.ncbi.nlm.nih.gov/genomes/all/GCA/000/797/855/GCA_000797855.1_Escherichia_coli_CVM_N33806PS_v._1.0/GCA_000797855.1_Escherichia_coli_CVM_N33806PS_v._1.0_genomic.fna.gz
https://ftp.ncbi.nlm.nih.gov/genomes/all/GCA/000/797/875/GCA_000797875.1_Escherichia_coli_CVM_N38833PS_v._1.0/GCA_000797875.1_Escherichia_coli_CVM_N38833PS_v._1.0_genomic.fna.gz
https://ftp.ncbi.nlm.nih.gov/genomes/all/GCA/000/797/895/GCA_000797895.1_Escherichia_coli_CVM_N38834PS_v._1.0/GCA_000797895.1_Escherichia_coli_CVM_N38834PS_v._1.0_genomic.fna.gz
https://ftp.ncbi.nlm.nih.gov/genomes/all/GCA/000/797/915/GCA_000797915.1_Escherichia_coli_CVM_N41498PS_v._1.0/GCA_000797915.1_Escherichia_coli_CVM_N41498PS_v._1.0_genomic.fna.gz
https://ftp.ncbi.nlm.nih.gov/genomes/all/GCA/000/797/935/GCA_000797935.1_Escherichia_coli_CVM_N36396PS_v._1.0/GCA_000797935.1_Escherichia_coli_CVM_N36396PS_v._1.0_genomic.fna.gz
https://ftp.ncbi.nlm.nih.gov/genomes/all/GCA/000/797/955/GCA_000797955.1_Escherichia_coli_CVM_N36400PS_v._1.0/GCA_000797955.1_Escherichia_coli_CVM_N36400PS_v._1.0_genomic.fna.gz
https://ftp.ncbi.nlm.nih.gov/genomes/all/GCA/000/797/975/GCA_000797975.1_Escherichia_coli_CVM_N36609PS_v._1.0/GCA_000797975.1_Escherichia_coli_CVM_N36609PS_v._1.0_genomic.fna.gz
https://ftp.ncbi.nlm.nih.gov/genomes/all/GCA/000/797/995/GCA_000797995.1_Escherichia_coli_CVM_N36613PS_v._1.0/GCA_000797995.1_Escherichia_coli_CVM_N36613PS_v._1.0_genomic.fna.gz
https://ftp.ncbi.nlm.nih.gov/genomes/all/GCA/000/798/015/GCA_000798015.1_Escherichia_coli_CVM_N34351PS_v._1.0/GCA_000798015.1_Escherichia_coli_CVM_N34351PS_v._1.0_genomic.fna.gz
https://ftp.ncbi.nlm.nih.gov/genomes/all/GCA/000/798/035/GCA_000798035.1_Escherichia_coli_CVM_N34352PS_v._1.0/GCA_000798035.1_Escherichia_coli_CVM_N34352PS_v._1.0_genomic.fna.gz
https://ftp.ncbi.nlm.nih.gov/genomes/all/GCA/000/798/055/GCA_000798055.1_Escherichia_coli_CVM_N33922PS_v._1.0/GCA_000798055.1_Escherichia_coli_CVM_N33922PS_v._1.0_genomic.fna.gz
https://ftp.ncbi.nlm.nih.gov/genomes/all/GCA/000/798/075/GCA_000798075.1_Escherichia_coli_CVM_N33849PS_v._1.0/GCA_000798075.1_Escherichia_coli_CVM_N33849PS_v._1.0_genomic.fna.gz
https://ftp.ncbi.nlm.nih.gov/genomes/all/GCA/000/798/095/GCA_000798095.1_Escherichia_coli_CVM_N36312PS_v._1.0/GCA_000798095.1_Escherichia_coli_CVM_N36312PS_v._1.0_genomic.fna.gz
https://ftp.ncbi.nlm.nih.gov/genomes/all/GCA/000/798/115/GCA_000798115.1_Escherichia_coli_CVM_N36393PS_v._1.0/GCA_000798115.1_Escherichia_coli_CVM_N36393PS_v._1.0_genomic.fna.gz
https://ftp.ncbi.nlm.nih.gov/genomes/all/GCA/000/798/135/GCA_000798135.1_Escherichia_coli_CVM_N34054PS_v._1.0/GCA_000798135.1_Escherichia_coli_CVM_N34054PS_v._1.0_genomic.fna.gz
https://ftp.ncbi.nlm.nih.gov/genomes/all/GCA/000/798/155/GCA_000798155.1_Escherichia_coli_CVM_N34077PS_v._1.0/GCA_000798155.1_Escherichia_coli_CVM_N34077PS_v._1.0_genomic.fna.gz
https://ftp.ncbi.nlm.nih.gov/genomes/all/GCA/000/798/175/GCA_000798175.1_Escherichia_coli_CVM_N41586PS_v._1.0/GCA_000798175.1_Escherichia_coli_CVM_N41586PS_v._1.0_genomic.fna.gz
https://ftp.ncbi.nlm.nih.gov/genomes/all/GCA/000/798/195/GCA_000798195.1_Escherichia_coli_CVM_N33742PS_v._1.0/GCA_000798195.1_Escherichia_coli_CVM_N33742PS_v._1.0_genomic.fna.gz
https://ftp.ncbi.nlm.nih.gov/genomes/all/GCA/000/798/215/GCA_000798215.1_Escherichia_coli_CVM_N36620PS_v._1.0/GCA_000798215.1_Escherichia_coli_CVM_N36620PS_v._1.0_genomic.fna.gz
https://ftp.ncbi.nlm.nih.gov/genomes/all/GCA/000/798/235/GCA_000798235.1_Escherichia_coli_CVM_N36834PS_v._1.0/GCA_000798235.1_Escherichia_coli_CVM_N36834PS_v._1.0_genomic.fna.gz
https://ftp.ncbi.nlm.nih.gov/genomes/all/GCA/000/798/255/GCA_000798255.1_Escherichia_coli_CVM_N36093PS_v._1.0/GCA_000798255.1_Escherichia_coli_CVM_N36093PS_v._1.0_genomic.fna.gz
https://ftp.ncbi.nlm.nih.gov/genomes/all/GCA/000/798/275/GCA_000798275.1_Escherichia_coli_CVM_N33640PS_v._1.0/GCA_000798275.1_Escherichia_coli_CVM_N33640PS_v._1.0_genomic.fna.gz
https://ftp.ncbi.nlm.nih.gov/genomes/all/GCA/000/798/295/GCA_000798295.1_Escherichia_coli_CVM_N33651PS_v._1.0/GCA_000798295.1_Escherichia_coli_CVM_N33651PS_v._1.0_genomic.fna.gz
https://ftp.ncbi.nlm.nih.gov/genomes/all/GCA/000/798/315/GCA_000798315.1_Escherichia_coli_CVM_N33633PS_v._1.0/GCA_000798315.1_Escherichia_coli_CVM_N33633PS_v._1.0_genomic.fna.gz
https://ftp.ncbi.nlm.nih.gov/genomes/all/GCA/000/798/335/GCA_000798335.1_Escherichia_coli_CVM_N33687PS_v._1.0/GCA_000798335.1_Escherichia_coli_CVM_N33687PS_v._1.0_genomic.fna.gz
https://ftp.ncbi.nlm.nih.gov/genomes/all/GCA/000/798/355/GCA_000798355.1_Escherichia_coli_CVM_N33707PS_v._1.0/GCA_000798355.1_Escherichia_coli_CVM_N33707PS_v._1.0_genomic.fna.gz
https://ftp.ncbi.nlm.nih.gov/genomes/all/GCA/000/798/375/GCA_000798375.1_Escherichia_coli_CVM_N38826PS_v._1.0/GCA_000798375.1_Escherichia_coli_CVM_N38826PS_v._1.0_genomic.fna.gz
https://ftp.ncbi.nlm.nih.gov/genomes/all/GCA/000/798/395/GCA_000798395.1_Escherichia_coli_CVM_N34543PS_v._1.0/GCA_000798395.1_Escherichia_coli_CVM_N34543PS_v._1.0_genomic.fna.gz
https://ftp.ncbi.nlm.nih.gov/genomes/all/GCA/000/798/415/GCA_000798415.1_Escherichia_coli_CVM_N34557PS_v._1.0/GCA_000798415.1_Escherichia_coli_CVM_N34557PS_v._1.0_genomic.fna.gz
https://ftp.ncbi.nlm.nih.gov/genomes/all/GCA/000/798/435/GCA_000798435.1_Escherichia_coli_CVM_N33719PS_v._1.0/GCA_000798435.1_Escherichia_coli_CVM_N33719PS_v._1.0_genomic.fna.gz
https://ftp.ncbi.nlm.nih.gov/genomes/all/GCA/000/798/455/GCA_000798455.1_Escherichia_coli_CVM_N36158PS_v._1.0/GCA_000798455.1_Escherichia_coli_CVM_N36158PS_v._1.0_genomic.fna.gz
https://ftp.ncbi.nlm.nih.gov/genomes/all/GCA/000/798/475/GCA_000798475.1_Escherichia_coli_CVM_N36204PS_v._1.0/GCA_000798475.1_Escherichia_coli_CVM_N36204PS_v._1.0_genomic.fna.gz
https://ftp.ncbi.nlm.nih.gov/genomes/all/GCA/000/798/495/GCA_000798495.1_Escherichia_coli_CVM_N36918PS_v._1.0/GCA_000798495.1_Escherichia_coli_CVM_N36918PS_v._1.0_genomic.fna.gz
https://ftp.ncbi.nlm.nih.gov/genomes/all/GCA/000/798/515/GCA_000798515.1_Escherichia_coli_CVM_N33561PS_v._1.0/GCA_000798515.1_Escherichia_coli_CVM_N33561PS_v._1.0_genomic.fna.gz
https://ftp.ncbi.nlm.nih.gov/genomes/all/GCA/000/798/535/GCA_000798535.1_Escherichia_coli_CVM_N36837PS_v._1.0/GCA_000798535.1_Escherichia_coli_CVM_N36837PS_v._1.0_genomic.fna.gz
https://ftp.ncbi.nlm.nih.gov/genomes/all/GCA/000/798/555/GCA_000798555.1_Escherichia_coli_CVM_N36903PS_v._1.0/GCA_000798555.1_Escherichia_coli_CVM_N36903PS_v._1.0_genomic.fna.gz
https://ftp.ncbi.nlm.nih.gov/genomes/all/GCA/000/798/575/GCA_000798575.1_Escherichia_coli_CVM_N36404PS_v._1.0/GCA_000798575.1_Escherichia_coli_CVM_N36404PS_v._1.0_genomic.fna.gz
https://ftp.ncbi.nlm.nih.gov/genomes/all/GCA/000/798/595/GCA_000798595.1_Escherichia_coli_CVM_N33601PS_v._1.0/GCA_000798595.1_Escherichia_coli_CVM_N33601PS_v._1.0_genomic.fna.gz
https://ftp.ncbi.nlm.nih.gov/genomes/all/GCA/000/800/215/GCA_000800215.1_ASM80021v1/GCA_000800215.1_ASM80021v1_genomic.fna.gz
https://ftp.ncbi.nlm.nih.gov/genomes/all/GCA/000/800/495/GCA_000800495.1_Escherichia_coli_CVM_N38823PS_v._1.0/GCA_000800495.1_Escherichia_coli_CVM_N38823PS_v._1.0_genomic.fna.gz
https://ftp.ncbi.nlm.nih.gov/genomes/all/GCA/000/800/675/GCA_000800675.1_ASM80067v1/GCA_000800675.1_ASM80067v1_genomic.fna.gz
https://ftp.ncbi.nlm.nih.gov/genomes/all/GCA/000/800/765/GCA_000800765.1_ASM80076v1/GCA_000800765.1_ASM80076v1_genomic.fna.gz
https://ftp.ncbi.nlm.nih.gov/genomes/all/GCA/000/800/845/GCA_000800845.2_ASM80084v2/GCA_000800845.2_ASM80084v2_genomic.fna.gz
https://ftp.ncbi.nlm.nih.gov/genomes/all/GCA/000/801/165/GCA_000801165.1_ASM80116v1/GCA_000801165.1_ASM80116v1_genomic.fna.gz
https://ftp.ncbi.nlm.nih.gov/genomes/all/GCA/000/801/185/GCA_000801185.2_ASM80118v2/GCA_000801185.2_ASM80118v2_genomic.fna.gz
https://ftp.ncbi.nlm.nih.gov/genomes/all/GCA/000/801/205/GCA_000801205.1_ASM80120v1/GCA_000801205.1_ASM80120v1_genomic.fna.gz
https://ftp.ncbi.nlm.nih.gov/genomes/all/GCA/000/803/705/GCA_000803705.1_ASM80370v1/GCA_000803705.1_ASM80370v1_genomic.fna.gz
https://ftp.ncbi.nlm.nih.gov/genomes/all/GCA/000/804/325/GCA_000804325.1_ASM80432v1/GCA_000804325.1_ASM80432v1_genomic.fna.gz
https://ftp.ncbi.nlm.nih.gov/genomes/all/GCA/000/804/345/GCA_000804345.1_ASM80434v1/GCA_000804345.1_ASM80434v1_genomic.fna.gz
https://ftp.ncbi.nlm.nih.gov/genomes/all/GCA/000/804/365/GCA_000804365.1_ASM80436v1/GCA_000804365.1_ASM80436v1_genomic.fna.gz
https://ftp.ncbi.nlm.nih.gov/genomes/all/GCA/000/805/815/GCA_000805815.1_ASM80581v1/GCA_000805815.1_ASM80581v1_genomic.fna.gz
https://ftp.ncbi.nlm.nih.gov/genomes/all/GCA/000/805/835/GCA_000805835.1_ASM80583v1/GCA_000805835.1_ASM80583v1_genomic.fna.gz
https://ftp.ncbi.nlm.nih.gov/genomes/all/GCA/000/806/175/GCA_000806175.1_Assembly_535/GCA_000806175.1_Assembly_535_genomic.fna.gz
https://ftp.ncbi.nlm.nih.gov/genomes/all/GCA/000/806/195/GCA_000806195.1_ASM80619v1/GCA_000806195.1_ASM80619v1_genomic.fna.gz
https://ftp.ncbi.nlm.nih.gov/genomes/all/GCA/000/806/245/GCA_000806245.1_ASM80624v1/GCA_000806245.1_ASM80624v1_genomic.fna.gz
https://ftp.ncbi.nlm.nih.gov/genomes/all/GCA/000/806/255/GCA_000806255.1_ASM80625v1/GCA_000806255.1_ASM80625v1_genomic.fna.gz
https://ftp.ncbi.nlm.nih.gov/genomes/all/GCA/000/806/265/GCA_000806265.1_ASM80626v1/GCA_000806265.1_ASM80626v1_genomic.fna.gz
https://ftp.ncbi.nlm.nih.gov/genomes/all/GCA/000/806/275/GCA_000806275.1_ASM80627v1/GCA_000806275.1_ASM80627v1_genomic.fna.gz
https://ftp.ncbi.nlm.nih.gov/genomes/all/GCA/000/807/555/GCA_000807555.1_ASM80755v1/GCA_000807555.1_ASM80755v1_genomic.fna.gz
https://ftp.ncbi.nlm.nih.gov/genomes/all/GCA/000/807/565/GCA_000807565.1_ASM80756v1/GCA_000807565.1_ASM80756v1_genomic.fna.gz
https://ftp.ncbi.nlm.nih.gov/genomes/all/GCA/000/807/575/GCA_000807575.1_ASM80757v1/GCA_000807575.1_ASM80757v1_genomic.fna.gz
https://ftp.ncbi.nlm.nih.gov/genomes/all/GCA/000/807/635/GCA_000807635.1_ASM80763v1/GCA_000807635.1_ASM80763v1_genomic.fna.gz
https://ftp.ncbi.nlm.nih.gov/genomes/all/GCA/000/807/655/GCA_000807655.1_ASM80765v1/GCA_000807655.1_ASM80765v1_genomic.fna.gz
https://ftp.ncbi.nlm.nih.gov/genomes/all/GCA/000/809/145/GCA_000809145.1_ASM80914v1/GCA_000809145.1_ASM80914v1_genomic.fna.gz
https://ftp.ncbi.nlm.nih.gov/genomes/all/GCA/000/812/235/GCA_000812235.1_ASM81223v1/GCA_000812235.1_ASM81223v1_genomic.fna.gz
https://ftp.ncbi.nlm.nih.gov/genomes/all/GCA/000/812/255/GCA_000812255.1_ASM81225v1/GCA_000812255.1_ASM81225v1_genomic.fna.gz
https://ftp.ncbi.nlm.nih.gov/genomes/all/GCA/000/812/305/GCA_000812305.1_ASM81230v1/GCA_000812305.1_ASM81230v1_genomic.fna.gz
https://ftp.ncbi.nlm.nih.gov/genomes/all/GCA/000/812/325/GCA_000812325.1_ASM81232v1/GCA_000812325.1_ASM81232v1_genomic.fna.gz
https://ftp.ncbi.nlm.nih.gov/genomes/all/GCA/000/812/345/GCA_000812345.1_ASM81234v1/GCA_000812345.1_ASM81234v1_genomic.fna.gz
https://ftp.ncbi.nlm.nih.gov/genomes/all/GCA/000/812/365/GCA_000812365.1_ASM81236v1/GCA_000812365.1_ASM81236v1_genomic.fna.gz
https://ftp.ncbi.nlm.nih.gov/genomes/all/GCA/000/812/385/GCA_000812385.1_ASM81238v1/GCA_000812385.1_ASM81238v1_genomic.fna.gz
https://ftp.ncbi.nlm.nih.gov/genomes/all/GCA/000/812/645/GCA_000812645.1_ASM81264v1/GCA_000812645.1_ASM81264v1_genomic.fna.gz
https://ftp.ncbi.nlm.nih.gov/genomes/all/GCA/000/812/705/GCA_000812705.1_ASM81270v1/GCA_000812705.1_ASM81270v1_genomic.fna.gz
https://ftp.ncbi.nlm.nih.gov/genomes/all/GCA/000/812/715/GCA_000812715.1_ASM81271v1/GCA_000812715.1_ASM81271v1_genomic.fna.gz
https://ftp.ncbi.nlm.nih.gov/genomes/all/GCA/000/812/725/GCA_000812725.1_ASM81272v1/GCA_000812725.1_ASM81272v1_genomic.fna.gz
https://ftp.ncbi.nlm.nih.gov/genomes/all/GCA/000/812/765/GCA_000812765.1_ASM81276v1/GCA_000812765.1_ASM81276v1_genomic.fna.gz
https://ftp.ncbi.nlm.nih.gov/genomes/all/GCA/000/812/785/GCA_000812785.1_ASM81278v1/GCA_000812785.1_ASM81278v1_genomic.fna.gz
https://ftp.ncbi.nlm.nih.gov/genomes/all/GCA/000/813/165/GCA_000813165.1_ASM81316v1/GCA_000813165.1_ASM81316v1_genomic.fna.gz
https://ftp.ncbi.nlm.nih.gov/genomes/all/GCA/000/814/145/GCA_000814145.2_ASM81414v2/GCA_000814145.2_ASM81414v2_genomic.fna.gz
https://ftp.ncbi.nlm.nih.gov/genomes/all/GCA/000/814/525/GCA_000814525.1_ASM81452v1/GCA_000814525.1_ASM81452v1_genomic.fna.gz
https://ftp.ncbi.nlm.nih.gov/genomes/all/GCA/000/816/865/GCA_000816865.2_ASM81686v2/GCA_000816865.2_ASM81686v2_genomic.fna.gz
https://ftp.ncbi.nlm.nih.gov/genomes/all/GCA/000/817/345/GCA_000817345.1_ASM81734v1/GCA_000817345.1_ASM81734v1_genomic.fna.gz
https://ftp.ncbi.nlm.nih.gov/genomes/all/GCA/000/817/355/GCA_000817355.1_SCB12/GCA_000817355.1_SCB12_genomic.fna.gz
https://ftp.ncbi.nlm.nih.gov/genomes/all/GCA/000/817/375/GCA_000817375.1_Iso_11_A5/GCA_000817375.1_Iso_11_A5_genomic.fna.gz
https://ftp.ncbi.nlm.nih.gov/genomes/all/GCA/000/817/425/GCA_000817425.1_Iso_15_A5/GCA_000817425.1_Iso_15_A5_genomic.fna.gz
https://ftp.ncbi.nlm.nih.gov/genomes/all/GCA/000/818/965/GCA_000818965.1_CLC_assembly_of_Escherichia_coli_C691-71/GCA_000818965.1_CLC_assembly_of_Escherichia_coli_C691-71_genomic.fna.gz
https://ftp.ncbi.nlm.nih.gov/genomes/all/GCA/000/818/985/GCA_000818985.1_Escherichia_coli_CVM_N33857PS_v1.0/GCA_000818985.1_Escherichia_coli_CVM_N33857PS_v1.0_genomic.fna.gz
https://ftp.ncbi.nlm.nih.gov/genomes/all/GCA/000/818/995/GCA_000818995.1_Escherichia_coli_CVM_N34152PS_v1.0/GCA_000818995.1_Escherichia_coli_CVM_N34152PS_v1.0_genomic.fna.gz
https://ftp.ncbi.nlm.nih.gov/genomes/all/GCA/000/819/005/GCA_000819005.1_Escherichia_coli_CVM_N33825PS_v1.0/GCA_000819005.1_Escherichia_coli_CVM_N33825PS_v1.0_genomic.fna.gz
https://ftp.ncbi.nlm.nih.gov/genomes/all/GCA/000/819/015/GCA_000819015.1_Escherichia_coli_CVM_N33978PS_v1.0/GCA_000819015.1_Escherichia_coli_CVM_N33978PS_v1.0_genomic.fna.gz
https://ftp.ncbi.nlm.nih.gov/genomes/all/GCA/000/819/065/GCA_000819065.1_Escherichia_coli_CVM_N34228PS_v1.0/GCA_000819065.1_Escherichia_coli_CVM_N34228PS_v1.0_genomic.fna.gz
https://ftp.ncbi.nlm.nih.gov/genomes/all/GCA/000/819/085/GCA_000819085.1_Escherichia_coli_CVM_N33624PS_v1.0/GCA_000819085.1_Escherichia_coli_CVM_N33624PS_v1.0_genomic.fna.gz
https://ftp.ncbi.nlm.nih.gov/genomes/all/GCA/000/819/105/GCA_000819105.1_Escherichia_coli_CVM_N33720PS_v1.0/GCA_000819105.1_Escherichia_coli_CVM_N33720PS_v1.0_genomic.fna.gz
https://ftp.ncbi.nlm.nih.gov/genomes/all/GCA/000/819/125/GCA_000819125.1_Escherichia_coli_CVM_N34564PS_v1.0/GCA_000819125.1_Escherichia_coli_CVM_N34564PS_v1.0_genomic.fna.gz
https://ftp.ncbi.nlm.nih.gov/genomes/all/GCA/000/819/145/GCA_000819145.1_Escherichia_coli_CVM_N34577PS_v1.0/GCA_000819145.1_Escherichia_coli_CVM_N34577PS_v1.0_genomic.fna.gz
https://ftp.ncbi.nlm.nih.gov/genomes/all/GCA/000/819/165/GCA_000819165.1_Escherichia_coli_CVM_N35912PS_v1.0/GCA_000819165.1_Escherichia_coli_CVM_N35912PS_v1.0_genomic.fna.gz
https://ftp.ncbi.nlm.nih.gov/genomes/all/GCA/000/819/185/GCA_000819185.1_Escherichia_coli_CVM_N36113PS_v1.0/GCA_000819185.1_Escherichia_coli_CVM_N36113PS_v1.0_genomic.fna.gz
https://ftp.ncbi.nlm.nih.gov/genomes/all/GCA/000/819/205/GCA_000819205.1_Escherichia_coli_CVM_N36210PS_v1.0/GCA_000819205.1_Escherichia_coli_CVM_N36210PS_v1.0_genomic.fna.gz
https://ftp.ncbi.nlm.nih.gov/genomes/all/GCA/000/819/225/GCA_000819225.1_Escherichia_coli_CVM_N36601PS_v1.0/GCA_000819225.1_Escherichia_coli_CVM_N36601PS_v1.0_genomic.fna.gz
https://ftp.ncbi.nlm.nih.gov/genomes/all/GCA/000/819/245/GCA_000819245.1_Escherichia_coli_CVM_N37069PS_v1.0/GCA_000819245.1_Escherichia_coli_CVM_N37069PS_v1.0_genomic.fna.gz
https://ftp.ncbi.nlm.nih.gov/genomes/all/GCA/000/819/265/GCA_000819265.1_Escherichia_coli_CVM_N38428PS_v1.0/GCA_000819265.1_Escherichia_coli_CVM_N38428PS_v1.0_genomic.fna.gz
https://ftp.ncbi.nlm.nih.gov/genomes/all/GCA/000/819/285/GCA_000819285.1_Escherichia_coli_CVM_N38796PS_v1.0/GCA_000819285.1_Escherichia_coli_CVM_N38796PS_v1.0_genomic.fna.gz
https://ftp.ncbi.nlm.nih.gov/genomes/all/GCA/000/819/305/GCA_000819305.1_Escherichia_coli_CVM_N36099PS_v1.0/GCA_000819305.1_Escherichia_coli_CVM_N36099PS_v1.0_genomic.fna.gz
https://ftp.ncbi.nlm.nih.gov/genomes/all/GCA/000/819/325/GCA_000819325.1_Escherichia_coli_CVM_N38381PS_v1.0/GCA_000819325.1_Escherichia_coli_CVM_N38381PS_v1.0_genomic.fna.gz
https://ftp.ncbi.nlm.nih.gov/genomes/all/GCA/000/819/345/GCA_000819345.1_Escherichia_coli_CVM_N33591PS_v1.0/GCA_000819345.1_Escherichia_coli_CVM_N33591PS_v1.0_genomic.fna.gz
https://ftp.ncbi.nlm.nih.gov/genomes/all/GCA/000/819/355/GCA_000819355.1_Escherichia_coli_CVM_N33574PS_v1.0/GCA_000819355.1_Escherichia_coli_CVM_N33574PS_v1.0_genomic.fna.gz
https://ftp.ncbi.nlm.nih.gov/genomes/all/GCA/000/819/365/GCA_000819365.1_Escherichia_coli_CVM_N33653PS_v1.0/GCA_000819365.1_Escherichia_coli_CVM_N33653PS_v1.0_genomic.fna.gz
https://ftp.ncbi.nlm.nih.gov/genomes/all/GCA/000/819/375/GCA_000819375.1_Escherichia_coli_CVM_N33429PS_v1.0/GCA_000819375.1_Escherichia_coli_CVM_N33429PS_v1.0_genomic.fna.gz
https://ftp.ncbi.nlm.nih.gov/genomes/all/GCA/000/819/645/GCA_000819645.1_ASM81964v1/GCA_000819645.1_ASM81964v1_genomic.fna.gz
https://ftp.ncbi.nlm.nih.gov/genomes/all/GCA/000/826/805/GCA_000826805.1_ASM82680v1/GCA_000826805.1_ASM82680v1_genomic.fna.gz
https://ftp.ncbi.nlm.nih.gov/genomes/all/GCA/000/826/905/GCA_000826905.1_ASM82690v1/GCA_000826905.1_ASM82690v1_genomic.fna.gz
https://ftp.ncbi.nlm.nih.gov/genomes/all/GCA/000/826/925/GCA_000826925.1_ASM82692v1/GCA_000826925.1_ASM82692v1_genomic.fna.gz
https://ftp.ncbi.nlm.nih.gov/genomes/all/GCA/000/827/105/GCA_000827105.1_ASM82710v1/GCA_000827105.1_ASM82710v1_genomic.fna.gz
https://ftp.ncbi.nlm.nih.gov/genomes/all/GCA/000/829/985/GCA_000829985.1_ASM82998v1/GCA_000829985.1_ASM82998v1_genomic.fna.gz
https://ftp.ncbi.nlm.nih.gov/genomes/all/GCA/000/830/035/GCA_000830035.1_ASM83003v1/GCA_000830035.1_ASM83003v1_genomic.fna.gz
https://ftp.ncbi.nlm.nih.gov/genomes/all/GCA/000/831/335/GCA_000831335.1_Escherichia_coli_CVM_N34086PS_v1.0/GCA_000831335.1_Escherichia_coli_CVM_N34086PS_v1.0_genomic.fna.gz
https://ftp.ncbi.nlm.nih.gov/genomes/all/GCA/000/831/565/GCA_000831565.1_ASM83156v1/GCA_000831565.1_ASM83156v1_genomic.fna.gz
https://ftp.ncbi.nlm.nih.gov/genomes/all/GCA/000/831/715/GCA_000831715.1_ASM83171v1/GCA_000831715.1_ASM83171v1_genomic.fna.gz
https://ftp.ncbi.nlm.nih.gov/genomes/all/GCA/000/832/005/GCA_000832005.1_ASM83200v1/GCA_000832005.1_ASM83200v1_genomic.fna.gz
https://ftp.ncbi.nlm.nih.gov/genomes/all/GCA/000/833/145/GCA_000833145.1_ASM83314v1/GCA_000833145.1_ASM83314v1_genomic.fna.gz
https://ftp.ncbi.nlm.nih.gov/genomes/all/GCA/000/833/635/GCA_000833635.2_ASM83363v2/GCA_000833635.2_ASM83363v2_genomic.fna.gz
https://ftp.ncbi.nlm.nih.gov/genomes/all/GCA/000/835/045/GCA_000835045.1_ASM83504v1/GCA_000835045.1_ASM83504v1_genomic.fna.gz
https://ftp.ncbi.nlm.nih.gov/genomes/all/GCA/000/835/055/GCA_000835055.1_734_3/GCA_000835055.1_734_3_genomic.fna.gz
https://ftp.ncbi.nlm.nih.gov/genomes/all/GCA/000/931/565/GCA_000931565.1_ASM93156v1/GCA_000931565.1_ASM93156v1_genomic.fna.gz
https://ftp.ncbi.nlm.nih.gov/genomes/all/GCA/000/932/215/GCA_000932215.1_ASM93221v1/GCA_000932215.1_ASM93221v1_genomic.fna.gz
https://ftp.ncbi.nlm.nih.gov/genomes/all/GCA/000/934/865/GCA_000934865.1_ASM93486v1/GCA_000934865.1_ASM93486v1_genomic.fna.gz
https://ftp.ncbi.nlm.nih.gov/genomes/all/GCA/000/935/075/GCA_000935075.1_ASM93507v1/GCA_000935075.1_ASM93507v1_genomic.fna.gz
https://ftp.ncbi.nlm.nih.gov/genomes/all/GCA/000/935/345/GCA_000935345.1_ASM93534v1/GCA_000935345.1_ASM93534v1_genomic.fna.gz
https://ftp.ncbi.nlm.nih.gov/genomes/all/GCA/000/935/365/GCA_000935365.1_ASM93536v1/GCA_000935365.1_ASM93536v1_genomic.fna.gz
https://ftp.ncbi.nlm.nih.gov/genomes/all/GCA/000/935/375/GCA_000935375.1_ASM93537v1/GCA_000935375.1_ASM93537v1_genomic.fna.gz
https://ftp.ncbi.nlm.nih.gov/genomes/all/GCA/000/935/425/GCA_000935425.1_ASM93542v1/GCA_000935425.1_ASM93542v1_genomic.fna.gz
https://ftp.ncbi.nlm.nih.gov/genomes/all/GCA/000/935/435/GCA_000935435.1_ASM93543v1/GCA_000935435.1_ASM93543v1_genomic.fna.gz
https://ftp.ncbi.nlm.nih.gov/genomes/all/GCA/000/935/445/GCA_000935445.1_ASM93544v1/GCA_000935445.1_ASM93544v1_genomic.fna.gz
https://ftp.ncbi.nlm.nih.gov/genomes/all/GCA/000/935/475/GCA_000935475.1_ASM93547v1/GCA_000935475.1_ASM93547v1_genomic.fna.gz
https://ftp.ncbi.nlm.nih.gov/genomes/all/GCA/000/935/505/GCA_000935505.1_ASM93550v1/GCA_000935505.1_ASM93550v1_genomic.fna.gz
https://ftp.ncbi.nlm.nih.gov/genomes/all/GCA/000/935/515/GCA_000935515.1_ASM93551v1/GCA_000935515.1_ASM93551v1_genomic.fna.gz
https://ftp.ncbi.nlm.nih.gov/genomes/all/GCA/000/935/525/GCA_000935525.1_ASM93552v1/GCA_000935525.1_ASM93552v1_genomic.fna.gz
https://ftp.ncbi.nlm.nih.gov/genomes/all/GCA/000/935/555/GCA_000935555.1_ASM93555v1/GCA_000935555.1_ASM93555v1_genomic.fna.gz
https://ftp.ncbi.nlm.nih.gov/genomes/all/GCA/000/935/905/GCA_000935905.1_FHI21/GCA_000935905.1_FHI21_genomic.fna.gz
https://ftp.ncbi.nlm.nih.gov/genomes/all/GCA/000/936/005/GCA_000936005.1_80B_L1_assembly/GCA_000936005.1_80B_L1_assembly_genomic.fna.gz
https://ftp.ncbi.nlm.nih.gov/genomes/all/GCA/000/936/085/GCA_000936085.2_FHI90/GCA_000936085.2_FHI90_genomic.fna.gz
https://ftp.ncbi.nlm.nih.gov/genomes/all/GCA/000/936/105/GCA_000936105.1_Ec57A_A8_MIRA_assembly/GCA_000936105.1_Ec57A_A8_MIRA_assembly_genomic.fna.gz
https://ftp.ncbi.nlm.nih.gov/genomes/all/GCA/000/936/125/GCA_000936125.1_FHI75/GCA_000936125.1_FHI75_genomic.fna.gz
https://ftp.ncbi.nlm.nih.gov/genomes/all/GCA/000/936/165/GCA_000936165.1_E7C3_assembly/GCA_000936165.1_E7C3_assembly_genomic.fna.gz
https://ftp.ncbi.nlm.nih.gov/genomes/all/GCA/000/936/225/GCA_000936225.2_FHI24/GCA_000936225.2_FHI24_genomic.fna.gz
https://ftp.ncbi.nlm.nih.gov/genomes/all/GCA/000/936/245/GCA_000936245.1_FHI7/GCA_000936245.1_FHI7_genomic.fna.gz
https://ftp.ncbi.nlm.nih.gov/genomes/all/GCA/000/936/365/GCA_000936365.1_Ec207A_L1_MIRA_assembly/GCA_000936365.1_Ec207A_L1_MIRA_assembly_genomic.fna.gz
https://ftp.ncbi.nlm.nih.gov/genomes/all/GCA/000/936/455/GCA_000936455.1_46A_S2_assembly/GCA_000936455.1_46A_S2_assembly_genomic.fna.gz
https://ftp.ncbi.nlm.nih.gov/genomes/all/GCA/000/936/475/GCA_000936475.1_FHI66/GCA_000936475.1_FHI66_genomic.fna.gz
https://ftp.ncbi.nlm.nih.gov/genomes/all/GCA/000/936/495/GCA_000936495.1_FHI102/GCA_000936495.1_FHI102_genomic.fna.gz
https://ftp.ncbi.nlm.nih.gov/genomes/all/GCA/000/936/635/GCA_000936635.1_FHI11/GCA_000936635.1_FHI11_genomic.fna.gz
https://ftp.ncbi.nlm.nih.gov/genomes/all/GCA/000/936/715/GCA_000936715.1_E8C1_assembly/GCA_000936715.1_E8C1_assembly_genomic.fna.gz
https://ftp.ncbi.nlm.nih.gov/genomes/all/GCA/000/936/775/GCA_000936775.1_B7C5_assembly/GCA_000936775.1_B7C5_assembly_genomic.fna.gz
https://ftp.ncbi.nlm.nih.gov/genomes/all/GCA/000/937/095/GCA_000937095.2_FHI87/GCA_000937095.2_FHI87_genomic.fna.gz
https://ftp.ncbi.nlm.nih.gov/genomes/all/GCA/000/937/135/GCA_000937135.2_FHI74/GCA_000937135.2_FHI74_genomic.fna.gz
https://ftp.ncbi.nlm.nih.gov/genomes/all/GCA/000/937/275/GCA_000937275.1_FHI12/GCA_000937275.1_FHI12_genomic.fna.gz
https://ftp.ncbi.nlm.nih.gov/genomes/all/GCA/000/937/355/GCA_000937355.1_46A_L2_assembly/GCA_000937355.1_46A_L2_assembly_genomic.fna.gz
https://ftp.ncbi.nlm.nih.gov/genomes/all/GCA/000/937/415/GCA_000937415.1_FHI98/GCA_000937415.1_FHI98_genomic.fna.gz
https://ftp.ncbi.nlm.nih.gov/genomes/all/GCA/000/937/575/GCA_000937575.1_Ec138B_L1_MIRA_assembly/GCA_000937575.1_Ec138B_L1_MIRA_assembly_genomic.fna.gz
https://ftp.ncbi.nlm.nih.gov/genomes/all/GCA/000/937/715/GCA_000937715.2_FHI65/GCA_000937715.2_FHI65_genomic.fna.gz
https://ftp.ncbi.nlm.nih.gov/genomes/all/GCA/000/937/855/GCA_000937855.1_FHI23/GCA_000937855.1_FHI23_genomic.fna.gz
https://ftp.ncbi.nlm.nih.gov/genomes/all/GCA/000/937/975/GCA_000937975.1_Ec57A_E7C3_MIRA_assembly/GCA_000937975.1_Ec57A_E7C3_MIRA_assembly_genomic.fna.gz
https://ftp.ncbi.nlm.nih.gov/genomes/all/GCA/000/938/175/GCA_000938175.1_Ec46A_L1_MIRA_assembly/GCA_000938175.1_Ec46A_L1_MIRA_assembly_genomic.fna.gz
https://ftp.ncbi.nlm.nih.gov/genomes/all/GCA/000/938/575/GCA_000938575.1_D1C4_assembly/GCA_000938575.1_D1C4_assembly_genomic.fna.gz
https://ftp.ncbi.nlm.nih.gov/genomes/all/GCA/000/938/695/GCA_000938695.1_FHI83/GCA_000938695.1_FHI83_genomic.fna.gz
https://ftp.ncbi.nlm.nih.gov/genomes/all/GCA/000/938/995/GCA_000938995.1_FHI25/GCA_000938995.1_FHI25_genomic.fna.gz
https://ftp.ncbi.nlm.nih.gov/genomes/all/GCA/000/939/035/GCA_000939035.1_Ec26A_L2_MIRA_assembly/GCA_000939035.1_Ec26A_L2_MIRA_assembly_genomic.fna.gz
https://ftp.ncbi.nlm.nih.gov/genomes/all/GCA/000/939/135/GCA_000939135.1_46A_L1_assembly/GCA_000939135.1_46A_L1_assembly_genomic.fna.gz
https://ftp.ncbi.nlm.nih.gov/genomes/all/GCA/000/939/195/GCA_000939195.1_FHI9/GCA_000939195.1_FHI9_genomic.fna.gz
https://ftp.ncbi.nlm.nih.gov/genomes/all/GCA/000/939/215/GCA_000939215.1_Ec57A_A7_MIRA_assembly/GCA_000939215.1_Ec57A_A7_MIRA_assembly_genomic.fna.gz
https://ftp.ncbi.nlm.nih.gov/genomes/all/GCA/000/939/255/GCA_000939255.1_FHI72/GCA_000939255.1_FHI72_genomic.fna.gz
https://ftp.ncbi.nlm.nih.gov/genomes/all/GCA/000/939/335/GCA_000939335.1_Ec46A_S2_MIRA_assembly/GCA_000939335.1_Ec46A_S2_MIRA_assembly_genomic.fna.gz
https://ftp.ncbi.nlm.nih.gov/genomes/all/GCA/000/939/695/GCA_000939695.1_4d11B_assembly/GCA_000939695.1_4d11B_assembly_genomic.fna.gz
https://ftp.ncbi.nlm.nih.gov/genomes/all/GCA/000/939/755/GCA_000939755.1_FHI43/GCA_000939755.1_FHI43_genomic.fna.gz
https://ftp.ncbi.nlm.nih.gov/genomes/all/GCA/000/939/955/GCA_000939955.1_FHI79/GCA_000939955.1_FHI79_genomic.fna.gz
https://ftp.ncbi.nlm.nih.gov/genomes/all/GCA/000/940/035/GCA_000940035.2_FHI89/GCA_000940035.2_FHI89_genomic.fna.gz
https://ftp.ncbi.nlm.nih.gov/genomes/all/GCA/000/940/115/GCA_000940115.1_FHI20/GCA_000940115.1_FHI20_genomic.fna.gz
https://ftp.ncbi.nlm.nih.gov/genomes/all/GCA/000/940/255/GCA_000940255.1_FHI15/GCA_000940255.1_FHI15_genomic.fna.gz
https://ftp.ncbi.nlm.nih.gov/genomes/all/GCA/000/940/355/GCA_000940355.1_FHI58/GCA_000940355.1_FHI58_genomic.fna.gz
https://ftp.ncbi.nlm.nih.gov/genomes/all/GCA/000/940/455/GCA_000940455.1_138B_L2_assembly/GCA_000940455.1_138B_L2_assembly_genomic.fna.gz
https://ftp.ncbi.nlm.nih.gov/genomes/all/GCA/000/940/555/GCA_000940555.1_Ec46A_L2_MIRA_assembly/GCA_000940555.1_Ec46A_L2_MIRA_assembly_genomic.fna.gz
https://ftp.ncbi.nlm.nih.gov/genomes/all/GCA/000/940/615/GCA_000940615.1_Ec80B_L1_MIRA_assembly/GCA_000940615.1_Ec80B_L1_MIRA_assembly_genomic.fna.gz
https://ftp.ncbi.nlm.nih.gov/genomes/all/GCA/000/940/655/GCA_000940655.1_FHI70/GCA_000940655.1_FHI70_genomic.fna.gz
https://ftp.ncbi.nlm.nih.gov/genomes/all/GCA/000/941/195/GCA_000941195.1_57A_A8_assembly/GCA_000941195.1_57A_A8_assembly_genomic.fna.gz
https://ftp.ncbi.nlm.nih.gov/genomes/all/GCA/000/941/395/GCA_000941395.1_FHI8/GCA_000941395.1_FHI8_genomic.fna.gz
https://ftp.ncbi.nlm.nih.gov/genomes/all/GCA/000/941/435/GCA_000941435.1_Ec57A_B7C5_MIRA_assembly/GCA_000941435.1_Ec57A_B7C5_MIRA_assembly_genomic.fna.gz
https://ftp.ncbi.nlm.nih.gov/genomes/all/GCA/000/941/535/GCA_000941535.1_2d8A_assembly/GCA_000941535.1_2d8A_assembly_genomic.fna.gz
https://ftp.ncbi.nlm.nih.gov/genomes/all/GCA/000/941/575/GCA_000941575.1_FHI92/GCA_000941575.1_FHI92_genomic.fna.gz
https://ftp.ncbi.nlm.nih.gov/genomes/all/GCA/000/941/835/GCA_000941835.1_FHI40/GCA_000941835.1_FHI40_genomic.fna.gz
https://ftp.ncbi.nlm.nih.gov/genomes/all/GCA/000/941/895/GCA_000941895.1_FHI6/GCA_000941895.1_FHI6_genomic.fna.gz
https://ftp.ncbi.nlm.nih.gov/genomes/all/GCA/000/941/935/GCA_000941935.1_FHI82/GCA_000941935.1_FHI82_genomic.fna.gz
https://ftp.ncbi.nlm.nih.gov/genomes/all/GCA/000/941/995/GCA_000941995.1_FHI59/GCA_000941995.1_FHI59_genomic.fna.gz
https://ftp.ncbi.nlm.nih.gov/genomes/all/GCA/000/942/815/GCA_000942815.1_Ec138B_L2_MIRA_assembly/GCA_000942815.1_Ec138B_L2_MIRA_assembly_genomic.fna.gz
https://ftp.ncbi.nlm.nih.gov/genomes/all/GCA/000/942/915/GCA_000942915.1_FHI29/GCA_000942915.1_FHI29_genomic.fna.gz
https://ftp.ncbi.nlm.nih.gov/genomes/all/GCA/000/943/355/GCA_000943355.2_FHI42/GCA_000943355.2_FHI42_genomic.fna.gz
https://ftp.ncbi.nlm.nih.gov/genomes/all/GCA/000/944/015/GCA_000944015.1_FHI71/GCA_000944015.1_FHI71_genomic.fna.gz
https://ftp.ncbi.nlm.nih.gov/genomes/all/GCA/000/944/435/GCA_000944435.1_Ec57A_E8C1_MIRA_assembly/GCA_000944435.1_Ec57A_E8C1_MIRA_assembly_genomic.fna.gz
https://ftp.ncbi.nlm.nih.gov/genomes/all/GCA/000/944/855/GCA_000944855.1_138B_L1_assembly/GCA_000944855.1_138B_L1_assembly_genomic.fna.gz
https://ftp.ncbi.nlm.nih.gov/genomes/all/GCA/000/945/615/GCA_000945615.2_FHI28/GCA_000945615.2_FHI28_genomic.fna.gz
https://ftp.ncbi.nlm.nih.gov/genomes/all/GCA/000/945/835/GCA_000945835.1_Ec207A_L2_MIRA_assembly/GCA_000945835.1_Ec207A_L2_MIRA_assembly_genomic.fna.gz
https://ftp.ncbi.nlm.nih.gov/genomes/all/GCA/000/945/895/GCA_000945895.1_Ec57A_D1C4_MIRA_assembly/GCA_000945895.1_Ec57A_D1C4_MIRA_assembly_genomic.fna.gz
https://ftp.ncbi.nlm.nih.gov/genomes/all/GCA/000/945/955/GCA_000945955.1_FHI85/GCA_000945955.1_FHI85_genomic.fna.gz
https://ftp.ncbi.nlm.nih.gov/genomes/all/GCA/000/946/275/GCA_000946275.1_FHI97/GCA_000946275.1_FHI97_genomic.fna.gz
https://ftp.ncbi.nlm.nih.gov/genomes/all/GCA/000/946/315/GCA_000946315.1_Ec26A_L1_MIRA_assembly/GCA_000946315.1_Ec26A_L1_MIRA_assembly_genomic.fna.gz
https://ftp.ncbi.nlm.nih.gov/genomes/all/GCA/000/946/335/GCA_000946335.1_26A_L1_assembly/GCA_000946335.1_26A_L1_assembly_genomic.fna.gz
https://ftp.ncbi.nlm.nih.gov/genomes/all/GCA/000/946/435/GCA_000946435.1_FHI62/GCA_000946435.1_FHI62_genomic.fna.gz
https://ftp.ncbi.nlm.nih.gov/genomes/all/GCA/000/946/475/GCA_000946475.1_FHI34/GCA_000946475.1_FHI34_genomic.fna.gz
https://ftp.ncbi.nlm.nih.gov/genomes/all/GCA/000/946/755/GCA_000946755.2_FHI63/GCA_000946755.2_FHI63_genomic.fna.gz
https://ftp.ncbi.nlm.nih.gov/genomes/all/GCA/000/946/855/GCA_000946855.1_2d11B_assembly/GCA_000946855.1_2d11B_assembly_genomic.fna.gz
https://ftp.ncbi.nlm.nih.gov/genomes/all/GCA/000/947/315/GCA_000947315.1_StOlav104/GCA_000947315.1_StOlav104_genomic.fna.gz
https://ftp.ncbi.nlm.nih.gov/genomes/all/GCA/000/947/375/GCA_000947375.1_4e8A_assembly/GCA_000947375.1_4e8A_assembly_genomic.fna.gz
https://ftp.ncbi.nlm.nih.gov/genomes/all/GCA/000/947/935/GCA_000947935.1_ASM94793v1/GCA_000947935.1_ASM94793v1_genomic.fna.gz
https://ftp.ncbi.nlm.nih.gov/genomes/all/GCA/000/947/945/GCA_000947945.1_ASM94794v1/GCA_000947945.1_ASM94794v1_genomic.fna.gz
https://ftp.ncbi.nlm.nih.gov/genomes/all/GCA/000/947/975/GCA_000947975.1_ASM94797v1/GCA_000947975.1_ASM94797v1_genomic.fna.gz
https://ftp.ncbi.nlm.nih.gov/genomes/all/GCA/000/947/985/GCA_000947985.1_ASM94798v1/GCA_000947985.1_ASM94798v1_genomic.fna.gz
https://ftp.ncbi.nlm.nih.gov/genomes/all/GCA/000/947/995/GCA_000947995.1_ASM94799v1/GCA_000947995.1_ASM94799v1_genomic.fna.gz
https://ftp.ncbi.nlm.nih.gov/genomes/all/GCA/000/948/005/GCA_000948005.1_ASM94800v1/GCA_000948005.1_ASM94800v1_genomic.fna.gz
https://ftp.ncbi.nlm.nih.gov/genomes/all/GCA/000/948/055/GCA_000948055.1_ASM94805v1/GCA_000948055.1_ASM94805v1_genomic.fna.gz
https://ftp.ncbi.nlm.nih.gov/genomes/all/GCA/000/948/435/GCA_000948435.1_ASM94843v1/GCA_000948435.1_ASM94843v1_genomic.fna.gz
https://ftp.ncbi.nlm.nih.gov/genomes/all/GCA/000/948/445/GCA_000948445.1_ASM94844v1/GCA_000948445.1_ASM94844v1_genomic.fna.gz
https://ftp.ncbi.nlm.nih.gov/genomes/all/GCA/000/948/465/GCA_000948465.1_ASM94846v1/GCA_000948465.1_ASM94846v1_genomic.fna.gz
https://ftp.ncbi.nlm.nih.gov/genomes/all/GCA/000/948/475/GCA_000948475.1_ASM94847v1/GCA_000948475.1_ASM94847v1_genomic.fna.gz
https://ftp.ncbi.nlm.nih.gov/genomes/all/GCA/000/948/515/GCA_000948515.1_ASM94851v1/GCA_000948515.1_ASM94851v1_genomic.fna.gz
https://ftp.ncbi.nlm.nih.gov/genomes/all/GCA/000/948/535/GCA_000948535.1_ASM94853v1/GCA_000948535.1_ASM94853v1_genomic.fna.gz
https://ftp.ncbi.nlm.nih.gov/genomes/all/GCA/000/948/555/GCA_000948555.1_ASM94855v1/GCA_000948555.1_ASM94855v1_genomic.fna.gz
https://ftp.ncbi.nlm.nih.gov/genomes/all/GCA/000/948/565/GCA_000948565.1_ASM94856v1/GCA_000948565.1_ASM94856v1_genomic.fna.gz
https://ftp.ncbi.nlm.nih.gov/genomes/all/GCA/000/948/595/GCA_000948595.1_ASM94859v1/GCA_000948595.1_ASM94859v1_genomic.fna.gz
https://ftp.ncbi.nlm.nih.gov/genomes/all/GCA/000/948/605/GCA_000948605.1_ASM94860v1/GCA_000948605.1_ASM94860v1_genomic.fna.gz
https://ftp.ncbi.nlm.nih.gov/genomes/all/GCA/000/948/615/GCA_000948615.1_ASM94861v1/GCA_000948615.1_ASM94861v1_genomic.fna.gz
https://ftp.ncbi.nlm.nih.gov/genomes/all/GCA/000/948/625/GCA_000948625.1_ASM94862v1/GCA_000948625.1_ASM94862v1_genomic.fna.gz
https://ftp.ncbi.nlm.nih.gov/genomes/all/GCA/000/948/675/GCA_000948675.1_ASM94867v1/GCA_000948675.1_ASM94867v1_genomic.fna.gz
https://ftp.ncbi.nlm.nih.gov/genomes/all/GCA/000/948/715/GCA_000948715.1_ASM94871v1/GCA_000948715.1_ASM94871v1_genomic.fna.gz
https://ftp.ncbi.nlm.nih.gov/genomes/all/GCA/000/948/745/GCA_000948745.1_ASM94874v1/GCA_000948745.1_ASM94874v1_genomic.fna.gz
https://ftp.ncbi.nlm.nih.gov/genomes/all/GCA/000/948/765/GCA_000948765.1_ASM94876v1/GCA_000948765.1_ASM94876v1_genomic.fna.gz
https://ftp.ncbi.nlm.nih.gov/genomes/all/GCA/000/948/785/GCA_000948785.1_ASM94878v1/GCA_000948785.1_ASM94878v1_genomic.fna.gz
https://ftp.ncbi.nlm.nih.gov/genomes/all/GCA/000/948/815/GCA_000948815.1_ASM94881v1/GCA_000948815.1_ASM94881v1_genomic.fna.gz
https://ftp.ncbi.nlm.nih.gov/genomes/all/GCA/000/948/825/GCA_000948825.1_ASM94882v1/GCA_000948825.1_ASM94882v1_genomic.fna.gz
https://ftp.ncbi.nlm.nih.gov/genomes/all/GCA/000/948/835/GCA_000948835.1_ASM94883v1/GCA_000948835.1_ASM94883v1_genomic.fna.gz
https://ftp.ncbi.nlm.nih.gov/genomes/all/GCA/000/948/875/GCA_000948875.1_ASM94887v1/GCA_000948875.1_ASM94887v1_genomic.fna.gz
https://ftp.ncbi.nlm.nih.gov/genomes/all/GCA/000/948/885/GCA_000948885.1_ASM94888v1/GCA_000948885.1_ASM94888v1_genomic.fna.gz
https://ftp.ncbi.nlm.nih.gov/genomes/all/GCA/000/948/895/GCA_000948895.1_ASM94889v1/GCA_000948895.1_ASM94889v1_genomic.fna.gz
https://ftp.ncbi.nlm.nih.gov/genomes/all/GCA/000/948/905/GCA_000948905.1_ASM94890v1/GCA_000948905.1_ASM94890v1_genomic.fna.gz
https://ftp.ncbi.nlm.nih.gov/genomes/all/GCA/000/948/955/GCA_000948955.1_ASM94895v1/GCA_000948955.1_ASM94895v1_genomic.fna.gz
https://ftp.ncbi.nlm.nih.gov/genomes/all/GCA/000/951/735/GCA_000951735.1_ASM95173v1/GCA_000951735.1_ASM95173v1_genomic.fna.gz
https://ftp.ncbi.nlm.nih.gov/genomes/all/GCA/000/951/745/GCA_000951745.1_ASM95174v1/GCA_000951745.1_ASM95174v1_genomic.fna.gz
https://ftp.ncbi.nlm.nih.gov/genomes/all/GCA/000/951/755/GCA_000951755.1_ASM95175v1/GCA_000951755.1_ASM95175v1_genomic.fna.gz
https://ftp.ncbi.nlm.nih.gov/genomes/all/GCA/000/951/835/GCA_000951835.2_FHI4/GCA_000951835.2_FHI4_genomic.fna.gz
https://ftp.ncbi.nlm.nih.gov/genomes/all/GCA/000/951/855/GCA_000951855.1_FHI14/GCA_000951855.1_FHI14_genomic.fna.gz
https://ftp.ncbi.nlm.nih.gov/genomes/all/GCA/000/951/875/GCA_000951875.1_FHI27/GCA_000951875.1_FHI27_genomic.fna.gz
https://ftp.ncbi.nlm.nih.gov/genomes/all/GCA/000/951/895/GCA_000951895.1_FHI30/GCA_000951895.1_FHI30_genomic.fna.gz
https://ftp.ncbi.nlm.nih.gov/genomes/all/GCA/000/951/915/GCA_000951915.2_FHI48/GCA_000951915.2_FHI48_genomic.fna.gz
https://ftp.ncbi.nlm.nih.gov/genomes/all/GCA/000/951/935/GCA_000951935.1_FHI99/GCA_000951935.1_FHI99_genomic.fna.gz
https://ftp.ncbi.nlm.nih.gov/genomes/all/GCA/000/951/955/GCA_000951955.1_FHI100/GCA_000951955.1_FHI100_genomic.fna.gz
https://ftp.ncbi.nlm.nih.gov/genomes/all/GCA/000/952/225/GCA_000952225.1_ASM95222v1/GCA_000952225.1_ASM95222v1_genomic.fna.gz
https://ftp.ncbi.nlm.nih.gov/genomes/all/GCA/000/952/305/GCA_000952305.1_ASM95230v1/GCA_000952305.1_ASM95230v1_genomic.fna.gz
https://ftp.ncbi.nlm.nih.gov/genomes/all/GCA/000/952/385/GCA_000952385.1_ASM95238v1/GCA_000952385.1_ASM95238v1_genomic.fna.gz
https://ftp.ncbi.nlm.nih.gov/genomes/all/GCA/000/952/955/GCA_000952955.1_EcRV308Chr/GCA_000952955.1_EcRV308Chr_genomic.fna.gz
https://ftp.ncbi.nlm.nih.gov/genomes/all/GCA/000/953/515/GCA_000953515.1_EcHMS174Chr/GCA_000953515.1_EcHMS174Chr_genomic.fna.gz
https://ftp.ncbi.nlm.nih.gov/genomes/all/GCA/000/953/765/GCA_000953765.1_ASM95376v1/GCA_000953765.1_ASM95376v1_genomic.fna.gz
https://ftp.ncbi.nlm.nih.gov/genomes/all/GCA/000/954/035/GCA_000954035.1_ASM95403v1/GCA_000954035.1_ASM95403v1_genomic.fna.gz
https://ftp.ncbi.nlm.nih.gov/genomes/all/GCA/000/954/045/GCA_000954045.1_ASM95404v1/GCA_000954045.1_ASM95404v1_genomic.fna.gz
https://ftp.ncbi.nlm.nih.gov/genomes/all/GCA/000/965/545/GCA_000965545.1_ASM96554v1/GCA_000965545.1_ASM96554v1_genomic.fna.gz
https://ftp.ncbi.nlm.nih.gov/genomes/all/GCA/000/965/555/GCA_000965555.1_ASM96555v1/GCA_000965555.1_ASM96555v1_genomic.fna.gz
https://ftp.ncbi.nlm.nih.gov/genomes/all/GCA/000/965/565/GCA_000965565.1_ASM96556v1/GCA_000965565.1_ASM96556v1_genomic.fna.gz
https://ftp.ncbi.nlm.nih.gov/genomes/all/GCA/000/965/575/GCA_000965575.1_ASM96557v1/GCA_000965575.1_ASM96557v1_genomic.fna.gz
https://ftp.ncbi.nlm.nih.gov/genomes/all/GCA/000/965/625/GCA_000965625.1_ASM96562v1/GCA_000965625.1_ASM96562v1_genomic.fna.gz
https://ftp.ncbi.nlm.nih.gov/genomes/all/GCA/000/965/635/GCA_000965635.1_ASM96563v1/GCA_000965635.1_ASM96563v1_genomic.fna.gz
https://ftp.ncbi.nlm.nih.gov/genomes/all/GCA/000/965/655/GCA_000965655.1_ASM96565v1/GCA_000965655.1_ASM96565v1_genomic.fna.gz
https://ftp.ncbi.nlm.nih.gov/genomes/all/GCA/000/965/665/GCA_000965665.1_ASM96566v1/GCA_000965665.1_ASM96566v1_genomic.fna.gz
https://ftp.ncbi.nlm.nih.gov/genomes/all/GCA/000/965/705/GCA_000965705.1_ASM96570v1/GCA_000965705.1_ASM96570v1_genomic.fna.gz
https://ftp.ncbi.nlm.nih.gov/genomes/all/GCA/000/965/715/GCA_000965715.1_ASM96571v1/GCA_000965715.1_ASM96571v1_genomic.fna.gz
https://ftp.ncbi.nlm.nih.gov/genomes/all/GCA/000/966/935/GCA_000966935.1_ASM96693v1/GCA_000966935.1_ASM96693v1_genomic.fna.gz
https://ftp.ncbi.nlm.nih.gov/genomes/all/GCA/000/967/155/GCA_000967155.1_HUSEC2011CHR1/GCA_000967155.1_HUSEC2011CHR1_genomic.fna.gz
https://ftp.ncbi.nlm.nih.gov/genomes/all/GCA/000/968/515/GCA_000968515.1_ASM96851v1/GCA_000968515.1_ASM96851v1_genomic.fna.gz
https://ftp.ncbi.nlm.nih.gov/genomes/all/GCA/000/969/495/GCA_000969495.1_ASM96949v1/GCA_000969495.1_ASM96949v1_genomic.fna.gz
https://ftp.ncbi.nlm.nih.gov/genomes/all/GCA/000/969/545/GCA_000969545.1_ASM96954v1/GCA_000969545.1_ASM96954v1_genomic.fna.gz
https://ftp.ncbi.nlm.nih.gov/genomes/all/GCA/000/971/615/GCA_000971615.1_ASM97161v1/GCA_000971615.1_ASM97161v1_genomic.fna.gz
https://ftp.ncbi.nlm.nih.gov/genomes/all/GCA/000/974/405/GCA_000974405.1_ASM97440v1/GCA_000974405.1_ASM97440v1_genomic.fna.gz
https://ftp.ncbi.nlm.nih.gov/genomes/all/GCA/000/974/465/GCA_000974465.1_ASM97446v1/GCA_000974465.1_ASM97446v1_genomic.fna.gz
https://ftp.ncbi.nlm.nih.gov/genomes/all/GCA/000/974/505/GCA_000974505.1_ASM97450v1/GCA_000974505.1_ASM97450v1_genomic.fna.gz
https://ftp.ncbi.nlm.nih.gov/genomes/all/GCA/000/974/535/GCA_000974535.1_ASM97453v1/GCA_000974535.1_ASM97453v1_genomic.fna.gz
https://ftp.ncbi.nlm.nih.gov/genomes/all/GCA/000/974/575/GCA_000974575.1_ASM97457v1/GCA_000974575.1_ASM97457v1_genomic.fna.gz
https://ftp.ncbi.nlm.nih.gov/genomes/all/GCA/000/974/825/GCA_000974825.1_ASM97482v1/GCA_000974825.1_ASM97482v1_genomic.fna.gz
https://ftp.ncbi.nlm.nih.gov/genomes/all/GCA/000/974/865/GCA_000974865.1_ASM97486v1/GCA_000974865.1_ASM97486v1_genomic.fna.gz
https://ftp.ncbi.nlm.nih.gov/genomes/all/GCA/000/974/885/GCA_000974885.1_ASM97488v1/GCA_000974885.1_ASM97488v1_genomic.fna.gz
https://ftp.ncbi.nlm.nih.gov/genomes/all/GCA/000/978/815/GCA_000978815.1_ASM97881v1/GCA_000978815.1_ASM97881v1_genomic.fna.gz
https://ftp.ncbi.nlm.nih.gov/genomes/all/GCA/000/978/845/GCA_000978845.1_ASM97884v1/GCA_000978845.1_ASM97884v1_genomic.fna.gz
https://ftp.ncbi.nlm.nih.gov/genomes/all/GCA/000/981/065/GCA_000981065.1_ASM98106v1/GCA_000981065.1_ASM98106v1_genomic.fna.gz
https://ftp.ncbi.nlm.nih.gov/genomes/all/GCA/000/981/485/GCA_000981485.1_EcoliK12AG100/GCA_000981485.1_EcoliK12AG100_genomic.fna.gz
https://ftp.ncbi.nlm.nih.gov/genomes/all/GCA/000/982/035/GCA_000982035.1_ASM98203v1/GCA_000982035.1_ASM98203v1_genomic.fna.gz
https://ftp.ncbi.nlm.nih.gov/genomes/all/GCA/000/982/435/GCA_000982435.1_ASM98243v1/GCA_000982435.1_ASM98243v1_genomic.fna.gz
https://ftp.ncbi.nlm.nih.gov/genomes/all/GCA/000/982/875/GCA_000982875.1_ASM98287v1/GCA_000982875.1_ASM98287v1_genomic.fna.gz
https://ftp.ncbi.nlm.nih.gov/genomes/all/GCA/000/986/635/GCA_000986635.1_ASM98663v1/GCA_000986635.1_ASM98663v1_genomic.fna.gz
https://ftp.ncbi.nlm.nih.gov/genomes/all/GCA/000/986/765/GCA_000986765.1_ASM98676v1/GCA_000986765.1_ASM98676v1_genomic.fna.gz
https://ftp.ncbi.nlm.nih.gov/genomes/all/GCA/000/987/525/GCA_000987525.1_ASM98752v1/GCA_000987525.1_ASM98752v1_genomic.fna.gz
https://ftp.ncbi.nlm.nih.gov/genomes/all/GCA/000/987/535/GCA_000987535.1_ASM98753v1/GCA_000987535.1_ASM98753v1_genomic.fna.gz
https://ftp.ncbi.nlm.nih.gov/genomes/all/GCA/000/987/545/GCA_000987545.1_ASM98754v1/GCA_000987545.1_ASM98754v1_genomic.fna.gz
https://ftp.ncbi.nlm.nih.gov/genomes/all/GCA/000/987/555/GCA_000987555.1_ASM98755v1/GCA_000987555.1_ASM98755v1_genomic.fna.gz
https://ftp.ncbi.nlm.nih.gov/genomes/all/GCA/000/987/875/GCA_000987875.1_ASM98787v1/GCA_000987875.1_ASM98787v1_genomic.fna.gz
https://ftp.ncbi.nlm.nih.gov/genomes/all/GCA/000/988/355/GCA_000988355.1_ASM98835v1/GCA_000988355.1_ASM98835v1_genomic.fna.gz
https://ftp.ncbi.nlm.nih.gov/genomes/all/GCA/000/988/385/GCA_000988385.1_ASM98838v1/GCA_000988385.1_ASM98838v1_genomic.fna.gz
https://ftp.ncbi.nlm.nih.gov/genomes/all/GCA/000/988/425/GCA_000988425.1_ASM98842v1/GCA_000988425.1_ASM98842v1_genomic.fna.gz
https://ftp.ncbi.nlm.nih.gov/genomes/all/GCA/000/988/445/GCA_000988445.1_ASM98844v1/GCA_000988445.1_ASM98844v1_genomic.fna.gz
https://ftp.ncbi.nlm.nih.gov/genomes/all/GCA/000/988/465/GCA_000988465.1_ASM98846v1/GCA_000988465.1_ASM98846v1_genomic.fna.gz
https://ftp.ncbi.nlm.nih.gov/genomes/all/GCA/001/005/605/GCA_001005605.1_ASM100560v1/GCA_001005605.1_ASM100560v1_genomic.fna.gz
https://ftp.ncbi.nlm.nih.gov/genomes/all/GCA/001/005/685/GCA_001005685.1_ASM100568v1/GCA_001005685.1_ASM100568v1_genomic.fna.gz
https://ftp.ncbi.nlm.nih.gov/genomes/all/GCA/001/006/425/GCA_001006425.1_ASM100642v1/GCA_001006425.1_ASM100642v1_genomic.fna.gz
https://ftp.ncbi.nlm.nih.gov/genomes/all/GCA/001/007/915/GCA_001007915.1_ASM100791v1/GCA_001007915.1_ASM100791v1_genomic.fna.gz
https://ftp.ncbi.nlm.nih.gov/genomes/all/GCA/001/010/165/GCA_001010165.1_ASM101016v1/GCA_001010165.1_ASM101016v1_genomic.fna.gz
https://ftp.ncbi.nlm.nih.gov/genomes/all/GCA/001/010/195/GCA_001010195.1_ASM101019v1/GCA_001010195.1_ASM101019v1_genomic.fna.gz
https://ftp.ncbi.nlm.nih.gov/genomes/all/GCA/001/011/995/GCA_001011995.1_CFSAN026838_01.0/GCA_001011995.1_CFSAN026838_01.0_genomic.fna.gz
https://ftp.ncbi.nlm.nih.gov/genomes/all/GCA/001/012/005/GCA_001012005.1_CFSAN026773_02.0/GCA_001012005.1_CFSAN026773_02.0_genomic.fna.gz
https://ftp.ncbi.nlm.nih.gov/genomes/all/GCA/001/012/015/GCA_001012015.1_CFSAN026799_01.0/GCA_001012015.1_CFSAN026799_01.0_genomic.fna.gz
https://ftp.ncbi.nlm.nih.gov/genomes/all/GCA/001/012/025/GCA_001012025.1_CFSAN026796_01.0/GCA_001012025.1_CFSAN026796_01.0_genomic.fna.gz
https://ftp.ncbi.nlm.nih.gov/genomes/all/GCA/001/012/075/GCA_001012075.1_CFSAN026805_01.0/GCA_001012075.1_CFSAN026805_01.0_genomic.fna.gz
https://ftp.ncbi.nlm.nih.gov/genomes/all/GCA/001/012/085/GCA_001012085.1_CFSAN026834_01.0/GCA_001012085.1_CFSAN026834_01.0_genomic.fna.gz
https://ftp.ncbi.nlm.nih.gov/genomes/all/GCA/001/012/095/GCA_001012095.1_CFSAN026810_01.0/GCA_001012095.1_CFSAN026810_01.0_genomic.fna.gz
https://ftp.ncbi.nlm.nih.gov/genomes/all/GCA/001/012/105/GCA_001012105.1_CFSAN026778_02.0/GCA_001012105.1_CFSAN026778_02.0_genomic.fna.gz
https://ftp.ncbi.nlm.nih.gov/genomes/all/GCA/001/012/155/GCA_001012155.1_CFSAN026779_02.0/GCA_001012155.1_CFSAN026779_02.0_genomic.fna.gz
https://ftp.ncbi.nlm.nih.gov/genomes/all/GCA/001/012/165/GCA_001012165.1_CFSAN026785_02.0/GCA_001012165.1_CFSAN026785_02.0_genomic.fna.gz
https://ftp.ncbi.nlm.nih.gov/genomes/all/GCA/001/012/175/GCA_001012175.1_CFSAN026787_02.0/GCA_001012175.1_CFSAN026787_02.0_genomic.fna.gz
https://ftp.ncbi.nlm.nih.gov/genomes/all/GCA/001/012/195/GCA_001012195.1_CFSAN026788_02.0/GCA_001012195.1_CFSAN026788_02.0_genomic.fna.gz
https://ftp.ncbi.nlm.nih.gov/genomes/all/GCA/001/012/235/GCA_001012235.1_CFSAN026789_01.0/GCA_001012235.1_CFSAN026789_01.0_genomic.fna.gz
https://ftp.ncbi.nlm.nih.gov/genomes/all/GCA/001/012/255/GCA_001012255.1_CFSAN026790_01.0/GCA_001012255.1_CFSAN026790_01.0_genomic.fna.gz
https://ftp.ncbi.nlm.nih.gov/genomes/all/GCA/001/012/265/GCA_001012265.1_CFSAN026839_01.0/GCA_001012265.1_CFSAN026839_01.0_genomic.fna.gz
https://ftp.ncbi.nlm.nih.gov/genomes/all/GCA/001/012/275/GCA_001012275.1_CFSAN026791_01.0/GCA_001012275.1_CFSAN026791_01.0_genomic.fna.gz
https://ftp.ncbi.nlm.nih.gov/genomes/all/GCA/001/012/315/GCA_001012315.1_CFSAN026801_01.0/GCA_001012315.1_CFSAN026801_01.0_genomic.fna.gz
https://ftp.ncbi.nlm.nih.gov/genomes/all/GCA/001/012/335/GCA_001012335.1_CFSAN026802_01.0/GCA_001012335.1_CFSAN026802_01.0_genomic.fna.gz
https://ftp.ncbi.nlm.nih.gov/genomes/all/GCA/001/012/345/GCA_001012345.1_CFSAN026809_01.0/GCA_001012345.1_CFSAN026809_01.0_genomic.fna.gz
https://ftp.ncbi.nlm.nih.gov/genomes/all/GCA/001/012/355/GCA_001012355.1_CFSAN026812_01.0/GCA_001012355.1_CFSAN026812_01.0_genomic.fna.gz
https://ftp.ncbi.nlm.nih.gov/genomes/all/GCA/001/012/395/GCA_001012395.1_CFSAN026813_01.0/GCA_001012395.1_CFSAN026813_01.0_genomic.fna.gz
https://ftp.ncbi.nlm.nih.gov/genomes/all/GCA/001/012/405/GCA_001012405.1_CFSAN026815_01.0/GCA_001012405.1_CFSAN026815_01.0_genomic.fna.gz
https://ftp.ncbi.nlm.nih.gov/genomes/all/GCA/001/012/435/GCA_001012435.1_CFSAN026828_01.0/GCA_001012435.1_CFSAN026828_01.0_genomic.fna.gz
https://ftp.ncbi.nlm.nih.gov/genomes/all/GCA/001/012/445/GCA_001012445.1_CFSAN026826_02.0/GCA_001012445.1_CFSAN026826_02.0_genomic.fna.gz
https://ftp.ncbi.nlm.nih.gov/genomes/all/GCA/001/012/475/GCA_001012475.1_CFSAN026830_01.0/GCA_001012475.1_CFSAN026830_01.0_genomic.fna.gz
https://ftp.ncbi.nlm.nih.gov/genomes/all/GCA/001/012/495/GCA_001012495.1_CFSAN026835_01.0/GCA_001012495.1_CFSAN026835_01.0_genomic.fna.gz
https://ftp.ncbi.nlm.nih.gov/genomes/all/GCA/001/012/505/GCA_001012505.1_CFSAN026836_01.0/GCA_001012505.1_CFSAN026836_01.0_genomic.fna.gz
https://ftp.ncbi.nlm.nih.gov/genomes/all/GCA/001/012/535/GCA_001012535.1_CFSAN026842_02.0/GCA_001012535.1_CFSAN026842_02.0_genomic.fna.gz
https://ftp.ncbi.nlm.nih.gov/genomes/all/GCA/001/012/545/GCA_001012545.1_CFSAN026844_01.0/GCA_001012545.1_CFSAN026844_01.0_genomic.fna.gz
https://ftp.ncbi.nlm.nih.gov/genomes/all/GCA/001/012/575/GCA_001012575.1_CFSAN026845_01.0/GCA_001012575.1_CFSAN026845_01.0_genomic.fna.gz
https://ftp.ncbi.nlm.nih.gov/genomes/all/GCA/001/012/585/GCA_001012585.1_CFSAN026774_02.0/GCA_001012585.1_CFSAN026774_02.0_genomic.fna.gz
https://ftp.ncbi.nlm.nih.gov/genomes/all/GCA/001/012/615/GCA_001012615.1_CFSAN026816_01.0/GCA_001012615.1_CFSAN026816_01.0_genomic.fna.gz
https://ftp.ncbi.nlm.nih.gov/genomes/all/GCA/001/012/635/GCA_001012635.1_CFSAN026818_01.0/GCA_001012635.1_CFSAN026818_01.0_genomic.fna.gz
https://ftp.ncbi.nlm.nih.gov/genomes/all/GCA/001/014/795/GCA_001014795.2_ASM101479v2/GCA_001014795.2_ASM101479v2_genomic.fna.gz
https://ftp.ncbi.nlm.nih.gov/genomes/all/GCA/001/020/945/GCA_001020945.2_ASM102094v2/GCA_001020945.2_ASM102094v2_genomic.fna.gz
https://ftp.ncbi.nlm.nih.gov/genomes/all/GCA/001/021/005/GCA_001021005.2_ASM102100v2/GCA_001021005.2_ASM102100v2_genomic.fna.gz
https://ftp.ncbi.nlm.nih.gov/genomes/all/GCA/001/021/595/GCA_001021595.1_ASM102159v1/GCA_001021595.1_ASM102159v1_genomic.fna.gz
https://ftp.ncbi.nlm.nih.gov/genomes/all/GCA/001/021/615/GCA_001021615.1_APECO18/GCA_001021615.1_APECO18_genomic.fna.gz
[truncated: 86,618 more chars]
