# Supplementary material for: Matchtigs: minimum plain text representation of k-mer sets
Source: Genome Biol. 2023 Jun 9;24:136. doi: 10.1186/s13059-023-02968-z (PMC10251615; doi:10.1186/s13059-023-02968-z)
Supplement: Supplementary file 3 — Additional file 3. File names of the genomes used for the Salmonella pangenome. A list of names of files downloaded from EnteroBase [78]. [file 13059_2023_2968_MOESM3_ESM.txt]

116644.fasta.gz
632021.fasta.gz
199242.fasta.gz
207275.fasta.gz
241375.fasta.gz
657021.fasta.gz
265710.fasta.gz
675804.fasta.gz
610716.fasta.gz
169901.fasta.gz
86024.fasta.gz
125165.fasta.gz
97190.fasta.gz
626339.fasta.gz
125298.fasta.gz
310964.fasta.gz
280590.fasta.gz
468891.fasta.gz
237052.fasta.gz
472595.fasta.gz
159633.fasta.gz
210491.fasta.gz
108061.fasta.gz
385878.fasta.gz
100052.fasta.gz
276940.fasta.gz
246774.fasta.gz
191780.fasta.gz
699565.fasta.gz
23210.fasta.gz
89936.fasta.gz
685471.fasta.gz
354405.fasta.gz
319675.fasta.gz
191096.fasta.gz
408343.fasta.gz
179284.fasta.gz
401005.fasta.gz
47322.fasta.gz
467785.fasta.gz
116369.fasta.gz
594260.fasta.gz
161142.fasta.gz
136554.fasta.gz
488449.fasta.gz
594017.fasta.gz
453964.fasta.gz
598522.fasta.gz
236466.fasta.gz
43225.fasta.gz
224878.fasta.gz
350946.fasta.gz
401999.fasta.gz
396683.fasta.gz
473077.fasta.gz
264593.fasta.gz
387655.fasta.gz
53690.fasta.gz
227555.fasta.gz
291211.fasta.gz
388741.fasta.gz
101799.fasta.gz
203286.fasta.gz
54263.fasta.gz
95601.fasta.gz
318381.fasta.gz
378848.fasta.gz
115618.fasta.gz
106228.fasta.gz
218568.fasta.gz
539067.fasta.gz
658580.fasta.gz
167133.fasta.gz
358875.fasta.gz
696927.fasta.gz
497212.fasta.gz
698754.fasta.gz
386564.fasta.gz
117407.fasta.gz
657959.fasta.gz
100411.fasta.gz
28713.fasta.gz
466202.fasta.gz
169135.fasta.gz
243282.fasta.gz
220701.fasta.gz
383809.fasta.gz
657072.fasta.gz
179725.fasta.gz
196426.fasta.gz
20117.fasta.gz
269774.fasta.gz
665432.fasta.gz
371352.fasta.gz
644606.fasta.gz
248454.fasta.gz
386425.fasta.gz
181201.fasta.gz
136016.fasta.gz
239043.fasta.gz
446955.fasta.gz
346459.fasta.gz
100357.fasta.gz
272601.fasta.gz
314767.fasta.gz
609609.fasta.gz
169333.fasta.gz
447738.fasta.gz
569986.fasta.gz
296060.fasta.gz
108308.fasta.gz
671537.fasta.gz
564952.fasta.gz
216512.fasta.gz
359439.fasta.gz
495939.fasta.gz
150710.fasta.gz
348579.fasta.gz
44613.fasta.gz
333635.fasta.gz
339933.fasta.gz
626454.fasta.gz
125491.fasta.gz
590521.fasta.gz
581316.fasta.gz
258496.fasta.gz
95521.fasta.gz
354700.fasta.gz
236205.fasta.gz
208585.fasta.gz
211158.fasta.gz
379828.fasta.gz
90345.fasta.gz
217678.fasta.gz
150719.fasta.gz
295759.fasta.gz
398145.fasta.gz
289159.fasta.gz
576903.fasta.gz
362426.fasta.gz
600138.fasta.gz
265460.fasta.gz
371304.fasta.gz
453754.fasta.gz
412290.fasta.gz
264121.fasta.gz
259374.fasta.gz
447963.fasta.gz
598032.fasta.gz
615620.fasta.gz
494962.fasta.gz
436609.fasta.gz
397416.fasta.gz
142734.fasta.gz
236795.fasta.gz
88215.fasta.gz
651116.fasta.gz
686418.fasta.gz
313614.fasta.gz
210555.fasta.gz
181501.fasta.gz
54249.fasta.gz
318136.fasta.gz
110309.fasta.gz
372718.fasta.gz
657926.fasta.gz
169711.fasta.gz
165763.fasta.gz
48964.fasta.gz
602358.fasta.gz
240649.fasta.gz
597239.fasta.gz
95394.fasta.gz
326769.fasta.gz
116580.fasta.gz
595769.fasta.gz
265737.fasta.gz
106996.fasta.gz
625453.fasta.gz
667562.fasta.gz
245154.fasta.gz
377422.fasta.gz
385551.fasta.gz
256927.fasta.gz
182011.fasta.gz
168340.fasta.gz
359542.fasta.gz
107508.fasta.gz
646519.fasta.gz
280419.fasta.gz
481521.fasta.gz
684204.fasta.gz
362847.fasta.gz
542819.fasta.gz
685427.fasta.gz
179138.fasta.gz
206870.fasta.gz
275132.fasta.gz
608780.fasta.gz
98684.fasta.gz
208439.fasta.gz
215057.fasta.gz
99231.fasta.gz
277765.fasta.gz
125084.fasta.gz
118641.fasta.gz
661530.fasta.gz
640700.fasta.gz
158516.fasta.gz
107757.fasta.gz
608352.fasta.gz
178948.fasta.gz
100089.fasta.gz
215637.fasta.gz
640756.fasta.gz
658680.fasta.gz
294832.fasta.gz
352689.fasta.gz
626174.fasta.gz
478259.fasta.gz
153012.fasta.gz
267910.fasta.gz
197997.fasta.gz
156744.fasta.gz
544045.fasta.gz
230039.fasta.gz
255051.fasta.gz
222690.fasta.gz
683585.fasta.gz
268933.fasta.gz
655836.fasta.gz
167768.fasta.gz
55619.fasta.gz
496727.fasta.gz
355104.fasta.gz
679158.fasta.gz
385677.fasta.gz
274697.fasta.gz
496566.fasta.gz
679029.fasta.gz
599208.fasta.gz
108827.fasta.gz
100881.fasta.gz
695591.fasta.gz
639174.fasta.gz
658044.fasta.gz
56924.fasta.gz
108766.fasta.gz
526942.fasta.gz
101912.fasta.gz
376941.fasta.gz
157839.fasta.gz
307557.fasta.gz
348549.fasta.gz
476287.fasta.gz
269124.fasta.gz
400356.fasta.gz
545732.fasta.gz
624038.fasta.gz
318728.fasta.gz
218323.fasta.gz
86940.fasta.gz
84733.fasta.gz
609265.fasta.gz
277041.fasta.gz
195417.fasta.gz
415165.fasta.gz
314909.fasta.gz
189685.fasta.gz
308168.fasta.gz
698778.fasta.gz
219631.fasta.gz
227611.fasta.gz
268838.fasta.gz
253769.fasta.gz
674619.fasta.gz
247095.fasta.gz
129928.fasta.gz
662043.fasta.gz
117513.fasta.gz
180941.fasta.gz
390396.fasta.gz
335599.fasta.gz
451568.fasta.gz
117730.fasta.gz
27282.fasta.gz
445486.fasta.gz
210269.fasta.gz
691307.fasta.gz
665408.fasta.gz
209911.fasta.gz
368075.fasta.gz
113176.fasta.gz
58429.fasta.gz
301528.fasta.gz
274182.fasta.gz
250247.fasta.gz
215984.fasta.gz
365571.fasta.gz
379892.fasta.gz
376049.fasta.gz
196529.fasta.gz
210661.fasta.gz
275513.fasta.gz
105240.fasta.gz
13879.fasta.gz
423102.fasta.gz
418277.fasta.gz
368560.fasta.gz
223645.fasta.gz
50637.fasta.gz
696190.fasta.gz
270384.fasta.gz
465161.fasta.gz
54096.fasta.gz
453245.fasta.gz
351130.fasta.gz
232489.fasta.gz
655668.fasta.gz
21106.fasta.gz
677998.fasta.gz
441960.fasta.gz
596084.fasta.gz
658242.fasta.gz
623683.fasta.gz
373136.fasta.gz
192773.fasta.gz
391949.fasta.gz
190281.fasta.gz
55464.fasta.gz
121826.fasta.gz
233025.fasta.gz
655463.fasta.gz
673276.fasta.gz
237039.fasta.gz
346023.fasta.gz
54191.fasta.gz
220881.fasta.gz
270559.fasta.gz
655577.fasta.gz
113089.fasta.gz
674157.fasta.gz
114460.fasta.gz
345841.fasta.gz
698782.fasta.gz
303956.fasta.gz
219059.fasta.gz
222174.fasta.gz
41867.fasta.gz
675771.fasta.gz
277618.fasta.gz
595871.fasta.gz
420028.fasta.gz
188690.fasta.gz
43839.fasta.gz
460241.fasta.gz
218536.fasta.gz
497172.fasta.gz
619614.fasta.gz
487440.fasta.gz
600914.fasta.gz
684362.fasta.gz
294315.fasta.gz
652802.fasta.gz
192206.fasta.gz
305236.fasta.gz
218033.fasta.gz
180853.fasta.gz
182035.fasta.gz
355219.fasta.gz
527396.fasta.gz
332159.fasta.gz
309665.fasta.gz
278379.fasta.gz
606337.fasta.gz
650807.fasta.gz
119158.fasta.gz
688200.fasta.gz
485989.fasta.gz
191041.fasta.gz
99976.fasta.gz
101457.fasta.gz
630041.fasta.gz
180997.fasta.gz
668885.fasta.gz
613899.fasta.gz
116324.fasta.gz
165747.fasta.gz
296174.fasta.gz
18269.fasta.gz
610705.fasta.gz
446804.fasta.gz
404578.fasta.gz
112464.fasta.gz
99035.fasta.gz
496722.fasta.gz
108292.fasta.gz
379166.fasta.gz
28356.fasta.gz
223664.fasta.gz
231799.fasta.gz
232308.fasta.gz
170047.fasta.gz
514305.fasta.gz
261859.fasta.gz
266630.fasta.gz
296294.fasta.gz
196254.fasta.gz
457798.fasta.gz
231928.fasta.gz
543840.fasta.gz
174547.fasta.gz
28509.fasta.gz
446112.fasta.gz
170042.fasta.gz
387365.fasta.gz
182372.fasta.gz
609208.fasta.gz
545735.fasta.gz
263159.fasta.gz
627781.fasta.gz
207388.fasta.gz
152351.fasta.gz
306815.fasta.gz
686325.fasta.gz
118573.fasta.gz
670768.fasta.gz
52814.fasta.gz
453261.fasta.gz
168282.fasta.gz
104051.fasta.gz
399427.fasta.gz
300529.fasta.gz
498471.fasta.gz
448190.fasta.gz
218703.fasta.gz
672705.fasta.gz
339738.fasta.gz
231108.fasta.gz
23499.fasta.gz
418185.fasta.gz
58113.fasta.gz
382967.fasta.gz
469390.fasta.gz
18581.fasta.gz
660357.fasta.gz
100897.fasta.gz
44204.fasta.gz
382909.fasta.gz
656399.fasta.gz
88860.fasta.gz
161496.fasta.gz
543822.fasta.gz
650562.fasta.gz
313402.fasta.gz
248888.fasta.gz
614274.fasta.gz
237876.fasta.gz
256488.fasta.gz
171713.fasta.gz
598327.fasta.gz
683383.fasta.gz
247133.fasta.gz
242501.fasta.gz
376284.fasta.gz
215009.fasta.gz
488093.fasta.gz
233526.fasta.gz
642065.fasta.gz
128791.fasta.gz
230862.fasta.gz
54429.fasta.gz
659030.fasta.gz
137415.fasta.gz
77287.fasta.gz
672502.fasta.gz
387975.fasta.gz
594471.fasta.gz
699964.fasta.gz
348029.fasta.gz
157513.fasta.gz
378194.fasta.gz
683175.fasta.gz
384509.fasta.gz
162264.fasta.gz
382353.fasta.gz
46797.fasta.gz
194613.fasta.gz
314509.fasta.gz
218670.fasta.gz
401290.fasta.gz
108958.fasta.gz
272164.fasta.gz
221717.fasta.gz
299153.fasta.gz
345771.fasta.gz
425909.fasta.gz
373736.fasta.gz
292460.fasta.gz
359475.fasta.gz
182467.fasta.gz
325493.fasta.gz
693296.fasta.gz
659520.fasta.gz
391259.fasta.gz
96085.fasta.gz
261753.fasta.gz
674318.fasta.gz
114827.fasta.gz
652741.fasta.gz
455619.fasta.gz
537168.fasta.gz
369813.fasta.gz
311846.fasta.gz
262570.fasta.gz
605895.fasta.gz
642250.fasta.gz
24077.fasta.gz
660319.fasta.gz
406229.fasta.gz
256544.fasta.gz
296090.fasta.gz
667514.fasta.gz
209070.fasta.gz
635283.fasta.gz
653126.fasta.gz
469196.fasta.gz
304617.fasta.gz
311776.fasta.gz
336726.fasta.gz
262799.fasta.gz
161990.fasta.gz
309062.fasta.gz
231334.fasta.gz
466694.fasta.gz
216366.fasta.gz
47527.fasta.gz
141456.fasta.gz
300303.fasta.gz
347579.fasta.gz
295324.fasta.gz
238081.fasta.gz
126218.fasta.gz
203990.fasta.gz
369466.fasta.gz
273766.fasta.gz
402517.fasta.gz
678005.fasta.gz
122645.fasta.gz
217075.fasta.gz
640654.fasta.gz
387925.fasta.gz
280179.fasta.gz
535319.fasta.gz
123421.fasta.gz
159757.fasta.gz
188608.fasta.gz
665277.fasta.gz
308329.fasta.gz
114256.fasta.gz
263522.fasta.gz
216318.fasta.gz
107561.fasta.gz
542857.fasta.gz
405824.fasta.gz
393625.fasta.gz
166780.fasta.gz
371954.fasta.gz
402800.fasta.gz
615232.fasta.gz
23650.fasta.gz
170901.fasta.gz
117645.fasta.gz
657501.fasta.gz
387997.fasta.gz
198715.fasta.gz
679942.fasta.gz
416990.fasta.gz
114135.fasta.gz
250165.fasta.gz
88549.fasta.gz
602153.fasta.gz
694579.fasta.gz
299634.fasta.gz
246404.fasta.gz
694448.fasta.gz
447650.fasta.gz
669961.fasta.gz
86079.fasta.gz
468644.fasta.gz
28084.fasta.gz
426691.fasta.gz
681061.fasta.gz
209934.fasta.gz
266365.fasta.gz
42304.fasta.gz
157845.fasta.gz
420203.fasta.gz
271314.fasta.gz
87607.fasta.gz
235514.fasta.gz
261628.fasta.gz
391329.fasta.gz
55446.fasta.gz
425963.fasta.gz
443443.fasta.gz
362139.fasta.gz
215414.fasta.gz
283829.fasta.gz
569886.fasta.gz
295186.fasta.gz
699645.fasta.gz
698578.fasta.gz
88050.fasta.gz
549955.fasta.gz
311088.fasta.gz
95656.fasta.gz
236321.fasta.gz
215304.fasta.gz
380404.fasta.gz
182158.fasta.gz
468724.fasta.gz
109506.fasta.gz
280219.fasta.gz
101811.fasta.gz
285945.fasta.gz
228547.fasta.gz
135816.fasta.gz
442867.fasta.gz
676014.fasta.gz
674945.fasta.gz
51737.fasta.gz
647389.fasta.gz
226625.fasta.gz
557706.fasta.gz
646328.fasta.gz
662736.fasta.gz
119560.fasta.gz
399965.fasta.gz
123485.fasta.gz
669007.fasta.gz
223420.fasta.gz
280328.fasta.gz
84245.fasta.gz
646928.fasta.gz
527592.fasta.gz
116837.fasta.gz
42095.fasta.gz
665928.fasta.gz
261055.fasta.gz
363068.fasta.gz
190973.fasta.gz
311322.fasta.gz
210664.fasta.gz
283323.fasta.gz
397339.fasta.gz
144939.fasta.gz
165665.fasta.gz
444304.fasta.gz
45281.fasta.gz
273095.fasta.gz
15914.fasta.gz
49169.fasta.gz
345795.fasta.gz
53659.fasta.gz
487418.fasta.gz
260305.fasta.gz
136648.fasta.gz
223601.fasta.gz
277873.fasta.gz
99374.fasta.gz
594749.fasta.gz
197516.fasta.gz
231981.fasta.gz
107549.fasta.gz
394775.fasta.gz
104178.fasta.gz
311981.fasta.gz
99577.fasta.gz
116768.fasta.gz
136105.fasta.gz
140859.fasta.gz
432616.fasta.gz
691078.fasta.gz
645107.fasta.gz
639115.fasta.gz
197726.fasta.gz
114489.fasta.gz
594800.fasta.gz
50101.fasta.gz
259206.fasta.gz
97775.fasta.gz
606788.fasta.gz
384640.fasta.gz
490058.fasta.gz
269162.fasta.gz
151872.fasta.gz
230437.fasta.gz
367399.fasta.gz
278589.fasta.gz
299122.fasta.gz
483463.fasta.gz
207444.fasta.gz
116164.fasta.gz
208565.fasta.gz
385012.fasta.gz
625860.fasta.gz
318164.fasta.gz
218177.fasta.gz
231088.fasta.gz
358518.fasta.gz
110782.fasta.gz
281128.fasta.gz
674436.fasta.gz
110776.fasta.gz
241872.fasta.gz
138299.fasta.gz
274045.fasta.gz
272241.fasta.gz
419136.fasta.gz
598000.fasta.gz
115184.fasta.gz
527176.fasta.gz
479251.fasta.gz
232019.fasta.gz
301303.fasta.gz
215484.fasta.gz
125313.fasta.gz
497170.fasta.gz
398120.fasta.gz
671005.fasta.gz
406155.fasta.gz
238972.fasta.gz
299749.fasta.gz
124935.fasta.gz
102771.fasta.gz
119109.fasta.gz
272570.fasta.gz
575247.fasta.gz
346553.fasta.gz
319554.fasta.gz
620979.fasta.gz
314820.fasta.gz
299937.fasta.gz
320326.fasta.gz
53378.fasta.gz
204593.fasta.gz
466084.fasta.gz
405154.fasta.gz
157610.fasta.gz
264778.fasta.gz
268400.fasta.gz
223276.fasta.gz
260592.fasta.gz
380109.fasta.gz
624050.fasta.gz
278028.fasta.gz
356574.fasta.gz
96577.fasta.gz
385234.fasta.gz
99834.fasta.gz
593762.fasta.gz
86216.fasta.gz
623319.fasta.gz
110591.fasta.gz
110414.fasta.gz
639150.fasta.gz
162300.fasta.gz
83850.fasta.gz
88369.fasta.gz
86224.fasta.gz
137590.fasta.gz
604761.fasta.gz
314205.fasta.gz
421495.fasta.gz
670241.fasta.gz
455634.fasta.gz
133378.fasta.gz
208530.fasta.gz
466863.fasta.gz
682988.fasta.gz
50843.fasta.gz
141227.fasta.gz
113731.fasta.gz
390676.fasta.gz
658007.fasta.gz
28044.fasta.gz
206002.fasta.gz
269756.fasta.gz
402378.fasta.gz
356910.fasta.gz
243501.fasta.gz
676128.fasta.gz
20224.fasta.gz
355411.fasta.gz
399868.fasta.gz
606546.fasta.gz
242137.fasta.gz
316637.fasta.gz
239437.fasta.gz
398005.fasta.gz
43035.fasta.gz
221243.fasta.gz
408330.fasta.gz
662463.fasta.gz
83217.fasta.gz
165713.fasta.gz
363365.fasta.gz
325014.fasta.gz
88102.fasta.gz
166187.fasta.gz
371343.fasta.gz
562499.fasta.gz
51793.fasta.gz
334310.fasta.gz
616195.fasta.gz
352349.fasta.gz
204587.fasta.gz
534258.fasta.gz
279966.fasta.gz
13574.fasta.gz
628931.fasta.gz
363689.fasta.gz
292425.fasta.gz
685556.fasta.gz
438500.fasta.gz
110130.fasta.gz
209563.fasta.gz
676560.fasta.gz
94816.fasta.gz
44737.fasta.gz
526008.fasta.gz
386420.fasta.gz
45007.fasta.gz
227913.fasta.gz
339956.fasta.gz
303697.fasta.gz
349412.fasta.gz
47892.fasta.gz
527362.fasta.gz
179013.fasta.gz
219098.fasta.gz
245365.fasta.gz
599865.fasta.gz
211139.fasta.gz
219292.fasta.gz
298936.fasta.gz
152740.fasta.gz
364622.fasta.gz
182720.fasta.gz
487676.fasta.gz
291430.fasta.gz
189434.fasta.gz
652557.fasta.gz
296288.fasta.gz
88360.fasta.gz
168435.fasta.gz
488285.fasta.gz
45613.fasta.gz
169165.fasta.gz
294306.fasta.gz
305128.fasta.gz
660694.fasta.gz
256976.fasta.gz
309590.fasta.gz
101448.fasta.gz
668977.fasta.gz
676565.fasta.gz
393818.fasta.gz
206258.fasta.gz
170990.fasta.gz
395292.fasta.gz
313729.fasta.gz
189913.fasta.gz
260611.fasta.gz
597073.fasta.gz
14929.fasta.gz
672499.fasta.gz
334328.fasta.gz
653380.fasta.gz
451756.fasta.gz
120142.fasta.gz
651172.fasta.gz
246146.fasta.gz
673290.fasta.gz
83210.fasta.gz
118382.fasta.gz
256050.fasta.gz
253527.fasta.gz
525134.fasta.gz
339852.fasta.gz
670165.fasta.gz
370432.fasta.gz
248898.fasta.gz
100453.fasta.gz
397675.fasta.gz
648643.fasta.gz
653869.fasta.gz
489231.fasta.gz
622689.fasta.gz
415340.fasta.gz
368633.fasta.gz
674509.fasta.gz
642365.fasta.gz
289290.fasta.gz
204373.fasta.gz
257460.fasta.gz
27810.fasta.gz
127898.fasta.gz
405959.fasta.gz
96702.fasta.gz
472950.fasta.gz
230475.fasta.gz
153217.fasta.gz
343911.fasta.gz
200840.fasta.gz
376050.fasta.gz
496668.fasta.gz
319334.fasta.gz
644093.fasta.gz
55231.fasta.gz
94933.fasta.gz
620961.fasta.gz
698488.fasta.gz
216328.fasta.gz
144857.fasta.gz
387553.fasta.gz
42321.fasta.gz
221878.fasta.gz
218122.fasta.gz
272216.fasta.gz
124866.fasta.gz
245888.fasta.gz
51155.fasta.gz
388796.fasta.gz
692045.fasta.gz
208267.fasta.gz
494964.fasta.gz
306377.fasta.gz
255183.fasta.gz
130463.fasta.gz
655549.fasta.gz
243493.fasta.gz
339884.fasta.gz
359487.fasta.gz
188684.fasta.gz
667789.fasta.gz
141458.fasta.gz
170612.fasta.gz
195214.fasta.gz
662691.fasta.gz
48767.fasta.gz
354539.fasta.gz
231589.fasta.gz
86606.fasta.gz
249073.fasta.gz
397513.fasta.gz
269810.fasta.gz
245992.fasta.gz
144650.fasta.gz
257547.fasta.gz
221935.fasta.gz
445208.fasta.gz
100670.fasta.gz
693515.fasta.gz
396246.fasta.gz
225474.fasta.gz
278260.fasta.gz
467068.fasta.gz
525532.fasta.gz
214453.fasta.gz
354819.fasta.gz
285320.fasta.gz
196324.fasta.gz
223389.fasta.gz
623490.fasta.gz
330294.fasta.gz
258169.fasta.gz
230056.fasta.gz
277665.fasta.gz
625767.fasta.gz
151084.fasta.gz
467300.fasta.gz
207821.fasta.gz
117285.fasta.gz
27288.fasta.gz
116550.fasta.gz
281907.fasta.gz
224294.fasta.gz
346658.fasta.gz
674868.fasta.gz
216784.fasta.gz
339819.fasta.gz
447847.fasta.gz
259173.fasta.gz
132765.fasta.gz
28204.fasta.gz
427651.fasta.gz
208156.fasta.gz
115719.fasta.gz
448090.fasta.gz
666961.fasta.gz
652419.fasta.gz
684328.fasta.gz
406755.fasta.gz
108947.fasta.gz
595190.fasta.gz
650449.fasta.gz
464824.fasta.gz
49849.fasta.gz
108894.fasta.gz
189608.fasta.gz
423091.fasta.gz
250200.fasta.gz
332194.fasta.gz
48025.fasta.gz
105828.fasta.gz
657850.fasta.gz
110035.fasta.gz
181238.fasta.gz
696766.fasta.gz
321450.fasta.gz
658400.fasta.gz
194512.fasta.gz
483218.fasta.gz
136215.fasta.gz
300910.fasta.gz
249137.fasta.gz
130878.fasta.gz
438188.fasta.gz
373555.fasta.gz
202251.fasta.gz
225988.fasta.gz
352347.fasta.gz
164044.fasta.gz
383065.fasta.gz
607296.fasta.gz
350923.fasta.gz
96381.fasta.gz
219577.fasta.gz
627507.fasta.gz
85723.fasta.gz
422761.fasta.gz
208193.fasta.gz
594277.fasta.gz
559688.fasta.gz
290664.fasta.gz
357157.fasta.gz
657939.fasta.gz
440200.fasta.gz
596647.fasta.gz
116042.fasta.gz
291944.fasta.gz
192786.fasta.gz
413285.fasta.gz
673970.fasta.gz
489800.fasta.gz
411336.fasta.gz
50982.fasta.gz
616455.fasta.gz
197087.fasta.gz
277281.fasta.gz
299377.fasta.gz
398629.fasta.gz
599275.fasta.gz
57346.fasta.gz
114414.fasta.gz
206742.fasta.gz
275777.fasta.gz
18291.fasta.gz
295456.fasta.gz
88176.fasta.gz
354803.fasta.gz
458205.fasta.gz
467772.fasta.gz
102365.fasta.gz
451245.fasta.gz
658481.fasta.gz
367073.fasta.gz
270716.fasta.gz
692539.fasta.gz
626003.fasta.gz
12575.fasta.gz
318497.fasta.gz
291265.fasta.gz
195179.fasta.gz
489633.fasta.gz
268127.fasta.gz
246724.fasta.gz
50959.fasta.gz
304160.fasta.gz
403115.fasta.gz
347787.fasta.gz
446786.fasta.gz
208078.fasta.gz
162551.fasta.gz
132271.fasta.gz
401162.fasta.gz
122362.fasta.gz
55576.fasta.gz
120908.fasta.gz
554590.fasta.gz
536099.fasta.gz
20941.fasta.gz
87674.fasta.gz
468074.fasta.gz
626235.fasta.gz
537174.fasta.gz
290021.fasta.gz
325340.fasta.gz
346089.fasta.gz
264408.fasta.gz
206142.fasta.gz
369714.fasta.gz
222985.fasta.gz
49285.fasta.gz
165364.fasta.gz
28779.fasta.gz
396294.fasta.gz
120097.fasta.gz
293852.fasta.gz
647155.fasta.gz
20385.fasta.gz
446004.fasta.gz
418226.fasta.gz
652478.fasta.gz
195514.fasta.gz
83653.fasta.gz
526227.fasta.gz
142514.fasta.gz
99936.fasta.gz
276488.fasta.gz
125538.fasta.gz
403771.fasta.gz
22416.fasta.gz
285823.fasta.gz
142679.fasta.gz
242258.fasta.gz
318748.fasta.gz
275102.fasta.gz
306455.fasta.gz
687226.fasta.gz
384866.fasta.gz
438083.fasta.gz
332638.fasta.gz
236617.fasta.gz
220639.fasta.gz
673428.fasta.gz
396649.fasta.gz
663662.fasta.gz
427294.fasta.gz
595582.fasta.gz
682119.fasta.gz
320621.fasta.gz
669440.fasta.gz
666775.fasta.gz
403993.fasta.gz
471684.fasta.gz
230692.fasta.gz
330804.fasta.gz
614262.fasta.gz
659762.fasta.gz
652329.fasta.gz
191035.fasta.gz
369782.fasta.gz
227571.fasta.gz
224588.fasta.gz
163664.fasta.gz
447312.fasta.gz
374473.fasta.gz
466760.fasta.gz
267093.fasta.gz
432797.fasta.gz
297298.fasta.gz
469435.fasta.gz
415511.fasta.gz
341619.fasta.gz
204605.fasta.gz
166021.fasta.gz
215965.fasta.gz
13665.fasta.gz
52329.fasta.gz
460283.fasta.gz
415321.fasta.gz
306841.fasta.gz
123506.fasta.gz
403191.fasta.gz
321301.fasta.gz
287053.fasta.gz
55766.fasta.gz
338242.fasta.gz
333936.fasta.gz
673209.fasta.gz
648310.fasta.gz
639286.fasta.gz
86132.fasta.gz
317109.fasta.gz
439205.fasta.gz
393433.fasta.gz
293758.fasta.gz
673468.fasta.gz
653383.fasta.gz
673271.fasta.gz
441801.fasta.gz
223417.fasta.gz
278676.fasta.gz
18380.fasta.gz
325690.fasta.gz
262190.fasta.gz
390435.fasta.gz
602391.fasta.gz
208145.fasta.gz
360473.fasta.gz
650998.fasta.gz
510311.fasta.gz
489505.fasta.gz
197191.fasta.gz
223104.fasta.gz
314994.fasta.gz
293386.fasta.gz
45539.fasta.gz
220720.fasta.gz
48358.fasta.gz
101052.fasta.gz
337370.fasta.gz
58349.fasta.gz
304686.fasta.gz
243972.fasta.gz
399855.fasta.gz
658411.fasta.gz
422080.fasta.gz
221236.fasta.gz
579564.fasta.gz
570088.fasta.gz
346453.fasta.gz
311114.fasta.gz
182042.fasta.gz
308732.fasta.gz
357546.fasta.gz
368234.fasta.gz
280367.fasta.gz
675915.fasta.gz
605671.fasta.gz
426016.fasta.gz
313199.fasta.gz
667727.fasta.gz
316840.fasta.gz
659972.fasta.gz
162060.fasta.gz
693409.fasta.gz
418136.fasta.gz
119792.fasta.gz
215184.fasta.gz
678893.fasta.gz
674783.fasta.gz
206722.fasta.gz
83995.fasta.gz
218176.fasta.gz
343966.fasta.gz
300046.fasta.gz
191638.fasta.gz
649915.fasta.gz
318052.fasta.gz
657890.fasta.gz
27419.fasta.gz
205152.fasta.gz
277143.fasta.gz
208214.fasta.gz
625499.fasta.gz
301233.fasta.gz
370771.fasta.gz
51867.fasta.gz
285226.fasta.gz
350320.fasta.gz
369387.fasta.gz
382623.fasta.gz
52765.fasta.gz
610246.fasta.gz
99433.fasta.gz
284804.fasta.gz
117001.fasta.gz
420139.fasta.gz
294592.fasta.gz
274779.fasta.gz
220903.fasta.gz
12248.fasta.gz
451825.fasta.gz
550079.fasta.gz
46222.fasta.gz
283071.fasta.gz
266746.fasta.gz
642221.fasta.gz
409080.fasta.gz
604716.fasta.gz
222726.fasta.gz
445323.fasta.gz
466872.fasta.gz
247727.fasta.gz
179030.fasta.gz
89917.fasta.gz
560815.fasta.gz
691599.fasta.gz
375749.fasta.gz
126341.fasta.gz
387301.fasta.gz
434531.fasta.gz
411314.fasta.gz
262166.fasta.gz
399718.fasta.gz
609466.fasta.gz
277352.fasta.gz
628002.fasta.gz
397528.fasta.gz
245088.fasta.gz
214653.fasta.gz
141138.fasta.gz
595451.fasta.gz
47279.fasta.gz
364787.fasta.gz
179442.fasta.gz
219728.fasta.gz
698407.fasta.gz
25532.fasta.gz
207728.fasta.gz
255303.fasta.gz
57241.fasta.gz
104973.fasta.gz
301738.fasta.gz
675847.fasta.gz
425378.fasta.gz
225270.fasta.gz
231617.fasta.gz
645263.fasta.gz
359567.fasta.gz
436991.fasta.gz
87445.fasta.gz
182461.fasta.gz
110299.fasta.gz
457837.fasta.gz
358922.fasta.gz
192649.fasta.gz
238479.fasta.gz
599089.fasta.gz
389415.fasta.gz
108149.fasta.gz
605548.fasta.gz
195077.fasta.gz
306629.fasta.gz
672728.fasta.gz
476193.fasta.gz
660457.fasta.gz
380168.fasta.gz
218013.fasta.gz
220898.fasta.gz
635648.fasta.gz
343151.fasta.gz
106735.fasta.gz
664627.fasta.gz
298628.fasta.gz
350950.fasta.gz
275431.fasta.gz
682800.fasta.gz
526673.fasta.gz
216022.fasta.gz
275660.fasta.gz
277633.fasta.gz
194652.fasta.gz
291358.fasta.gz
525348.fasta.gz
100074.fasta.gz
15978.fasta.gz
679362.fasta.gz
276677.fasta.gz
299132.fasta.gz
101892.fasta.gz
49966.fasta.gz
285103.fasta.gz
126275.fasta.gz
289165.fasta.gz
367675.fasta.gz
630133.fasta.gz
449980.fasta.gz
569309.fasta.gz
118567.fasta.gz
316778.fasta.gz
408352.fasta.gz
661623.fasta.gz
312098.fasta.gz
207624.fasta.gz
277668.fasta.gz
200925.fasta.gz
330312.fasta.gz
268238.fasta.gz
245121.fasta.gz
636492.fasta.gz
122224.fasta.gz
268760.fasta.gz
680020.fasta.gz
354521.fasta.gz
488009.fasta.gz
405292.fasta.gz
292255.fasta.gz
493558.fasta.gz
107876.fasta.gz
279876.fasta.gz
108921.fasta.gz
44879.fasta.gz
659572.fasta.gz
617298.fasta.gz
377651.fasta.gz
470206.fasta.gz
46567.fasta.gz
391509.fasta.gz
227309.fasta.gz
426828.fasta.gz
350884.fasta.gz
269263.fasta.gz
121240.fasta.gz
164380.fasta.gz
98832.fasta.gz
254625.fasta.gz
211173.fasta.gz
608747.fasta.gz
625942.fasta.gz
352723.fasta.gz
390091.fasta.gz
360475.fasta.gz
620532.fasta.gz
316363.fasta.gz
445502.fasta.gz
608389.fasta.gz
306896.fasta.gz
102357.fasta.gz
510438.fasta.gz
659468.fasta.gz
494495.fasta.gz
152057.fasta.gz
28850.fasta.gz
256005.fasta.gz
479720.fasta.gz
407527.fasta.gz
262630.fasta.gz
118495.fasta.gz
384624.fasta.gz
121120.fasta.gz
122030.fasta.gz
504399.fasta.gz
668874.fasta.gz
399943.fasta.gz
396687.fasta.gz
255084.fasta.gz
660493.fasta.gz
290367.fasta.gz
656607.fasta.gz
282886.fasta.gz
100370.fasta.gz
300519.fasta.gz
24323.fasta.gz
698408.fasta.gz
116928.fasta.gz
353909.fasta.gz
242183.fasta.gz
42254.fasta.gz
307995.fasta.gz
279291.fasta.gz
268893.fasta.gz
54611.fasta.gz
276807.fasta.gz
256720.fasta.gz
336659.fasta.gz
263478.fasta.gz
324558.fasta.gz
247744.fasta.gz
25949.fasta.gz
569881.fasta.gz
182234.fasta.gz
615427.fasta.gz
265792.fasta.gz
192285.fasta.gz
662625.fasta.gz
157277.fasta.gz
145103.fasta.gz
675055.fasta.gz
448567.fasta.gz
602286.fasta.gz
191409.fasta.gz
325095.fasta.gz
566103.fasta.gz
273812.fasta.gz
190023.fasta.gz
28543.fasta.gz
632909.fasta.gz
275759.fasta.gz
215655.fasta.gz
195476.fasta.gz
121757.fasta.gz
118330.fasta.gz
198000.fasta.gz
100833.fasta.gz
369495.fasta.gz
164782.fasta.gz
353976.fasta.gz
383205.fasta.gz
352109.fasta.gz
425523.fasta.gz
96602.fasta.gz
255634.fasta.gz
13512.fasta.gz
314637.fasta.gz
102789.fasta.gz
651115.fasta.gz
664249.fasta.gz
534340.fasta.gz
398152.fasta.gz
513992.fasta.gz
439517.fasta.gz
345489.fasta.gz
448209.fasta.gz
650011.fasta.gz
265870.fasta.gz
316554.fasta.gz
655269.fasta.gz
488002.fasta.gz
294429.fasta.gz
208378.fasta.gz
236366.fasta.gz
411277.fasta.gz
399452.fasta.gz
288191.fasta.gz
100577.fasta.gz
644733.fasta.gz
255979.fasta.gz
51873.fasta.gz
226708.fasta.gz
661402.fasta.gz
537854.fasta.gz
359988.fasta.gz
399007.fasta.gz
343901.fasta.gz
230960.fasta.gz
373793.fasta.gz
230727.fasta.gz
355438.fasta.gz
104862.fasta.gz
109872.fasta.gz
262767.fasta.gz
659122.fasta.gz
238246.fasta.gz
226842.fasta.gz
605888.fasta.gz
332223.fasta.gz
356408.fasta.gz
25176.fasta.gz
691830.fasta.gz
626808.fasta.gz
348535.fasta.gz
14281.fasta.gz
117175.fasta.gz
248243.fasta.gz
683232.fasta.gz
604159.fasta.gz
406830.fasta.gz
197772.fasta.gz
126997.fasta.gz
20983.fasta.gz
440971.fasta.gz
163747.fasta.gz
294654.fasta.gz
152849.fasta.gz
635654.fasta.gz
527024.fasta.gz
118983.fasta.gz
127230.fasta.gz
468485.fasta.gz
267768.fasta.gz
301704.fasta.gz
314873.fasta.gz
283020.fasta.gz
181756.fasta.gz
632872.fasta.gz
696248.fasta.gz
575490.fasta.gz
608355.fasta.gz
218950.fasta.gz
394309.fasta.gz
403505.fasta.gz
326373.fasta.gz
662086.fasta.gz
208730.fasta.gz
387583.fasta.gz
361747.fasta.gz
204346.fasta.gz
262677.fasta.gz
574973.fasta.gz
452916.fasta.gz
315016.fasta.gz
210506.fasta.gz
390877.fasta.gz
164989.fasta.gz
258718.fasta.gz
483066.fasta.gz
646933.fasta.gz
346777.fasta.gz
360545.fasta.gz
170044.fasta.gz
47000.fasta.gz
607625.fasta.gz
144088.fasta.gz
179409.fasta.gz
493521.fasta.gz
209059.fasta.gz
197737.fasta.gz
395220.fasta.gz
181593.fasta.gz
684292.fasta.gz
394797.fasta.gz
121618.fasta.gz
280926.fasta.gz
281877.fasta.gz
231279.fasta.gz
634390.fasta.gz
43842.fasta.gz
122004.fasta.gz
220366.fasta.gz
312423.fasta.gz
264513.fasta.gz
652717.fasta.gz
96612.fasta.gz
416386.fasta.gz
238531.fasta.gz
353074.fasta.gz
202043.fasta.gz
378702.fasta.gz
82536.fasta.gz
603170.fasta.gz
667251.fasta.gz
50471.fasta.gz
116058.fasta.gz
21673.fasta.gz
493312.fasta.gz
46289.fasta.gz
657628.fasta.gz
191394.fasta.gz
374620.fasta.gz
447278.fasta.gz
472960.fasta.gz
286423.fasta.gz
118423.fasta.gz
599239.fasta.gz
317690.fasta.gz
104250.fasta.gz
514071.fasta.gz
666258.fasta.gz
144589.fasta.gz
310841.fasta.gz
102313.fasta.gz
156820.fasta.gz
259335.fasta.gz
164368.fasta.gz
170854.fasta.gz
361178.fasta.gz
371224.fasta.gz
439179.fasta.gz
197284.fasta.gz
480788.fasta.gz
46314.fasta.gz
335863.fasta.gz
51252.fasta.gz
144061.fasta.gz
22468.fasta.gz
89240.fasta.gz
262205.fasta.gz
651637.fasta.gz
115846.fasta.gz
207455.fasta.gz
131531.fasta.gz
117642.fasta.gz
397840.fasta.gz
291417.fasta.gz
362132.fasta.gz
283122.fasta.gz
269077.fasta.gz
600329.fasta.gz
295669.fasta.gz
191166.fasta.gz
170498.fasta.gz
314706.fasta.gz
356219.fasta.gz
646917.fasta.gz
680054.fasta.gz
288966.fasta.gz
121766.fasta.gz
143041.fasta.gz
473667.fasta.gz
387112.fasta.gz
231301.fasta.gz
28104.fasta.gz
448203.fasta.gz
268163.fasta.gz
240994.fasta.gz
206890.fasta.gz
621007.fasta.gz
106314.fasta.gz
142354.fasta.gz
141566.fasta.gz
341390.fasta.gz
611991.fasta.gz
188654.fasta.gz
441339.fasta.gz
118273.fasta.gz
24658.fasta.gz
252376.fasta.gz
690429.fasta.gz
50652.fasta.gz
311652.fasta.gz
321642.fasta.gz
679210.fasta.gz
109674.fasta.gz
597101.fasta.gz
597158.fasta.gz
682541.fasta.gz
87476.fasta.gz
87422.fasta.gz
478161.fasta.gz
414979.fasta.gz
273908.fasta.gz
478692.fasta.gz
55628.fasta.gz
238625.fasta.gz
514027.fasta.gz
388178.fasta.gz
119561.fasta.gz
493610.fasta.gz
347656.fasta.gz
350573.fasta.gz
108984.fasta.gz
273054.fasta.gz
374290.fasta.gz
271588.fasta.gz
169094.fasta.gz
472012.fasta.gz
273858.fasta.gz
680297.fasta.gz
473532.fasta.gz
362746.fasta.gz
362753.fasta.gz
180887.fasta.gz
676717.fasta.gz
447896.fasta.gz
110846.fasta.gz
385620.fasta.gz
606559.fasta.gz
664393.fasta.gz
478702.fasta.gz
153615.fasta.gz
267317.fasta.gz
197235.fasta.gz
660865.fasta.gz
473501.fasta.gz
130768.fasta.gz
310744.fasta.gz
207404.fasta.gz
405937.fasta.gz
600162.fasta.gz
391634.fasta.gz
166290.fasta.gz
601651.fasta.gz
645081.fasta.gz
310777.fasta.gz
201256.fasta.gz
52321.fasta.gz
305498.fasta.gz
14656.fasta.gz
498593.fasta.gz
389449.fasta.gz
397209.fasta.gz
690503.fasta.gz
598274.fasta.gz
386471.fasta.gz
27820.fasta.gz
221431.fasta.gz
181096.fasta.gz
222093.fasta.gz
28916.fasta.gz
52792.fasta.gz
45053.fasta.gz
696267.fasta.gz
109699.fasta.gz
613719.fasta.gz
244499.fasta.gz
210655.fasta.gz
122725.fasta.gz
125281.fasta.gz
260374.fasta.gz
171696.fasta.gz
538358.fasta.gz
116998.fasta.gz
460262.fasta.gz
237642.fasta.gz
222134.fasta.gz
675256.fasta.gz
649123.fasta.gz
207899.fasta.gz
387326.fasta.gz
425583.fasta.gz
344581.fasta.gz
473441.fasta.gz
405123.fasta.gz
272602.fasta.gz
649405.fasta.gz
646553.fasta.gz
526391.fasta.gz
109205.fasta.gz
123083.fasta.gz
525738.fasta.gz
224744.fasta.gz
331951.fasta.gz
203582.fasta.gz
109688.fasta.gz
18853.fasta.gz
312304.fasta.gz
131347.fasta.gz
645917.fasta.gz
527443.fasta.gz
677830.fasta.gz
652670.fasta.gz
363350.fasta.gz
150711.fasta.gz
695733.fasta.gz
197625.fasta.gz
658316.fasta.gz
274811.fasta.gz
203658.fasta.gz
246828.fasta.gz
98982.fasta.gz
464628.fasta.gz
123653.fasta.gz
275812.fasta.gz
218888.fasta.gz
469397.fasta.gz
403489.fasta.gz
378534.fasta.gz
600960.fasta.gz
153364.fasta.gz
351783.fasta.gz
600808.fasta.gz
615311.fasta.gz
663201.fasta.gz
51004.fasta.gz
343881.fasta.gz
222086.fasta.gz
259693.fasta.gz
666102.fasta.gz
399384.fasta.gz
28206.fasta.gz
372593.fasta.gz
326765.fasta.gz
636851.fasta.gz
554510.fasta.gz
294797.fasta.gz
83884.fasta.gz
219738.fasta.gz
612372.fasta.gz
401303.fasta.gz
447206.fasta.gz
397443.fasta.gz
470998.fasta.gz
451719.fasta.gz
447895.fasta.gz
310966.fasta.gz
299232.fasta.gz
334534.fasta.gz
353013.fasta.gz
686291.fasta.gz
447657.fasta.gz
24288.fasta.gz
369192.fasta.gz
466925.fasta.gz
289300.fasta.gz
114166.fasta.gz
338942.fasta.gz
598331.fasta.gz
182328.fasta.gz
473582.fasta.gz
214656.fasta.gz
315567.fasta.gz
45231.fasta.gz
43791.fasta.gz
53958.fasta.gz
20980.fasta.gz
527409.fasta.gz
270003.fasta.gz
220965.fasta.gz
325533.fasta.gz
100900.fasta.gz
104150.fasta.gz
163125.fasta.gz
179063.fasta.gz
170594.fasta.gz
525326.fasta.gz
100309.fasta.gz
54137.fasta.gz
159309.fasta.gz
627531.fasta.gz
195968.fasta.gz
272446.fasta.gz
88352.fasta.gz
102342.fasta.gz
126576.fasta.gz
525697.fasta.gz
299146.fasta.gz
345527.fasta.gz
58102.fasta.gz
179326.fasta.gz
238687.fasta.gz
113950.fasta.gz
314332.fasta.gz
354943.fasta.gz
126953.fasta.gz
696957.fasta.gz
101515.fasta.gz
448199.fasta.gz
472054.fasta.gz
378559.fasta.gz
188629.fasta.gz
574972.fasta.gz
663489.fasta.gz
18300.fasta.gz
609261.fasta.gz
317137.fasta.gz
686303.fasta.gz
575337.fasta.gz
145243.fasta.gz
468042.fasta.gz
371821.fasta.gz
646954.fasta.gz
409819.fasta.gz
258528.fasta.gz
403496.fasta.gz
364014.fasta.gz
50871.fasta.gz
53313.fasta.gz
543940.fasta.gz
160415.fasta.gz
546489.fasta.gz
448112.fasta.gz
667368.fasta.gz
385854.fasta.gz
198150.fasta.gz
382741.fasta.gz
53782.fasta.gz
286655.fasta.gz
620980.fasta.gz
248446.fasta.gz
192099.fasta.gz
160655.fasta.gz
672463.fasta.gz
382412.fasta.gz
304872.fasta.gz
383847.fasta.gz
122443.fasta.gz
379842.fasta.gz
577386.fasta.gz
279922.fasta.gz
351189.fasta.gz
267865.fasta.gz
377008.fasta.gz
536139.fasta.gz
593867.fasta.gz
273622.fasta.gz
260102.fasta.gz
342989.fasta.gz
115079.fasta.gz
600200.fasta.gz
662447.fasta.gz
364315.fasta.gz
269186.fasta.gz
55587.fasta.gz
51226.fasta.gz
285896.fasta.gz
357060.fasta.gz
364566.fasta.gz
114071.fasta.gz
434567.fasta.gz
608017.fasta.gz
451823.fasta.gz
604784.fasta.gz
218382.fasta.gz
299194.fasta.gz
664919.fasta.gz
11857.fasta.gz
202818.fasta.gz
28439.fasta.gz
405768.fasta.gz
255390.fasta.gz
371524.fasta.gz
205887.fasta.gz
122793.fasta.gz
192269.fasta.gz
188819.fasta.gz
279764.fasta.gz
179994.fasta.gz
165415.fasta.gz
199227.fasta.gz
439457.fasta.gz
280752.fasta.gz
304076.fasta.gz
221946.fasta.gz
283992.fasta.gz
239135.fasta.gz
126984.fasta.gz
114810.fasta.gz
18916.fasta.gz
673764.fasta.gz
354848.fasta.gz
339982.fasta.gz
543694.fasta.gz
560886.fasta.gz
292146.fasta.gz
107555.fasta.gz
693891.fasta.gz
117157.fasta.gz
607148.fasta.gz
639334.fasta.gz
570000.fasta.gz
243997.fasta.gz
320046.fasta.gz
594170.fasta.gz
595732.fasta.gz
17327.fasta.gz
331759.fasta.gz
52346.fasta.gz
20844.fasta.gz
310229.fasta.gz
130426.fasta.gz
384675.fasta.gz
161460.fasta.gz
682945.fasta.gz
493630.fasta.gz
81655.fasta.gz
88909.fasta.gz
354659.fasta.gz
47716.fasta.gz
107657.fasta.gz
55928.fasta.gz
405668.fasta.gz
303531.fasta.gz
108634.fasta.gz
99552.fasta.gz
130334.fasta.gz
96419.fasta.gz
331796.fasta.gz
41840.fasta.gz
274608.fasta.gz
615402.fasta.gz
100778.fasta.gz
191246.fasta.gz
448929.fasta.gz
84774.fasta.gz
390327.fasta.gz
388090.fasta.gz
112831.fasta.gz
279888.fasta.gz
284794.fasta.gz
21307.fasta.gz
690899.fasta.gz
156691.fasta.gz
486875.fasta.gz
525906.fasta.gz
629884.fasta.gz
395011.fasta.gz
353192.fasta.gz
347266.fasta.gz
95058.fasta.gz
27280.fasta.gz
317729.fasta.gz
658604.fasta.gz
633377.fasta.gz
262336.fasta.gz
163007.fasta.gz
44145.fasta.gz
379694.fasta.gz
642609.fasta.gz
106242.fasta.gz
600405.fasta.gz
625972.fasta.gz
102324.fasta.gz
249072.fasta.gz
202565.fasta.gz
468168.fasta.gz
219311.fasta.gz
405176.fasta.gz
369248.fasta.gz
205955.fasta.gz
120017.fasta.gz
526797.fasta.gz
665290.fasta.gz
19678.fasta.gz
94077.fasta.gz
281826.fasta.gz
274000.fasta.gz
52998.fasta.gz
89942.fasta.gz
415891.fasta.gz
282057.fasta.gz
181347.fasta.gz
86258.fasta.gz
341574.fasta.gz
115484.fasta.gz
339867.fasta.gz
46987.fasta.gz
639504.fasta.gz
188411.fasta.gz
198095.fasta.gz
227140.fasta.gz
117203.fasta.gz
301729.fasta.gz
21600.fasta.gz
130437.fasta.gz
152250.fasta.gz
276110.fasta.gz
478889.fasta.gz
99642.fasta.gz
299387.fasta.gz
17284.fasta.gz
374272.fasta.gz
646511.fasta.gz
101290.fasta.gz
224347.fasta.gz
28456.fasta.gz
446897.fasta.gz
355009.fasta.gz
550815.fasta.gz
699463.fasta.gz
653754.fasta.gz
158607.fasta.gz
232833.fasta.gz
310599.fasta.gz
475652.fasta.gz
120402.fasta.gz
99495.fasta.gz
122880.fasta.gz
243635.fasta.gz
431620.fasta.gz
469064.fasta.gz
103927.fasta.gz
129852.fasta.gz
127238.fasta.gz
664978.fasta.gz
643588.fasta.gz
240636.fasta.gz
375623.fasta.gz
348541.fasta.gz
215023.fasta.gz
613117.fasta.gz
479489.fasta.gz
286974.fasta.gz
237164.fasta.gz
591228.fasta.gz
470171.fasta.gz
334931.fasta.gz
224476.fasta.gz
643363.fasta.gz
396912.fasta.gz
224846.fasta.gz
263551.fasta.gz
341250.fasta.gz
345853.fasta.gz
671334.fasta.gz
221999.fasta.gz
675964.fasta.gz
43154.fasta.gz
387196.fasta.gz
227586.fasta.gz
440198.fasta.gz
308722.fasta.gz
306549.fasta.gz
159678.fasta.gz
241133.fasta.gz
95167.fasta.gz
363389.fasta.gz
100376.fasta.gz
624063.fasta.gz
95495.fasta.gz
615604.fasta.gz
209877.fasta.gz
308798.fasta.gz
196523.fasta.gz
304215.fasta.gz
268038.fasta.gz
403904.fasta.gz
136143.fasta.gz
88066.fasta.gz
329832.fasta.gz
390436.fasta.gz
299555.fasta.gz
232511.fasta.gz
344921.fasta.gz
98158.fasta.gz
594969.fasta.gz
310728.fasta.gz
104478.fasta.gz
217098.fasta.gz
189148.fasta.gz
83942.fasta.gz
286575.fasta.gz
103081.fasta.gz
674364.fasta.gz
693791.fasta.gz
598181.fasta.gz
268677.fasta.gz
504417.fasta.gz
465711.fasta.gz
684896.fasta.gz
420250.fasta.gz
225035.fasta.gz
153059.fasta.gz
623129.fasta.gz
442157.fasta.gz
120277.fasta.gz
277474.fasta.gz
218403.fasta.gz
261563.fasta.gz
107434.fasta.gz
119312.fasta.gz
232217.fasta.gz
127252.fasta.gz
682844.fasta.gz
609685.fasta.gz
262447.fasta.gz
247551.fasta.gz
225026.fasta.gz
405047.fasta.gz
153634.fasta.gz
467199.fasta.gz
247131.fasta.gz
434533.fasta.gz
432892.fasta.gz
313386.fasta.gz
58305.fasta.gz
403165.fasta.gz
630821.fasta.gz
493394.fasta.gz
203065.fasta.gz
439634.fasta.gz
28078.fasta.gz
232870.fasta.gz
195900.fasta.gz
448443.fasta.gz
690379.fasta.gz
121140.fasta.gz
625866.fasta.gz
207320.fasta.gz
404712.fasta.gz
115507.fasta.gz
14581.fasta.gz
14386.fasta.gz
245213.fasta.gz
121845.fasta.gz
127337.fasta.gz
245480.fasta.gz
291213.fasta.gz
126206.fasta.gz
96964.fasta.gz
699262.fasta.gz
418820.fasta.gz
400978.fasta.gz
47968.fasta.gz
674939.fasta.gz
353301.fasta.gz
615387.fasta.gz
362430.fasta.gz
403278.fasta.gz
514051.fasta.gz
330499.fasta.gz
126484.fasta.gz
262242.fasta.gz
237922.fasta.gz
236896.fasta.gz
194787.fasta.gz
108810.fasta.gz
197632.fasta.gz
190802.fasta.gz
570135.fasta.gz
325439.fasta.gz
343846.fasta.gz
45399.fasta.gz
339827.fasta.gz
293314.fasta.gz
316333.fasta.gz
566144.fasta.gz
389785.fasta.gz
364717.fasta.gz
56468.fasta.gz
488517.fasta.gz
313809.fasta.gz
277253.fasta.gz
109211.fasta.gz
237723.fasta.gz
332203.fasta.gz
694344.fasta.gz
237771.fasta.gz
368253.fasta.gz
690475.fasta.gz
627944.fasta.gz
89060.fasta.gz
162235.fasta.gz
333172.fasta.gz
24757.fasta.gz
167189.fasta.gz
202957.fasta.gz
699938.fasta.gz
109024.fasta.gz
403325.fasta.gz
469146.fasta.gz
44074.fasta.gz
277091.fasta.gz
597941.fasta.gz
639342.fasta.gz
150778.fasta.gz
671347.fasta.gz
117902.fasta.gz
81757.fasta.gz
239560.fasta.gz
646308.fasta.gz
190426.fasta.gz
286821.fasta.gz
189463.fasta.gz
671938.fasta.gz
605045.fasta.gz
86441.fasta.gz
169869.fasta.gz
113215.fasta.gz
439019.fasta.gz
676961.fasta.gz
569638.fasta.gz
431337.fasta.gz
43606.fasta.gz
258183.fasta.gz
359657.fasta.gz
221079.fasta.gz
308624.fasta.gz
398970.fasta.gz
169703.fasta.gz
115866.fasta.gz
382347.fasta.gz
404051.fasta.gz
337507.fasta.gz
56485.fasta.gz
384912.fasta.gz
208801.fasta.gz
319309.fasta.gz
645201.fasta.gz
246484.fasta.gz
280129.fasta.gz
683310.fasta.gz
53883.fasta.gz
632407.fasta.gz
567648.fasta.gz
273592.fasta.gz
107162.fasta.gz
659108.fasta.gz
650870.fasta.gz
181176.fasta.gz
686589.fasta.gz
414784.fasta.gz
166972.fasta.gz
597661.fasta.gz
207457.fasta.gz
601906.fasta.gz
53272.fasta.gz
202150.fasta.gz
386758.fasta.gz
448955.fasta.gz
262740.fasta.gz
216923.fasta.gz
85679.fasta.gz
465791.fasta.gz
269863.fasta.gz
388785.fasta.gz
100720.fasta.gz
141057.fasta.gz
582553.fasta.gz
527294.fasta.gz
120763.fasta.gz
205268.fasta.gz
203743.fasta.gz
383257.fasta.gz
628000.fasta.gz
266221.fasta.gz
215122.fasta.gz
372424.fasta.gz
219394.fasta.gz
478887.fasta.gz
259822.fasta.gz
440893.fasta.gz
339947.fasta.gz
632880.fasta.gz
27625.fasta.gz
190407.fasta.gz
397424.fasta.gz
182067.fasta.gz
288749.fasta.gz
338234.fasta.gz
625497.fasta.gz
232490.fasta.gz
131118.fasta.gz
116478.fasta.gz
441955.fasta.gz
28644.fasta.gz
380225.fasta.gz
203103.fasta.gz
54599.fasta.gz
647153.fasta.gz
209019.fasta.gz
464902.fasta.gz
388773.fasta.gz
622410.fasta.gz
242242.fasta.gz
674782.fasta.gz
493016.fasta.gz
599209.fasta.gz
287288.fasta.gz
607595.fasta.gz
53864.fasta.gz
610690.fasta.gz
626089.fasta.gz
83260.fasta.gz
260042.fasta.gz
52119.fasta.gz
16026.fasta.gz
466212.fasta.gz
676975.fasta.gz
110774.fasta.gz
96121.fasta.gz
316601.fasta.gz
451596.fasta.gz
305149.fasta.gz
244760.fasta.gz
292139.fasta.gz
21986.fasta.gz
649384.fasta.gz
24478.fasta.gz
246872.fasta.gz
261734.fasta.gz
280502.fasta.gz
366807.fasta.gz
288300.fasta.gz
283033.fasta.gz
449671.fasta.gz
650779.fasta.gz
181366.fasta.gz
349373.fasta.gz
447547.fasta.gz
448185.fasta.gz
116295.fasta.gz
117718.fasta.gz
383293.fasta.gz
202032.fasta.gz
181597.fasta.gz
651797.fasta.gz
225516.fasta.gz
402613.fasta.gz
655436.fasta.gz
369247.fasta.gz
386780.fasta.gz
130273.fasta.gz
396511.fasta.gz
353908.fasta.gz
313255.fasta.gz
267652.fasta.gz
202764.fasta.gz
292154.fasta.gz
246402.fasta.gz
109580.fasta.gz
642244.fasta.gz
337082.fasta.gz
263174.fasta.gz
102654.fasta.gz
445409.fasta.gz
434657.fasta.gz
373646.fasta.gz
271662.fasta.gz
600195.fasta.gz
221369.fasta.gz
25654.fasta.gz
335936.fasta.gz
28024.fasta.gz
81781.fasta.gz
202015.fasta.gz
633824.fasta.gz
161467.fasta.gz
275025.fasta.gz
395736.fasta.gz
331733.fasta.gz
305176.fasta.gz
96586.fasta.gz
642077.fasta.gz
223996.fasta.gz
240731.fasta.gz
306877.fasta.gz
275507.fasta.gz
383301.fasta.gz
368689.fasta.gz
150742.fasta.gz
313117.fasta.gz
332165.fasta.gz
111484.fasta.gz
271923.fasta.gz
209093.fasta.gz
96387.fasta.gz
270308.fasta.gz
247189.fasta.gz
262930.fasta.gz
168514.fasta.gz
304095.fasta.gz
162845.fasta.gz
348076.fasta.gz
314018.fasta.gz
257266.fasta.gz
231779.fasta.gz
303370.fasta.gz
255472.fasta.gz
289125.fasta.gz
196255.fasta.gz
106419.fasta.gz
275470.fasta.gz
319270.fasta.gz
671340.fasta.gz
181829.fasta.gz
404423.fasta.gz
219280.fasta.gz
652415.fasta.gz
258259.fasta.gz
598635.fasta.gz
447635.fasta.gz
646700.fasta.gz
682695.fasta.gz
28800.fasta.gz
188696.fasta.gz
125056.fasta.gz
53075.fasta.gz
294426.fasta.gz
420725.fasta.gz
479555.fasta.gz
669363.fasta.gz
190916.fasta.gz
228264.fasta.gz
172054.fasta.gz
416288.fasta.gz
314943.fasta.gz
56915.fasta.gz
346101.fasta.gz
352212.fasta.gz
665922.fasta.gz
267248.fasta.gz
661115.fasta.gz
152124.fasta.gz
167461.fasta.gz
369463.fasta.gz
249449.fasta.gz
468003.fasta.gz
354528.fasta.gz
634804.fasta.gz
338628.fasta.gz
684569.fasta.gz
360409.fasta.gz
487507.fasta.gz
219464.fasta.gz
574996.fasta.gz
165874.fasta.gz
285231.fasta.gz
167436.fasta.gz
100353.fasta.gz
136734.fasta.gz
55941.fasta.gz
426793.fasta.gz
278691.fasta.gz
122459.fasta.gz
671635.fasta.gz
378563.fasta.gz
299670.fasta.gz
192279.fasta.gz
610302.fasta.gz
275900.fasta.gz
269639.fasta.gz
397046.fasta.gz
99062.fasta.gz
645446.fasta.gz
297295.fasta.gz
20750.fasta.gz
207367.fasta.gz
600975.fasta.gz
478872.fasta.gz
48017.fasta.gz
608585.fasta.gz
126453.fasta.gz
481517.fasta.gz
304591.fasta.gz
348808.fasta.gz
307524.fasta.gz
107502.fasta.gz
55614.fasta.gz
201834.fasta.gz
635715.fasta.gz
233055.fasta.gz
215290.fasta.gz
217039.fasta.gz
266511.fasta.gz
473744.fasta.gz
683966.fasta.gz
476148.fasta.gz
255600.fasta.gz
334034.fasta.gz
671982.fasta.gz
131037.fasta.gz
626069.fasta.gz
404343.fasta.gz
562478.fasta.gz
451611.fasta.gz
347971.fasta.gz
386633.fasta.gz
363693.fasta.gz
311136.fasta.gz
472028.fasta.gz
112640.fasta.gz
683855.fasta.gz
241472.fasta.gz
156611.fasta.gz
383838.fasta.gz
225007.fasta.gz
432628.fasta.gz
265168.fasta.gz
673420.fasta.gz
206324.fasta.gz
201737.fasta.gz
592007.fasta.gz
245243.fasta.gz
171059.fasta.gz
49358.fasta.gz
468387.fasta.gz
366155.fasta.gz
86750.fasta.gz
698606.fasta.gz
99137.fasta.gz
411692.fasta.gz
179900.fasta.gz
54764.fasta.gz
288776.fasta.gz
600300.fasta.gz
467082.fasta.gz
225011.fasta.gz
368250.fasta.gz
447263.fasta.gz
280553.fasta.gz
333169.fasta.gz
246810.fasta.gz
245504.fasta.gz
325756.fasta.gz
101391.fasta.gz
622254.fasta.gz
366184.fasta.gz
266591.fasta.gz
661297.fasta.gz
603741.fasta.gz
194216.fasta.gz
50772.fasta.gz
597108.fasta.gz
623938.fasta.gz
594928.fasta.gz
434024.fasta.gz
664360.fasta.gz
388407.fasta.gz
544165.fasta.gz
206672.fasta.gz
321864.fasta.gz
636394.fasta.gz
180411.fasta.gz
88297.fasta.gz
248801.fasta.gz
295016.fasta.gz
160634.fasta.gz
470243.fasta.gz
215271.fasta.gz
290812.fasta.gz
161198.fasta.gz
192870.fasta.gz
164018.fasta.gz
341797.fasta.gz
295004.fasta.gz
662045.fasta.gz
106101.fasta.gz
440039.fasta.gz
453752.fasta.gz
357263.fasta.gz
671027.fasta.gz
464864.fasta.gz
55626.fasta.gz
99227.fasta.gz
653167.fasta.gz
137670.fasta.gz
306186.fasta.gz
231576.fasta.gz
440096.fasta.gz
575465.fasta.gz
163170.fasta.gz
608324.fasta.gz
647641.fasta.gz
341678.fasta.gz
420751.fasta.gz
669729.fasta.gz
369544.fasta.gz
387102.fasta.gz
315737.fasta.gz
282444.fasta.gz
27383.fasta.gz
110088.fasta.gz
47762.fasta.gz
163894.fasta.gz
54246.fasta.gz
343131.fasta.gz
357283.fasta.gz
378865.fasta.gz
22255.fasta.gz
270380.fasta.gz
217743.fasta.gz
168602.fasta.gz
375625.fasta.gz
191433.fasta.gz
50763.fasta.gz
123052.fasta.gz
391299.fasta.gz
314239.fasta.gz
181604.fasta.gz
100942.fasta.gz
695700.fasta.gz
104167.fasta.gz
253920.fasta.gz
106301.fasta.gz
599222.fasta.gz
660266.fasta.gz
280929.fasta.gz
591285.fasta.gz
694454.fasta.gz
672605.fasta.gz
329945.fasta.gz
51030.fasta.gz
383202.fasta.gz
346694.fasta.gz
18384.fasta.gz
677737.fasta.gz
614235.fasta.gz
219615.fasta.gz
280713.fasta.gz
660881.fasta.gz
575426.fasta.gz
86802.fasta.gz
233144.fasta.gz
227525.fasta.gz
164700.fasta.gz
84385.fasta.gz
261849.fasta.gz
221347.fasta.gz
115207.fasta.gz
244223.fasta.gz
264676.fasta.gz
699163.fasta.gz
223915.fasta.gz
51298.fasta.gz
120178.fasta.gz
216993.fasta.gz
110424.fasta.gz
159462.fasta.gz
659433.fasta.gz
122205.fasta.gz
649510.fasta.gz
102881.fasta.gz
81734.fasta.gz
614257.fasta.gz
473087.fasta.gz
350837.fasta.gz
469782.fasta.gz
86712.fasta.gz
259574.fasta.gz
285175.fasta.gz
513998.fasta.gz
102841.fasta.gz
419965.fasta.gz
660159.fasta.gz
258174.fasta.gz
609686.fasta.gz
394956.fasta.gz
101816.fasta.gz
163787.fasta.gz
478335.fasta.gz
53173.fasta.gz
188839.fasta.gz
152777.fasta.gz
655745.fasta.gz
256116.fasta.gz
447857.fasta.gz
254959.fasta.gz
534656.fasta.gz
378570.fasta.gz
51153.fasta.gz
546480.fasta.gz
256586.fasta.gz
532830.fasta.gz
604807.fasta.gz
255174.fasta.gz
374345.fasta.gz
665511.fasta.gz
143067.fasta.gz
641441.fasta.gz
293176.fasta.gz
189709.fasta.gz
199410.fasta.gz
108290.fasta.gz
194720.fasta.gz
17484.fasta.gz
243542.fasta.gz
308318.fasta.gz
534327.fasta.gz
368070.fasta.gz
639050.fasta.gz
272409.fasta.gz
332323.fasta.gz
109134.fasta.gz
276933.fasta.gz
541755.fasta.gz
215993.fasta.gz
265139.fasta.gz
288824.fasta.gz
605576.fasta.gz
136519.fasta.gz
655284.fasta.gz
110382.fasta.gz
385678.fasta.gz
361879.fasta.gz
208980.fasta.gz
274972.fasta.gz
504419.fasta.gz
699134.fasta.gz
473056.fasta.gz
306582.fasta.gz
600263.fasta.gz
467963.fasta.gz
303745.fasta.gz
697341.fasta.gz
330488.fasta.gz
601967.fasta.gz
310889.fasta.gz
682967.fasta.gz
377287.fasta.gz
125353.fasta.gz
181000.fasta.gz
659691.fasta.gz
158514.fasta.gz
114759.fasta.gz
221110.fasta.gz
51016.fasta.gz
117270.fasta.gz
247492.fasta.gz
350051.fasta.gz
294100.fasta.gz
562416.fasta.gz
339578.fasta.gz
599297.fasta.gz
231761.fasta.gz
648445.fasta.gz
248303.fasta.gz
110178.fasta.gz
288612.fasta.gz
676051.fasta.gz
109300.fasta.gz
407362.fasta.gz
284153.fasta.gz
137673.fasta.gz
264488.fasta.gz
650118.fasta.gz
632012.fasta.gz
681473.fasta.gz
699665.fasta.gz
321769.fasta.gz
197207.fasta.gz
467810.fasta.gz
191197.fasta.gz
608155.fasta.gz
275886.fasta.gz
371674.fasta.gz
669521.fasta.gz
353334.fasta.gz
231827.fasta.gz
25564.fasta.gz
284645.fasta.gz
677813.fasta.gz
195511.fasta.gz
476282.fasta.gz
427747.fasta.gz
226373.fasta.gz
282390.fasta.gz
228000.fasta.gz
656602.fasta.gz
416740.fasta.gz
472847.fasta.gz
526570.fasta.gz
262734.fasta.gz
271922.fasta.gz
224993.fasta.gz
103111.fasta.gz
52483.fasta.gz
403669.fasta.gz
391437.fasta.gz
52842.fasta.gz
229933.fasta.gz
669110.fasta.gz
20291.fasta.gz
674859.fasta.gz
562410.fasta.gz
371932.fasta.gz
510348.fasta.gz
163916.fasta.gz
476094.fasta.gz
448583.fasta.gz
644937.fasta.gz
353121.fasta.gz
274044.fasta.gz
418362.fasta.gz
81786.fasta.gz
459003.fasta.gz
45459.fasta.gz
355150.fasta.gz
188861.fasta.gz
13247.fasta.gz
681209.fasta.gz
12589.fasta.gz
591431.fasta.gz
44048.fasta.gz
371637.fasta.gz
385536.fasta.gz
144978.fasta.gz
109796.fasta.gz
209473.fasta.gz
168666.fasta.gz
672667.fasta.gz
487686.fasta.gz
488217.fasta.gz
397680.fasta.gz
259366.fasta.gz
383283.fasta.gz
191006.fasta.gz
688478.fasta.gz
239141.fasta.gz
368435.fasta.gz
351320.fasta.gz
686582.fasta.gz
636877.fasta.gz
165645.fasta.gz
164098.fasta.gz
96984.fasta.gz
197907.fasta.gz
101467.fasta.gz
87848.fasta.gz
407346.fasta.gz
152835.fasta.gz
52874.fasta.gz
52351.fasta.gz
96563.fasta.gz
56324.fasta.gz
222744.fasta.gz
287012.fasta.gz
120794.fasta.gz
293734.fasta.gz
287303.fasta.gz
292765.fasta.gz
284155.fasta.gz
119061.fasta.gz
374159.fasta.gz
190063.fasta.gz
85551.fasta.gz
109860.fasta.gz
220906.fasta.gz
472042.fasta.gz
153424.fasta.gz
649432.fasta.gz
669075.fasta.gz
46065.fasta.gz
455002.fasta.gz
690930.fasta.gz
84954.fasta.gz
43628.fasta.gz
57246.fasta.gz
404239.fasta.gz
160212.fasta.gz
165351.fasta.gz
660864.fasta.gz
386898.fasta.gz
336720.fasta.gz
244712.fasta.gz
446932.fasta.gz
158742.fasta.gz
122194.fasta.gz
472955.fasta.gz
99186.fasta.gz
465805.fasta.gz
633812.fasta.gz
331518.fasta.gz
77375.fasta.gz
107282.fasta.gz
273417.fasta.gz
651699.fasta.gz
374339.fasta.gz
276535.fasta.gz
278488.fasta.gz
687128.fasta.gz
261821.fasta.gz
193064.fasta.gz
493618.fasta.gz
233297.fasta.gz
661159.fasta.gz
258262.fasta.gz
359680.fasta.gz
262028.fasta.gz
319443.fasta.gz
278930.fasta.gz
245253.fasta.gz
375727.fasta.gz
415386.fasta.gz
237102.fasta.gz
294549.fasta.gz
468136.fasta.gz
238626.fasta.gz
565021.fasta.gz
437665.fasta.gz
682732.fasta.gz
314112.fasta.gz
294209.fasta.gz
384443.fasta.gz
173809.fasta.gz
159609.fasta.gz
343007.fasta.gz
349330.fasta.gz
204116.fasta.gz
305864.fasta.gz
43698.fasta.gz
386759.fasta.gz
347509.fasta.gz
108332.fasta.gz
114606.fasta.gz
440025.fasta.gz
268458.fasta.gz
626285.fasta.gz
368537.fasta.gz
530568.fasta.gz
263072.fasta.gz
427647.fasta.gz
95236.fasta.gz
642249.fasta.gz
248180.fasta.gz
45128.fasta.gz
253531.fasta.gz
160598.fasta.gz
131492.fasta.gz
241291.fasta.gz
493707.fasta.gz
160744.fasta.gz
223760.fasta.gz
114678.fasta.gz
125186.fasta.gz
24496.fasta.gz
230773.fasta.gz
623803.fasta.gz
403620.fasta.gz
253444.fasta.gz
384794.fasta.gz
236438.fasta.gz
50408.fasta.gz
13658.fasta.gz
115090.fasta.gz
408623.fasta.gz
133057.fasta.gz
363087.fasta.gz
240224.fasta.gz
671974.fasta.gz
152255.fasta.gz
295692.fasta.gz
666898.fasta.gz
283216.fasta.gz
153822.fasta.gz
173826.fasta.gz
285017.fasta.gz
652488.fasta.gz
274875.fasta.gz
449303.fasta.gz
229216.fasta.gz
262497.fasta.gz
348111.fasta.gz
695190.fasta.gz
159442.fasta.gz
680229.fasta.gz
340042.fasta.gz
144741.fasta.gz
94339.fasta.gz
395201.fasta.gz
248507.fasta.gz
97810.fasta.gz
194397.fasta.gz
319312.fasta.gz
105268.fasta.gz
83682.fasta.gz
382308.fasta.gz
237987.fasta.gz
699939.fasta.gz
86575.fasta.gz
688900.fasta.gz
402481.fasta.gz
456008.fasta.gz
448493.fasta.gz
660936.fasta.gz
49618.fasta.gz
634156.fasta.gz
281026.fasta.gz
283993.fasta.gz
170214.fasta.gz
303593.fasta.gz
90889.fasta.gz
387616.fasta.gz
364015.fasta.gz
305125.fasta.gz
398458.fasta.gz
387474.fasta.gz
699449.fasta.gz
395472.fasta.gz
434923.fasta.gz
360647.fasta.gz
252936.fasta.gz
159539.fasta.gz
217016.fasta.gz
192610.fasta.gz
675381.fasta.gz
650837.fasta.gz
112625.fasta.gz
153031.fasta.gz
676339.fasta.gz
375752.fasta.gz
595055.fasta.gz
633518.fasta.gz
180196.fasta.gz
667566.fasta.gz
469171.fasta.gz
478726.fasta.gz
300712.fasta.gz
564961.fasta.gz
325381.fasta.gz
259140.fasta.gz
161074.fasta.gz
57004.fasta.gz
299208.fasta.gz
126474.fasta.gz
263732.fasta.gz
665831.fasta.gz
656373.fasta.gz
401990.fasta.gz
320208.fasta.gz
526414.fasta.gz
649934.fasta.gz
179090.fasta.gz
473475.fasta.gz
98597.fasta.gz
98844.fasta.gz
697551.fasta.gz
696317.fasta.gz
210321.fasta.gz
53771.fasta.gz
395413.fasta.gz
318387.fasta.gz
672436.fasta.gz
22705.fasta.gz
47436.fasta.gz
388622.fasta.gz
257023.fasta.gz
667655.fasta.gz
584985.fasta.gz
421484.fasta.gz
301791.fasta.gz
90320.fasta.gz
28019.fasta.gz
694905.fasta.gz
661064.fasta.gz
21615.fasta.gz
159571.fasta.gz
248939.fasta.gz
52962.fasta.gz
404643.fasta.gz
256588.fasta.gz
642481.fasta.gz
448367.fasta.gz
627294.fasta.gz
305494.fasta.gz
87982.fasta.gz
439415.fasta.gz
17922.fasta.gz
293067.fasta.gz
332166.fasta.gz
667109.fasta.gz
403296.fasta.gz
308774.fasta.gz
262123.fasta.gz
125258.fasta.gz
222715.fasta.gz
99951.fasta.gz
199647.fasta.gz
325809.fasta.gz
646652.fasta.gz
488555.fasta.gz
114309.fasta.gz
689783.fasta.gz
325342.fasta.gz
207054.fasta.gz
645006.fasta.gz
55781.fasta.gz
334910.fasta.gz
261118.fasta.gz
117650.fasta.gz
304137.fasta.gz
479718.fasta.gz
449895.fasta.gz
570229.fasta.gz
483593.fasta.gz
475666.fasta.gz
397921.fasta.gz
166377.fasta.gz
156900.fasta.gz
514331.fasta.gz
335844.fasta.gz
632658.fasta.gz
136109.fasta.gz
352610.fasta.gz
164925.fasta.gz
203281.fasta.gz
44805.fasta.gz
85133.fasta.gz
279182.fasta.gz
126684.fasta.gz
408605.fasta.gz
132446.fasta.gz
354977.fasta.gz
283018.fasta.gz
652587.fasta.gz
204461.fasta.gz
366834.fasta.gz
602274.fasta.gz
661124.fasta.gz
476123.fasta.gz
218824.fasta.gz
490530.fasta.gz
87267.fasta.gz
527630.fasta.gz
54394.fasta.gz
262884.fasta.gz
370040.fasta.gz
263037.fasta.gz
28248.fasta.gz
165979.fasta.gz
595978.fasta.gz
101541.fasta.gz
16236.fasta.gz
21622.fasta.gz
492200.fasta.gz
350030.fasta.gz
107703.fasta.gz
182228.fasta.gz
283894.fasta.gz
25822.fasta.gz
104479.fasta.gz
255138.fasta.gz
378151.fasta.gz
162650.fasta.gz
639045.fasta.gz
677642.fasta.gz
215683.fasta.gz
216041.fasta.gz
50913.fasta.gz
280978.fasta.gz
233413.fasta.gz
615802.fasta.gz
110063.fasta.gz
244272.fasta.gz
229980.fasta.gz
464810.fasta.gz
245995.fasta.gz
222779.fasta.gz
221323.fasta.gz
612369.fasta.gz
195982.fasta.gz
696069.fasta.gz
676729.fasta.gz
45169.fasta.gz
236508.fasta.gz
627922.fasta.gz
675313.fasta.gz
296263.fasta.gz
136093.fasta.gz
84763.fasta.gz
362846.fasta.gz
188822.fasta.gz
449691.fasta.gz
371121.fasta.gz
380803.fasta.gz
115014.fasta.gz
228065.fasta.gz
195944.fasta.gz
494513.fasta.gz
378649.fasta.gz
444813.fasta.gz
484504.fasta.gz
214475.fasta.gz
129147.fasta.gz
383136.fasta.gz
338187.fasta.gz
377906.fasta.gz
491840.fasta.gz
669358.fasta.gz
86389.fasta.gz
180544.fasta.gz
192365.fasta.gz
634419.fasta.gz
353352.fasta.gz
79430.fasta.gz
644617.fasta.gz
14350.fasta.gz
608988.fasta.gz
664295.fasta.gz
225094.fasta.gz
270221.fasta.gz
364147.fasta.gz
247094.fasta.gz
276702.fasta.gz
632693.fasta.gz
398249.fasta.gz
400335.fasta.gz
48739.fasta.gz
370930.fasta.gz
384649.fasta.gz
50945.fasta.gz
443245.fasta.gz
113363.fasta.gz
404673.fasta.gz
209701.fasta.gz
364628.fasta.gz
541969.fasta.gz
285064.fasta.gz
443031.fasta.gz
252394.fasta.gz
238354.fasta.gz
598581.fasta.gz
102674.fasta.gz
123189.fasta.gz
405700.fasta.gz
669407.fasta.gz
346657.fasta.gz
219486.fasta.gz
467052.fasta.gz
248657.fasta.gz
448276.fasta.gz
236822.fasta.gz
593996.fasta.gz
277524.fasta.gz
84854.fasta.gz
164860.fasta.gz
191465.fasta.gz
687541.fasta.gz
267579.fasta.gz
208105.fasta.gz
387594.fasta.gz
544027.fasta.gz
648793.fasta.gz
359116.fasta.gz
233685.fasta.gz
113814.fasta.gz
641100.fasta.gz
368878.fasta.gz
275295.fasta.gz
581320.fasta.gz
498372.fasta.gz
594871.fasta.gz
669502.fasta.gz
104040.fasta.gz
415412.fasta.gz
265790.fasta.gz
271446.fasta.gz
260371.fasta.gz
645443.fasta.gz
605937.fasta.gz
311584.fasta.gz
318969.fasta.gz
223082.fasta.gz
427760.fasta.gz
648485.fasta.gz
233315.fasta.gz
286171.fasta.gz
623641.fasta.gz
655681.fasta.gz
296664.fasta.gz
399330.fasta.gz
532202.fasta.gz
473823.fasta.gz
693747.fasta.gz
311398.fasta.gz
230042.fasta.gz
437674.fasta.gz
209993.fasta.gz
319875.fasta.gz
696589.fasta.gz
118209.fasta.gz
672116.fasta.gz
391592.fasta.gz
295674.fasta.gz
227561.fasta.gz
211148.fasta.gz
677047.fasta.gz
399535.fasta.gz
83667.fasta.gz
184399.fasta.gz
119281.fasta.gz
387539.fasta.gz
414993.fasta.gz
250281.fasta.gz
388459.fasta.gz
400534.fasta.gz
231556.fasta.gz
43476.fasta.gz
299186.fasta.gz
227980.fasta.gz
224856.fasta.gz
119377.fasta.gz
258862.fasta.gz
278469.fasta.gz
694063.fasta.gz
405879.fasta.gz
135862.fasta.gz
662063.fasta.gz
438065.fasta.gz
379129.fasta.gz
230834.fasta.gz
397698.fasta.gz
492671.fasta.gz
624083.fasta.gz
206797.fasta.gz
47599.fasta.gz
694581.fasta.gz
22267.fasta.gz
373960.fasta.gz
119569.fasta.gz
238840.fasta.gz
336077.fasta.gz
681470.fasta.gz
199346.fasta.gz
113241.fasta.gz
655311.fasta.gz
434151.fasta.gz
621550.fasta.gz
377276.fasta.gz
630072.fasta.gz
99660.fasta.gz
694084.fasta.gz
166514.fasta.gz
269651.fasta.gz
272184.fasta.gz
140037.fasta.gz
192453.fasta.gz
313367.fasta.gz
120878.fasta.gz
264093.fasta.gz
346794.fasta.gz
651819.fasta.gz
608497.fasta.gz
390302.fasta.gz
341002.fasta.gz
203902.fasta.gz
152144.fasta.gz
123283.fasta.gz
107987.fasta.gz
329843.fasta.gz
97081.fasta.gz
682991.fasta.gz
647694.fasta.gz
262578.fasta.gz
353089.fasta.gz
361102.fasta.gz
28192.fasta.gz
159955.fasta.gz
594028.fasta.gz
256058.fasta.gz
527350.fasta.gz
298905.fasta.gz
475792.fasta.gz
103150.fasta.gz
616488.fasta.gz
635304.fasta.gz
102757.fasta.gz
620770.fasta.gz
252845.fasta.gz
94839.fasta.gz
116425.fasta.gz
19369.fasta.gz
662127.fasta.gz
306373.fasta.gz
486033.fasta.gz
448529.fasta.gz
666917.fasta.gz
371515.fasta.gz
449048.fasta.gz
451644.fasta.gz
253129.fasta.gz
361445.fasta.gz
266929.fasta.gz
313616.fasta.gz
446103.fasta.gz
363239.fasta.gz
493001.fasta.gz
388533.fasta.gz
121188.fasta.gz
225384.fasta.gz
100816.fasta.gz
451681.fasta.gz
316122.fasta.gz
258378.fasta.gz
440925.fasta.gz
645594.fasta.gz
255583.fasta.gz
473517.fasta.gz
466743.fasta.gz
613830.fasta.gz
267364.fasta.gz
645064.fasta.gz
253658.fasta.gz
447788.fasta.gz
266426.fasta.gz
122466.fasta.gz
318276.fasta.gz
384812.fasta.gz
277057.fasta.gz
144045.fasta.gz
268700.fasta.gz
365625.fasta.gz
688785.fasta.gz
53130.fasta.gz
696421.fasta.gz
534433.fasta.gz
548432.fasta.gz
221532.fasta.gz
262107.fasta.gz
216264.fasta.gz
53399.fasta.gz
484603.fasta.gz
161983.fasta.gz
666438.fasta.gz
171014.fasta.gz
114379.fasta.gz
330339.fasta.gz
549981.fasta.gz
105688.fasta.gz
217208.fasta.gz
201776.fasta.gz
686902.fasta.gz
90992.fasta.gz
159294.fasta.gz
634026.fasta.gz
207679.fasta.gz
355095.fasta.gz
41864.fasta.gz
296390.fasta.gz
152665.fasta.gz
306343.fasta.gz
245585.fasta.gz
238046.fasta.gz
115171.fasta.gz
269868.fasta.gz
660650.fasta.gz
108197.fasta.gz
661533.fasta.gz
662426.fasta.gz
609449.fasta.gz
271527.fasta.gz
439610.fasta.gz
13885.fasta.gz
630166.fasta.gz
330940.fasta.gz
468636.fasta.gz
199735.fasta.gz
526110.fasta.gz
110372.fasta.gz
383075.fasta.gz
554602.fasta.gz
607545.fasta.gz
223283.fasta.gz
404351.fasta.gz
56246.fasta.gz
188433.fasta.gz
344156.fasta.gz
672253.fasta.gz
258347.fasta.gz
645425.fasta.gz
382637.fasta.gz
294386.fasta.gz
289740.fasta.gz
668993.fasta.gz
195063.fasta.gz
434571.fasta.gz
197803.fasta.gz
627778.fasta.gz
105432.fasta.gz
117325.fasta.gz
54136.fasta.gz
122192.fasta.gz
158512.fasta.gz
241292.fasta.gz
441459.fasta.gz
89146.fasta.gz
349415.fasta.gz
118897.fasta.gz
290779.fasta.gz
468135.fasta.gz
121422.fasta.gz
281284.fasta.gz
242523.fasta.gz
656236.fasta.gz
95202.fasta.gz
180779.fasta.gz
669296.fasta.gz
484053.fasta.gz
199001.fasta.gz
680605.fasta.gz
388243.fasta.gz
115877.fasta.gz
207584.fasta.gz
449362.fasta.gz
106826.fasta.gz
268456.fasta.gz
308559.fasta.gz
557618.fasta.gz
13033.fasta.gz
277301.fasta.gz
253292.fasta.gz
441788.fasta.gz
663495.fasta.gz
295107.fasta.gz
215979.fasta.gz
14841.fasta.gz
681133.fasta.gz
13389.fasta.gz
266737.fasta.gz
344084.fasta.gz
382802.fasta.gz
103157.fasta.gz
135886.fasta.gz
103423.fasta.gz
398097.fasta.gz
627446.fasta.gz
96892.fasta.gz
269786.fasta.gz
370202.fasta.gz
263940.fasta.gz
236412.fasta.gz
345783.fasta.gz
345747.fasta.gz
266760.fasta.gz
673183.fasta.gz
15327.fasta.gz
403075.fasta.gz
90542.fasta.gz
335415.fasta.gz
669564.fasta.gz
55386.fasta.gz
366130.fasta.gz
121777.fasta.gz
341743.fasta.gz
345639.fasta.gz
478290.fasta.gz
163866.fasta.gz
104918.fasta.gz
226900.fasta.gz
334574.fasta.gz
326523.fasta.gz
338653.fasta.gz
283977.fasta.gz
693166.fasta.gz
153421.fasta.gz
168516.fasta.gz
240523.fasta.gz
232415.fasta.gz
23872.fasta.gz
243842.fasta.gz
336908.fasta.gz
295068.fasta.gz
544360.fasta.gz
425380.fasta.gz
109187.fasta.gz
288137.fasta.gz
204752.fasta.gz
116737.fasta.gz
650041.fasta.gz
205687.fasta.gz
585038.fasta.gz
28803.fasta.gz
537170.fasta.gz
316144.fasta.gz
283831.fasta.gz
279519.fasta.gz
478306.fasta.gz
449026.fasta.gz
294672.fasta.gz
157454.fasta.gz
407355.fasta.gz
404101.fasta.gz
391190.fasta.gz
346442.fasta.gz
647456.fasta.gz
245820.fasta.gz
286745.fasta.gz
217699.fasta.gz
315831.fasta.gz
208115.fasta.gz
640738.fasta.gz
683055.fasta.gz
267219.fasta.gz
260943.fasta.gz
692542.fasta.gz
396844.fasta.gz
179217.fasta.gz
105251.fasta.gz
466351.fasta.gz
676534.fasta.gz
393875.fasta.gz
253251.fasta.gz
402805.fasta.gz
131095.fasta.gz
290843.fasta.gz
199034.fasta.gz
295920.fasta.gz
57056.fasta.gz
196935.fasta.gz
676772.fasta.gz
49892.fasta.gz
349926.fasta.gz
682252.fasta.gz
90264.fasta.gz
650528.fasta.gz
43439.fasta.gz
236362.fasta.gz
641387.fasta.gz
631805.fasta.gz
259397.fasta.gz
112817.fasta.gz
343782.fasta.gz
411309.fasta.gz
691879.fasta.gz
95482.fasta.gz
164867.fasta.gz
594468.fasta.gz
682376.fasta.gz
57144.fasta.gz
265320.fasta.gz
96370.fasta.gz
651766.fasta.gz
232124.fasta.gz
355396.fasta.gz
163686.fasta.gz
265628.fasta.gz
544601.fasta.gz
362105.fasta.gz
442674.fasta.gz
293302.fasta.gz
215261.fasta.gz
95104.fasta.gz
247578.fasta.gz
289760.fasta.gz
247425.fasta.gz
455929.fasta.gz
198486.fasta.gz
194389.fasta.gz
285725.fasta.gz
233193.fasta.gz
439535.fasta.gz
189360.fasta.gz
44661.fasta.gz
545730.fasta.gz
100186.fasta.gz
489518.fasta.gz
290192.fasta.gz
360562.fasta.gz
288938.fasta.gz
257963.fasta.gz
56293.fasta.gz
649177.fasta.gz
448083.fasta.gz
100951.fasta.gz
683340.fasta.gz
257411.fasta.gz
257029.fasta.gz
699014.fasta.gz
472852.fasta.gz
18773.fasta.gz
352239.fasta.gz
273117.fasta.gz
261505.fasta.gz
264194.fasta.gz
153659.fasta.gz
614215.fasta.gz
660890.fasta.gz
438029.fasta.gz
397808.fasta.gz
180923.fasta.gz
602598.fasta.gz
444337.fasta.gz
243982.fasta.gz
267831.fasta.gz
53817.fasta.gz
537894.fasta.gz
378843.fasta.gz
121216.fasta.gz
596070.fasta.gz
284598.fasta.gz
405527.fasta.gz
262525.fasta.gz
696412.fasta.gz
266986.fasta.gz
394791.fasta.gz
248645.fasta.gz
54594.fasta.gz
272138.fasta.gz
612156.fasta.gz
167180.fasta.gz
215402.fasta.gz
180197.fasta.gz
698769.fasta.gz
88243.fasta.gz
476008.fasta.gz
678255.fasta.gz
405137.fasta.gz
690453.fasta.gz
58323.fasta.gz
15381.fasta.gz
315541.fasta.gz
325777.fasta.gz
171528.fasta.gz
87947.fasta.gz
416637.fasta.gz
153282.fasta.gz
430994.fasta.gz
620911.fasta.gz
321849.fasta.gz
270574.fasta.gz
478266.fasta.gz
388538.fasta.gz
99579.fasta.gz
473889.fasta.gz
152957.fasta.gz
416380.fasta.gz
594226.fasta.gz
514189.fasta.gz
19352.fasta.gz
139249.fasta.gz
673157.fasta.gz
545666.fasta.gz
25915.fasta.gz
543932.fasta.gz
111540.fasta.gz
647383.fasta.gz
674630.fasta.gz
202225.fasta.gz
56152.fasta.gz
86426.fasta.gz
363827.fasta.gz
683782.fasta.gz
684524.fasta.gz
194612.fasta.gz
87696.fasta.gz
360570.fasta.gz
272883.fasta.gz
693638.fasta.gz
180979.fasta.gz
47540.fasta.gz
256176.fasta.gz
95272.fasta.gz
602999.fasta.gz
269659.fasta.gz
127413.fasta.gz
24428.fasta.gz
279188.fasta.gz
350014.fasta.gz
109137.fasta.gz
136254.fasta.gz
286906.fasta.gz
627657.fasta.gz
363636.fasta.gz
621353.fasta.gz
445423.fasta.gz
354802.fasta.gz
454510.fasta.gz
200768.fasta.gz
52035.fasta.gz
317692.fasta.gz
110598.fasta.gz
252662.fasta.gz
21580.fasta.gz
94134.fasta.gz
304798.fasta.gz
288649.fasta.gz
164901.fasta.gz
248194.fasta.gz
663272.fasta.gz
664804.fasta.gz
603311.fasta.gz
639463.fasta.gz
376044.fasta.gz
411392.fasta.gz
354416.fasta.gz
191178.fasta.gz
271032.fasta.gz
191906.fasta.gz
669524.fasta.gz
472393.fasta.gz
296304.fasta.gz
405511.fasta.gz
387174.fasta.gz
284222.fasta.gz
113835.fasta.gz
647594.fasta.gz
690359.fasta.gz
388578.fasta.gz
84240.fasta.gz
354394.fasta.gz
390189.fasta.gz
437083.fasta.gz
634811.fasta.gz
44972.fasta.gz
660535.fasta.gz
699716.fasta.gz
448487.fasta.gz
281368.fasta.gz
156441.fasta.gz
153529.fasta.gz
96898.fasta.gz
181744.fasta.gz
694516.fasta.gz
84892.fasta.gz
209486.fasta.gz
386852.fasta.gz
159126.fasta.gz
43489.fasta.gz
550012.fasta.gz
690369.fasta.gz
99594.fasta.gz
94398.fasta.gz
223281.fasta.gz
609734.fasta.gz
650268.fasta.gz
604161.fasta.gz
608371.fasta.gz
50860.fasta.gz
150714.fasta.gz
94745.fasta.gz
168268.fasta.gz
107607.fasta.gz
192299.fasta.gz
238957.fasta.gz
278039.fasta.gz
136006.fasta.gz
89034.fasta.gz
180726.fasta.gz
16430.fasta.gz
86891.fasta.gz
604085.fasta.gz
448757.fasta.gz
644322.fasta.gz
226516.fasta.gz
171693.fasta.gz
606512.fasta.gz
379073.fasta.gz
388874.fasta.gz
504513.fasta.gz
110012.fasta.gz
127492.fasta.gz
399739.fasta.gz
539856.fasta.gz
663655.fasta.gz
358810.fasta.gz
127830.fasta.gz
304800.fasta.gz
277124.fasta.gz
53918.fasta.gz
231887.fasta.gz
696569.fasta.gz
208183.fasta.gz
458176.fasta.gz
181871.fasta.gz
473731.fasta.gz
55208.fasta.gz
276495.fasta.gz
167410.fasta.gz
96122.fasta.gz
126847.fasta.gz
599884.fasta.gz
619615.fasta.gz
357565.fasta.gz
385122.fasta.gz
354395.fasta.gz
272163.fasta.gz
236117.fasta.gz
293325.fasta.gz
483336.fasta.gz
296534.fasta.gz
310330.fasta.gz
244845.fasta.gz
179176.fasta.gz
621470.fasta.gz
527085.fasta.gz
166908.fasta.gz
384455.fasta.gz
123595.fasta.gz
208605.fasta.gz
123109.fasta.gz
231177.fasta.gz
198560.fasta.gz
695654.fasta.gz
605005.fasta.gz
438101.fasta.gz
216514.fasta.gz
56270.fasta.gz
608380.fasta.gz
109775.fasta.gz
555244.fasta.gz
99655.fasta.gz
647731.fasta.gz
534310.fasta.gz
666995.fasta.gz
448339.fasta.gz
631418.fasta.gz
161864.fasta.gz
639156.fasta.gz
695543.fasta.gz
94848.fasta.gz
420234.fasta.gz
218732.fasta.gz
623959.fasta.gz
281432.fasta.gz
387817.fasta.gz
86040.fasta.gz
267880.fasta.gz
56117.fasta.gz
488620.fasta.gz
264914.fasta.gz
475513.fasta.gz
249034.fasta.gz
639009.fasta.gz
204768.fasta.gz
310345.fasta.gz
208544.fasta.gz
227923.fasta.gz
167749.fasta.gz
686241.fasta.gz
665752.fasta.gz
601088.fasta.gz
524697.fasta.gz
12633.fasta.gz
625353.fasta.gz
426531.fasta.gz
678356.fasta.gz
277874.fasta.gz
138724.fasta.gz
363137.fasta.gz
594056.fasta.gz
96743.fasta.gz
307565.fasta.gz
160150.fasta.gz
603587.fasta.gz
104927.fasta.gz
595356.fasta.gz
256006.fasta.gz
472854.fasta.gz
45801.fasta.gz
259886.fasta.gz
105930.fasta.gz
145825.fasta.gz
402656.fasta.gz
162209.fasta.gz
610300.fasta.gz
188699.fasta.gz
122499.fasta.gz
124945.fasta.gz
288976.fasta.gz
285928.fasta.gz
293405.fasta.gz
261312.fasta.gz
667249.fasta.gz
120339.fasta.gz
129923.fasta.gz
273076.fasta.gz
273855.fasta.gz
110611.fasta.gz
267886.fasta.gz
160735.fasta.gz
88567.fasta.gz
230922.fasta.gz
136216.fasta.gz
415869.fasta.gz
178947.fasta.gz
525371.fasta.gz
281858.fasta.gz
369890.fasta.gz
600072.fasta.gz
105469.fasta.gz
122862.fasta.gz
402727.fasta.gz
658178.fasta.gz
382498.fasta.gz
353105.fasta.gz
96673.fasta.gz
87463.fasta.gz
274670.fasta.gz
280335.fasta.gz
697026.fasta.gz
658499.fasta.gz
387437.fasta.gz
164971.fasta.gz
122918.fasta.gz
224858.fasta.gz
211243.fasta.gz
445471.fasta.gz
683308.fasta.gz
349974.fasta.gz
609459.fasta.gz
305049.fasta.gz
308074.fasta.gz
453223.fasta.gz
104295.fasta.gz
94558.fasta.gz
252921.fasta.gz
239781.fasta.gz
625962.fasta.gz
601690.fasta.gz
117153.fasta.gz
104392.fasta.gz
242118.fasta.gz
472715.fasta.gz
238944.fasta.gz
255434.fasta.gz
605995.fasta.gz
451838.fasta.gz
688550.fasta.gz
667186.fasta.gz
104550.fasta.gz
280702.fasta.gz
22959.fasta.gz
167698.fasta.gz
119801.fasta.gz
244273.fasta.gz
150834.fasta.gz
400982.fasta.gz
286680.fasta.gz
55411.fasta.gz
106965.fasta.gz
189433.fasta.gz
266874.fasta.gz
245499.fasta.gz
259928.fasta.gz
118927.fasta.gz
346830.fasta.gz
478292.fasta.gz
400934.fasta.gz
338204.fasta.gz
84400.fasta.gz
166860.fasta.gz
384742.fasta.gz
603551.fasta.gz
686814.fasta.gz
570556.fasta.gz
51046.fasta.gz
258479.fasta.gz
195823.fasta.gz
570189.fasta.gz
446806.fasta.gz
449966.fasta.gz
404548.fasta.gz
683642.fasta.gz
350015.fasta.gz
374224.fasta.gz
361884.fasta.gz
339530.fasta.gz
256054.fasta.gz
688005.fasta.gz
14654.fasta.gz
671507.fasta.gz
207266.fasta.gz
191770.fasta.gz
612377.fasta.gz
325564.fasta.gz
156345.fasta.gz
311263.fasta.gz
389883.fasta.gz
483312.fasta.gz
666908.fasta.gz
162210.fasta.gz
559770.fasta.gz
262607.fasta.gz
130322.fasta.gz
116594.fasta.gz
496457.fasta.gz
190653.fasta.gz
310623.fasta.gz
660192.fasta.gz
257792.fasta.gz
87266.fasta.gz
473545.fasta.gz
636133.fasta.gz
298677.fasta.gz
385445.fasta.gz
644596.fasta.gz
165930.fasta.gz
170209.fasta.gz
648294.fasta.gz
100976.fasta.gz
349628.fasta.gz
205103.fasta.gz
120834.fasta.gz
678936.fasta.gz
135853.fasta.gz
231494.fasta.gz
45085.fasta.gz
364293.fasta.gz
661548.fasta.gz
86304.fasta.gz
449706.fasta.gz
527351.fasta.gz
163466.fasta.gz
675792.fasta.gz
135689.fasta.gz
385952.fasta.gz
393994.fasta.gz
207462.fasta.gz
43849.fasta.gz
635541.fasta.gz
688104.fasta.gz
95650.fasta.gz
86716.fasta.gz
389003.fasta.gz
222181.fasta.gz
349417.fasta.gz
385450.fasta.gz
157079.fasta.gz
306173.fasta.gz
479246.fasta.gz
279714.fasta.gz
206348.fasta.gz
629024.fasta.gz
698399.fasta.gz
400014.fasta.gz
51987.fasta.gz
295931.fasta.gz
206625.fasta.gz
163705.fasta.gz
329917.fasta.gz
304619.fasta.gz
42045.fasta.gz
252998.fasta.gz
107478.fasta.gz
153517.fasta.gz
678332.fasta.gz
669787.fasta.gz
290519.fasta.gz
686235.fasta.gz
115329.fasta.gz
684219.fasta.gz
192406.fasta.gz
468850.fasta.gz
87383.fasta.gz
695103.fasta.gz
446024.fasta.gz
47114.fasta.gz
265701.fasta.gz
232212.fasta.gz
90210.fasta.gz
206378.fasta.gz
27592.fasta.gz
317662.fasta.gz
599214.fasta.gz
338512.fasta.gz
442816.fasta.gz
132597.fasta.gz
598762.fasta.gz
159588.fasta.gz
473460.fasta.gz
162559.fasta.gz
52807.fasta.gz
564894.fasta.gz
282864.fasta.gz
248658.fasta.gz
594405.fasta.gz
298669.fasta.gz
416265.fasta.gz
623134.fasta.gz
181412.fasta.gz
649911.fasta.gz
285707.fasta.gz
479659.fasta.gz
117148.fasta.gz
120946.fasta.gz
648281.fasta.gz
194250.fasta.gz
651737.fasta.gz
467349.fasta.gz
694221.fasta.gz
335864.fasta.gz
193024.fasta.gz
598727.fasta.gz
53211.fasta.gz
339635.fasta.gz
304064.fasta.gz
394462.fasta.gz
97659.fasta.gz
350886.fasta.gz
367680.fasta.gz
382941.fasta.gz
359505.fasta.gz
277780.fasta.gz
376189.fasta.gz
50127.fasta.gz
129705.fasta.gz
596908.fasta.gz
598144.fasta.gz
230579.fasta.gz
480839.fasta.gz
343742.fasta.gz
468080.fasta.gz
636221.fasta.gz
662565.fasta.gz
219264.fasta.gz
468002.fasta.gz
279792.fasta.gz
267359.fasta.gz
604715.fasta.gz
51651.fasta.gz
96013.fasta.gz
117430.fasta.gz
475026.fasta.gz
18934.fasta.gz
246193.fasta.gz
259813.fasta.gz
272891.fasta.gz
314631.fasta.gz
690117.fasta.gz
221041.fasta.gz
382964.fasta.gz
300560.fasta.gz
650526.fasta.gz
606543.fasta.gz
486418.fasta.gz
96633.fasta.gz
285618.fasta.gz
217858.fasta.gz
207802.fasta.gz
409004.fasta.gz
645957.fasta.gz
21455.fasta.gz
388621.fasta.gz
666994.fasta.gz
659753.fasta.gz
283118.fasta.gz
77170.fasta.gz
394191.fasta.gz
224160.fasta.gz
157177.fasta.gz
334170.fasta.gz
656928.fasta.gz
432305.fasta.gz
674723.fasta.gz
661540.fasta.gz
526399.fasta.gz
277526.fasta.gz
121384.fasta.gz
84759.fasta.gz
51555.fasta.gz
230991.fasta.gz
114513.fasta.gz
396058.fasta.gz
181908.fasta.gz
99255.fasta.gz
99549.fasta.gz
591491.fasta.gz
636881.fasta.gz
355392.fasta.gz
396953.fasta.gz
270263.fasta.gz
130366.fasta.gz
192410.fasta.gz
336056.fasta.gz
627462.fasta.gz
47692.fasta.gz
617297.fasta.gz
115945.fasta.gz
466508.fasta.gz
369019.fasta.gz
299345.fasta.gz
54145.fasta.gz
279624.fasta.gz
339910.fasta.gz
221362.fasta.gz
606579.fasta.gz
18480.fasta.gz
607032.fasta.gz
194657.fasta.gz
406929.fasta.gz
662541.fasta.gz
399253.fasta.gz
129810.fasta.gz
402268.fasta.gz
237083.fasta.gz
87251.fasta.gz
179803.fasta.gz
508126.fasta.gz
687766.fasta.gz
244358.fasta.gz
383242.fasta.gz
105594.fasta.gz
371613.fasta.gz
282860.fasta.gz
247470.fasta.gz
661341.fasta.gz
602346.fasta.gz
310395.fasta.gz
58209.fasta.gz
486404.fasta.gz
260663.fasta.gz
91089.fasta.gz
52937.fasta.gz
319728.fasta.gz
201742.fasta.gz
448937.fasta.gz
386904.fasta.gz
405305.fasta.gz
346444.fasta.gz
309077.fasta.gz
660450.fasta.gz
114013.fasta.gz
373722.fasta.gz
247343.fasta.gz
22312.fasta.gz
196207.fasta.gz
238253.fasta.gz
269760.fasta.gz
201584.fasta.gz
347959.fasta.gz
604156.fasta.gz
483077.fasta.gz
88381.fasta.gz
248660.fasta.gz
664786.fasta.gz
195125.fasta.gz
597817.fasta.gz
662774.fasta.gz
415390.fasta.gz
110107.fasta.gz
627639.fasta.gz
626207.fasta.gz
284596.fasta.gz
647947.fasta.gz
201244.fasta.gz
25384.fasta.gz
296269.fasta.gz
383874.fasta.gz
382228.fasta.gz
675226.fasta.gz
214612.fasta.gz
393132.fasta.gz
368709.fasta.gz
466235.fasta.gz
608867.fasta.gz
202540.fasta.gz
608856.fasta.gz
188678.fasta.gz
120036.fasta.gz
280420.fasta.gz
121030.fasta.gz
690416.fasta.gz
83945.fasta.gz
336437.fasta.gz
383553.fasta.gz
665139.fasta.gz
259818.fasta.gz
115875.fasta.gz
644344.fasta.gz
525396.fasta.gz
46453.fasta.gz
128296.fasta.gz
318896.fasta.gz
695143.fasta.gz
316686.fasta.gz
268139.fasta.gz
551849.fasta.gz
346918.fasta.gz
627802.fasta.gz
633557.fasta.gz
262616.fasta.gz
109336.fasta.gz
460231.fasta.gz
276273.fasta.gz
575279.fasta.gz
643637.fasta.gz
170649.fasta.gz
313565.fasta.gz
231046.fasta.gz
527273.fasta.gz
369029.fasta.gz
383482.fasta.gz
118144.fasta.gz
349512.fasta.gz
289978.fasta.gz
237707.fasta.gz
240446.fasta.gz
278937.fasta.gz
167625.fasta.gz
510598.fasta.gz
114579.fasta.gz
487536.fasta.gz
380815.fasta.gz
298880.fasta.gz
112809.fasta.gz
260162.fasta.gz
677733.fasta.gz
103500.fasta.gz
363377.fasta.gz
267860.fasta.gz
487429.fasta.gz
349013.fasta.gz
645129.fasta.gz
316783.fasta.gz
688929.fasta.gz
266550.fasta.gz
472742.fasta.gz
127607.fasta.gz
16552.fasta.gz
349292.fasta.gz
691827.fasta.gz
225249.fasta.gz
335331.fasta.gz
89487.fasta.gz
605020.fasta.gz
15133.fasta.gz
259733.fasta.gz
316597.fasta.gz
653075.fasta.gz
355195.fasta.gz
11360.fasta.gz
122989.fasta.gz
698818.fasta.gz
656643.fasta.gz
347910.fasta.gz
252735.fasta.gz
157587.fasta.gz
13567.fasta.gz
20305.fasta.gz
191425.fasta.gz
231487.fasta.gz
26016.fasta.gz
664783.fasta.gz
126526.fasta.gz
49868.fasta.gz
219369.fasta.gz
690633.fasta.gz
28632.fasta.gz
299784.fasta.gz
208302.fasta.gz
299205.fasta.gz
183028.fasta.gz
591251.fasta.gz
272378.fasta.gz
445955.fasta.gz
483157.fasta.gz
660498.fasta.gz
119517.fasta.gz
325635.fasta.gz
204486.fasta.gz
165523.fasta.gz
98262.fasta.gz
599990.fasta.gz
162900.fasta.gz
166043.fasta.gz
85830.fasta.gz
205744.fasta.gz
394759.fasta.gz
545683.fasta.gz
286995.fasta.gz
525478.fasta.gz
299455.fasta.gz
660951.fasta.gz
152366.fasta.gz
126252.fasta.gz
295418.fasta.gz
400351.fasta.gz
280814.fasta.gz
113419.fasta.gz
441645.fasta.gz
340089.fasta.gz
637713.fasta.gz
472127.fasta.gz
114160.fasta.gz
88770.fasta.gz
52298.fasta.gz
94898.fasta.gz
344553.fasta.gz
597670.fasta.gz
88858.fasta.gz
115216.fasta.gz
436469.fasta.gz
160008.fasta.gz
403025.fasta.gz
27886.fasta.gz
279921.fasta.gz
109161.fasta.gz
42016.fasta.gz
95137.fasta.gz
255395.fasta.gz
123186.fasta.gz
434452.fasta.gz
686248.fasta.gz
658672.fasta.gz
639248.fasta.gz
284873.fasta.gz
646336.fasta.gz
77467.fasta.gz
650509.fasta.gz
264190.fasta.gz
290495.fasta.gz
265106.fasta.gz
157073.fasta.gz
452909.fasta.gz
577394.fasta.gz
378137.fasta.gz
384913.fasta.gz
157579.fasta.gz
598486.fasta.gz
201279.fasta.gz
122054.fasta.gz
20383.fasta.gz
109128.fasta.gz
633519.fasta.gz
314729.fasta.gz
168553.fasta.gz
396822.fasta.gz
693540.fasta.gz
284753.fasta.gz
300760.fasta.gz
272573.fasta.gz
276189.fasta.gz
49533.fasta.gz
386313.fasta.gz
452864.fasta.gz
537099.fasta.gz
664376.fasta.gz
382516.fasta.gz
253302.fasta.gz
404439.fasta.gz
55796.fasta.gz
279259.fasta.gz
276404.fasta.gz
170229.fasta.gz
261632.fasta.gz
86860.fasta.gz
662623.fasta.gz
114897.fasta.gz
161851.fasta.gz
425065.fasta.gz
115298.fasta.gz
678122.fasta.gz
488681.fasta.gz
227489.fasta.gz
487604.fasta.gz
645240.fasta.gz
653402.fasta.gz
368465.fasta.gz
109529.fasta.gz
396598.fasta.gz
678890.fasta.gz
208197.fasta.gz
460233.fasta.gz
170572.fasta.gz
99352.fasta.gz
361070.fasta.gz
13860.fasta.gz
629875.fasta.gz
182139.fasta.gz
298840.fasta.gz
476016.fasta.gz
412341.fasta.gz
164795.fasta.gz
473977.fasta.gz
201731.fasta.gz
243969.fasta.gz
281915.fasta.gz
670465.fasta.gz
203488.fasta.gz
285837.fasta.gz
670360.fasta.gz
179633.fasta.gz
662509.fasta.gz
656303.fasta.gz
457660.fasta.gz
687001.fasta.gz
255905.fasta.gz
455032.fasta.gz
126793.fasta.gz
264477.fasta.gz
436668.fasta.gz
86306.fasta.gz
606946.fasta.gz
445367.fasta.gz
632655.fasta.gz
367894.fasta.gz
534377.fasta.gz
622628.fasta.gz
388088.fasta.gz
202185.fasta.gz
384539.fasta.gz
367978.fasta.gz
268577.fasta.gz
602958.fasta.gz
24906.fasta.gz
306358.fasta.gz
696968.fasta.gz
249061.fasta.gz
664706.fasta.gz
273835.fasta.gz
610329.fasta.gz
115091.fasta.gz
20159.fasta.gz
259959.fasta.gz
199704.fasta.gz
682883.fasta.gz
88548.fasta.gz
163000.fasta.gz
140278.fasta.gz
108297.fasta.gz
683335.fasta.gz
415234.fasta.gz
127457.fasta.gz
527264.fasta.gz
132588.fasta.gz
669851.fasta.gz
397610.fasta.gz
282629.fasta.gz
50559.fasta.gz
255464.fasta.gz
112732.fasta.gz
244458.fasta.gz
191536.fasta.gz
85986.fasta.gz
238984.fasta.gz
181266.fasta.gz
197215.fasta.gz
359978.fasta.gz
398553.fasta.gz
394089.fasta.gz
660868.fasta.gz
199407.fasta.gz
357388.fasta.gz
204114.fasta.gz
660043.fasta.gz
660526.fasta.gz
622483.fasta.gz
346628.fasta.gz
99364.fasta.gz
194127.fasta.gz
338270.fasta.gz
237183.fasta.gz
158734.fasta.gz
661480.fasta.gz
452873.fasta.gz
278911.fasta.gz
271290.fasta.gz
353344.fasta.gz
446916.fasta.gz
691137.fasta.gz
225970.fasta.gz
334462.fasta.gz
192541.fasta.gz
265017.fasta.gz
368714.fasta.gz
646983.fasta.gz
676520.fasta.gz
686730.fasta.gz
45936.fasta.gz
534479.fasta.gz
434200.fasta.gz
54947.fasta.gz
644665.fasta.gz
634370.fasta.gz
465569.fasta.gz
351242.fasta.gz
400166.fasta.gz
608677.fasta.gz
313563.fasta.gz
580727.fasta.gz
387426.fasta.gz
222008.fasta.gz
289850.fasta.gz
594108.fasta.gz
666357.fasta.gz
158231.fasta.gz
189976.fasta.gz
267755.fasta.gz
269226.fasta.gz
390705.fasta.gz
125542.fasta.gz
298997.fasta.gz
314471.fasta.gz
337355.fasta.gz
28863.fasta.gz
231882.fasta.gz
384688.fasta.gz
470092.fasta.gz
271379.fasta.gz
663220.fasta.gz
116846.fasta.gz
286955.fasta.gz
295688.fasta.gz
226901.fasta.gz
274869.fasta.gz
237915.fasta.gz
391544.fasta.gz
280715.fasta.gz
179362.fasta.gz
657595.fasta.gz
202026.fasta.gz
188916.fasta.gz
309237.fasta.gz
181169.fasta.gz
691415.fasta.gz
575489.fasta.gz
103132.fasta.gz
156991.fasta.gz
596808.fasta.gz
127454.fasta.gz
23585.fasta.gz
336496.fasta.gz
694931.fasta.gz
242041.fasta.gz
469259.fasta.gz
454165.fasta.gz
269900.fasta.gz
264734.fasta.gz
359656.fasta.gz
166154.fasta.gz
136111.fasta.gz
137780.fasta.gz
96799.fasta.gz
308348.fasta.gz
453514.fasta.gz
278599.fasta.gz
237914.fasta.gz
346719.fasta.gz
619520.fasta.gz
422193.fasta.gz
365666.fasta.gz
321631.fasta.gz
619677.fasta.gz
196288.fasta.gz
189368.fasta.gz
347941.fasta.gz
165435.fasta.gz
265521.fasta.gz
628432.fasta.gz
262602.fasta.gz
306684.fasta.gz
445294.fasta.gz
483624.fasta.gz
527763.fasta.gz
97788.fasta.gz
190607.fasta.gz
122828.fasta.gz
127662.fasta.gz
655898.fasta.gz
199265.fasta.gz
353079.fasta.gz
400295.fasta.gz
52263.fasta.gz
202260.fasta.gz
278316.fasta.gz
231281.fasta.gz
526300.fasta.gz
116863.fasta.gz
344587.fasta.gz
101980.fasta.gz
347271.fasta.gz
110956.fasta.gz
289557.fasta.gz
391915.fasta.gz
238896.fasta.gz
117643.fasta.gz
101235.fasta.gz
312613.fasta.gz
306113.fasta.gz
467711.fasta.gz
367986.fasta.gz
299314.fasta.gz
49092.fasta.gz
253952.fasta.gz
642814.fasta.gz
649025.fasta.gz
236739.fasta.gz
86254.fasta.gz
249534.fasta.gz
416270.fasta.gz
475011.fasta.gz
354364.fasta.gz
317946.fasta.gz
659002.fasta.gz
374227.fasta.gz
290158.fasta.gz
397038.fasta.gz
167841.fasta.gz
522060.fasta.gz
362822.fasta.gz
206555.fasta.gz
258393.fasta.gz
624041.fasta.gz
416743.fasta.gz
224177.fasta.gz
530599.fasta.gz
196329.fasta.gz
117043.fasta.gz
488314.fasta.gz
634149.fasta.gz
166344.fasta.gz
163530.fasta.gz
204904.fasta.gz
97587.fasta.gz
669471.fasta.gz
685496.fasta.gz
282524.fasta.gz
346754.fasta.gz
167784.fasta.gz
208894.fasta.gz
398233.fasta.gz
487910.fasta.gz
90852.fasta.gz
293309.fasta.gz
345573.fasta.gz
227125.fasta.gz
304770.fasta.gz
402245.fasta.gz
399350.fasta.gz
112697.fasta.gz
246476.fasta.gz
203597.fasta.gz
164243.fasta.gz
306847.fasta.gz
362212.fasta.gz
57039.fasta.gz
98141.fasta.gz
473633.fasta.gz
226480.fasta.gz
168257.fasta.gz
627504.fasta.gz
315805.fasta.gz
198172.fasta.gz
267656.fasta.gz
442175.fasta.gz
442159.fasta.gz
263057.fasta.gz
112728.fasta.gz
644787.fasta.gz
163643.fasta.gz
159720.fasta.gz
167350.fasta.gz
246129.fasta.gz
655701.fasta.gz
559756.fasta.gz
188592.fasta.gz
263532.fasta.gz
306163.fasta.gz
329865.fasta.gz
314325.fasta.gz
195389.fasta.gz
197752.fasta.gz
358870.fasta.gz
473802.fasta.gz
634158.fasta.gz
400963.fasta.gz
106519.fasta.gz
631792.fasta.gz
514257.fasta.gz
270426.fasta.gz
88170.fasta.gz
170616.fasta.gz
448569.fasta.gz
684418.fasta.gz
691270.fasta.gz
680825.fasta.gz
110291.fasta.gz
676407.fasta.gz
694096.fasta.gz
370312.fasta.gz
368761.fasta.gz
608990.fasta.gz
493727.fasta.gz
401939.fasta.gz
404774.fasta.gz
446132.fasta.gz
672363.fasta.gz
388868.fasta.gz
194311.fasta.gz
118224.fasta.gz
618699.fasta.gz
230444.fasta.gz
228691.fasta.gz
160622.fasta.gz
268089.fasta.gz
305414.fasta.gz
597065.fasta.gz
281050.fasta.gz
188409.fasta.gz
334851.fasta.gz
161285.fasta.gz
192957.fasta.gz
261120.fasta.gz
402754.fasta.gz
454454.fasta.gz
132340.fasta.gz
332613.fasta.gz
698987.fasta.gz
116942.fasta.gz
641838.fasta.gz
605862.fasta.gz
653987.fasta.gz
656587.fasta.gz
550386.fasta.gz
665610.fasta.gz
353101.fasta.gz
591345.fasta.gz
350322.fasta.gz
152755.fasta.gz
196052.fasta.gz
22058.fasta.gz
301414.fasta.gz
152775.fasta.gz
316629.fasta.gz
268427.fasta.gz
164371.fasta.gz
19979.fasta.gz
698149.fasta.gz
350625.fasta.gz
378015.fasta.gz
284614.fasta.gz
473383.fasta.gz
221600.fasta.gz
594931.fasta.gz
679522.fasta.gz
90274.fasta.gz
660248.fasta.gz
224728.fasta.gz
418678.fasta.gz
660156.fasta.gz
395018.fasta.gz
158726.fasta.gz
232699.fasta.gz
550377.fasta.gz
218555.fasta.gz
179893.fasta.gz
258227.fasta.gz
466321.fasta.gz
318488.fasta.gz
614199.fasta.gz
626183.fasta.gz
367272.fasta.gz
158651.fasta.gz
202655.fasta.gz
289295.fasta.gz
679051.fasta.gz
236600.fasta.gz
49361.fasta.gz
101220.fasta.gz
676755.fasta.gz
399083.fasta.gz
141026.fasta.gz
363095.fasta.gz
644569.fasta.gz
50949.fasta.gz
159260.fasta.gz
698268.fasta.gz
551850.fasta.gz
85176.fasta.gz
305014.fasta.gz
284843.fasta.gz
158092.fasta.gz
346861.fasta.gz
215448.fasta.gz
526893.fasta.gz
195505.fasta.gz
152289.fasta.gz
525599.fasta.gz
190317.fasta.gz
207871.fasta.gz
217801.fasta.gz
300009.fasta.gz
88340.fasta.gz
94020.fasta.gz
472624.fasta.gz
357725.fasta.gz
114682.fasta.gz
378499.fasta.gz
82584.fasta.gz
448053.fasta.gz
136877.fasta.gz
403174.fasta.gz
584999.fasta.gz
167457.fasta.gz
123086.fasta.gz
252616.fasta.gz
239187.fasta.gz
257605.fasta.gz
203587.fasta.gz
671360.fasta.gz
48604.fasta.gz
238110.fasta.gz
290540.fasta.gz
47854.fasta.gz
516222.fasta.gz
623694.fasta.gz
393668.fasta.gz
99398.fasta.gz
140149.fasta.gz
395418.fasta.gz
596877.fasta.gz
294510.fasta.gz
135868.fasta.gz
388973.fasta.gz
310278.fasta.gz
697071.fasta.gz
635699.fasta.gz
153748.fasta.gz
190859.fasta.gz
599405.fasta.gz
304980.fasta.gz
258894.fasta.gz
687529.fasta.gz
599996.fasta.gz
683984.fasta.gz
418603.fasta.gz
361187.fasta.gz
307907.fasta.gz
108385.fasta.gz
150624.fasta.gz
686232.fasta.gz
325522.fasta.gz
367681.fasta.gz
258083.fasta.gz
294555.fasta.gz
362817.fasta.gz
20942.fasta.gz
120615.fasta.gz
452778.fasta.gz
44131.fasta.gz
50225.fasta.gz
343938.fasta.gz
319131.fasta.gz
123473.fasta.gz
256273.fasta.gz
457917.fasta.gz
684402.fasta.gz
394436.fasta.gz
304660.fasta.gz
144615.fasta.gz
377326.fasta.gz
405670.fasta.gz
454171.fasta.gz
695649.fasta.gz
86548.fasta.gz
11622.fasta.gz
675342.fasta.gz
238414.fasta.gz
614559.fasta.gz
54116.fasta.gz
274207.fasta.gz
194629.fasta.gz
296583.fasta.gz
272807.fasta.gz
444810.fasta.gz
105063.fasta.gz
158863.fasta.gz
625861.fasta.gz
156489.fasta.gz
170589.fasta.gz
655880.fasta.gz
274325.fasta.gz
225576.fasta.gz
156924.fasta.gz
246655.fasta.gz
369599.fasta.gz
489542.fasta.gz
605763.fasta.gz
287360.fasta.gz
299885.fasta.gz
27263.fasta.gz
527586.fasta.gz
319371.fasta.gz
687782.fasta.gz
526372.fasta.gz
245875.fasta.gz
363469.fasta.gz
473481.fasta.gz
180264.fasta.gz
385250.fasta.gz
469338.fasta.gz
467168.fasta.gz
90681.fasta.gz
310986.fasta.gz
117420.fasta.gz
105517.fasta.gz
198674.fasta.gz
286755.fasta.gz
152088.fasta.gz
383529.fasta.gz
487639.fasta.gz
683203.fasta.gz
394234.fasta.gz
394291.fasta.gz
416343.fasta.gz
696517.fasta.gz
347570.fasta.gz
341397.fasta.gz
275606.fasta.gz
266270.fasta.gz
646662.fasta.gz
114698.fasta.gz
349027.fasta.gz
13142.fasta.gz
270205.fasta.gz
626155.fasta.gz
300621.fasta.gz
566114.fasta.gz
57661.fasta.gz
448692.fasta.gz
415544.fasta.gz
256604.fasta.gz
265526.fasta.gz
188470.fasta.gz
354449.fasta.gz
673783.fasta.gz
231485.fasta.gz
110350.fasta.gz
289624.fasta.gz
695242.fasta.gz
264131.fasta.gz
272929.fasta.gz
237103.fasta.gz
255576.fasta.gz
690922.fasta.gz
467149.fasta.gz
440247.fasta.gz
489224.fasta.gz
385262.fasta.gz
368392.fasta.gz
483080.fasta.gz
299459.fasta.gz
113383.fasta.gz
88982.fasta.gz
666744.fasta.gz
201775.fasta.gz
397394.fasta.gz
267479.fasta.gz
47955.fasta.gz
262450.fasta.gz
232038.fasta.gz
246794.fasta.gz
479495.fasta.gz
86619.fasta.gz
644660.fasta.gz
169398.fasta.gz
375701.fasta.gz
356792.fasta.gz
448572.fasta.gz
229876.fasta.gz
334169.fasta.gz
625703.fasta.gz
191031.fasta.gz
113619.fasta.gz
661484.fasta.gz
668890.fasta.gz
296099.fasta.gz
496487.fasta.gz
199470.fasta.gz
316298.fasta.gz
167838.fasta.gz
164021.fasta.gz
165297.fasta.gz
627621.fasta.gz
182199.fasta.gz
160442.fasta.gz
43768.fasta.gz
246358.fasta.gz
215840.fasta.gz
287200.fasta.gz
405293.fasta.gz
283434.fasta.gz
295655.fasta.gz
384844.fasta.gz
165903.fasta.gz
445861.fasta.gz
320079.fasta.gz
46282.fasta.gz
243985.fasta.gz
315755.fasta.gz
698683.fasta.gz
153487.fasta.gz
408190.fasta.gz
257388.fasta.gz
296554.fasta.gz
94410.fasta.gz
584987.fasta.gz
88876.fasta.gz
101228.fasta.gz
127776.fasta.gz
237551.fasta.gz
426237.fasta.gz
320105.fasta.gz
383320.fasta.gz
43268.fasta.gz
26002.fasta.gz
278972.fasta.gz
454584.fasta.gz
404003.fasta.gz
162585.fasta.gz
108361.fasta.gz
269591.fasta.gz
466998.fasta.gz
658529.fasta.gz
240472.fasta.gz
628882.fasta.gz
103666.fasta.gz
245802.fasta.gz
53975.fasta.gz
676114.fasta.gz
388439.fasta.gz
391892.fasta.gz
475958.fasta.gz
136733.fasta.gz
250112.fasta.gz
361743.fasta.gz
274360.fasta.gz
190499.fasta.gz
117082.fasta.gz
219689.fasta.gz
566814.fasta.gz
306758.fasta.gz
648514.fasta.gz
665241.fasta.gz
689188.fasta.gz
283561.fasta.gz
163932.fasta.gz
109946.fasta.gz
236586.fasta.gz
242009.fasta.gz
295524.fasta.gz
394635.fasta.gz
280820.fasta.gz
507707.fasta.gz
339817.fasta.gz
169232.fasta.gz
316023.fasta.gz
202418.fasta.gz
315994.fasta.gz
215767.fasta.gz
483343.fasta.gz
247238.fasta.gz
274661.fasta.gz
385139.fasta.gz
468138.fasta.gz
343200.fasta.gz
277660.fasta.gz
57383.fasta.gz
141011.fasta.gz
315817.fasta.gz
369820.fasta.gz
25410.fasta.gz
244283.fasta.gz
191210.fasta.gz
324560.fasta.gz
370489.fasta.gz
459010.fasta.gz
613092.fasta.gz
15100.fasta.gz
223016.fasta.gz
229228.fasta.gz
620818.fasta.gz
150846.fasta.gz
391297.fasta.gz
543905.fasta.gz
260004.fasta.gz
537430.fasta.gz
49412.fasta.gz
351039.fasta.gz
166804.fasta.gz
269444.fasta.gz
544240.fasta.gz
238665.fasta.gz
19281.fasta.gz
57097.fasta.gz
607507.fasta.gz
120143.fasta.gz
313889.fasta.gz
189233.fasta.gz
131572.fasta.gz
267681.fasta.gz
387574.fasta.gz
658381.fasta.gz
181208.fasta.gz
253033.fasta.gz
402233.fasta.gz
468968.fasta.gz
48498.fasta.gz
377654.fasta.gz
232984.fasta.gz
604879.fasta.gz
161264.fasta.gz
640860.fasta.gz
267411.fasta.gz
352998.fasta.gz
439955.fasta.gz
623995.fasta.gz
241076.fasta.gz
385948.fasta.gz
279605.fasta.gz
672579.fasta.gz
153726.fasta.gz
673944.fasta.gz
363360.fasta.gz
49494.fasta.gz
368475.fasta.gz
601927.fasta.gz
310624.fasta.gz
372150.fasta.gz
109225.fasta.gz
663697.fasta.gz
680697.fasta.gz
160992.fasta.gz
44771.fasta.gz
688537.fasta.gz
485979.fasta.gz
483455.fasta.gz
98902.fasta.gz
289941.fasta.gz
318409.fasta.gz
544267.fasta.gz
194273.fasta.gz
278572.fasta.gz
644535.fasta.gz
521886.fasta.gz
120828.fasta.gz
232874.fasta.gz
277764.fasta.gz
634677.fasta.gz
153048.fasta.gz
22909.fasta.gz
191135.fasta.gz
108295.fasta.gz
373787.fasta.gz
626302.fasta.gz
313392.fasta.gz
153030.fasta.gz
310721.fasta.gz
673527.fasta.gz
666592.fasta.gz
645051.fasta.gz
207465.fasta.gz
620266.fasta.gz
102586.fasta.gz
562500.fasta.gz
267672.fasta.gz
447714.fasta.gz
152469.fasta.gz
686880.fasta.gz
290414.fasta.gz
286104.fasta.gz
633547.fasta.gz
283543.fasta.gz
196440.fasta.gz
87680.fasta.gz
86697.fasta.gz
304198.fasta.gz
374330.fasta.gz
311883.fasta.gz
106235.fasta.gz
575296.fasta.gz
404843.fasta.gz
354453.fasta.gz
394909.fasta.gz
404080.fasta.gz
136607.fasta.gz
22095.fasta.gz
301266.fasta.gz
247515.fasta.gz
354815.fasta.gz
660973.fasta.gz
163784.fasta.gz
602728.fasta.gz
594994.fasta.gz
109468.fasta.gz
321302.fasta.gz
685430.fasta.gz
152566.fasta.gz
468797.fasta.gz
534215.fasta.gz
525414.fasta.gz
693895.fasta.gz
448162.fasta.gz
630854.fasta.gz
169250.fasta.gz
626081.fasta.gz
225105.fasta.gz
470209.fasta.gz
478334.fasta.gz
653795.fasta.gz
101871.fasta.gz
265797.fasta.gz
487425.fasta.gz
261600.fasta.gz
277255.fasta.gz
376292.fasta.gz
648383.fasta.gz
395499.fasta.gz
665929.fasta.gz
691386.fasta.gz
223634.fasta.gz
526342.fasta.gz
189829.fasta.gz
192789.fasta.gz
163064.fasta.gz
276265.fasta.gz
513990.fasta.gz
354278.fasta.gz
95133.fasta.gz
201413.fasta.gz
522109.fasta.gz
538528.fasta.gz
169609.fasta.gz
564936.fasta.gz
657827.fasta.gz
166219.fasta.gz
669759.fasta.gz
287122.fasta.gz
422191.fasta.gz
626058.fasta.gz
230022.fasta.gz
222204.fasta.gz
46690.fasta.gz
607889.fasta.gz
686779.fasta.gz
662881.fasta.gz
23968.fasta.gz
97078.fasta.gz
290473.fasta.gz
479505.fasta.gz
497134.fasta.gz
222734.fasta.gz
400276.fasta.gz
208468.fasta.gz
648640.fasta.gz
671327.fasta.gz
397035.fasta.gz
691684.fasta.gz
238176.fasta.gz
99958.fasta.gz
448978.fasta.gz
416091.fasta.gz
307943.fasta.gz
526285.fasta.gz
141146.fasta.gz
265266.fasta.gz
197261.fasta.gz
389541.fasta.gz
161411.fasta.gz
390180.fasta.gz
208424.fasta.gz
339944.fasta.gz
331917.fasta.gz
679468.fasta.gz
272516.fasta.gz
615718.fasta.gz
264515.fasta.gz
639508.fasta.gz
391020.fasta.gz
388906.fasta.gz
121160.fasta.gz
152732.fasta.gz
198106.fasta.gz
261536.fasta.gz
484020.fasta.gz
281692.fasta.gz
225483.fasta.gz
285111.fasta.gz
271849.fasta.gz
162288.fasta.gz
680430.fasta.gz
50669.fasta.gz
263937.fasta.gz
361042.fasta.gz
310935.fasta.gz
166204.fasta.gz
468486.fasta.gz
120698.fasta.gz
115074.fasta.gz
633914.fasta.gz
386655.fasta.gz
255336.fasta.gz
26037.fasta.gz
425709.fasta.gz
693547.fasta.gz
118129.fasta.gz
369625.fasta.gz
514246.fasta.gz
271391.fasta.gz
697452.fasta.gz
320578.fasta.gz
698365.fasta.gz
49399.fasta.gz
676881.fasta.gz
310305.fasta.gz
315906.fasta.gz
203664.fasta.gz
181907.fasta.gz
106457.fasta.gz
575994.fasta.gz
595260.fasta.gz
649081.fasta.gz
487334.fasta.gz
648900.fasta.gz
46967.fasta.gz
368685.fasta.gz
118306.fasta.gz
543843.fasta.gz
47041.fasta.gz
347298.fasta.gz
168358.fasta.gz
545944.fasta.gz
593884.fasta.gz
85634.fasta.gz
230340.fasta.gz
390471.fasta.gz
307630.fasta.gz
341583.fasta.gz
325636.fasta.gz
467058.fasta.gz
285441.fasta.gz
563279.fasta.gz
46583.fasta.gz
90939.fasta.gz
666784.fasta.gz
689324.fasta.gz
311155.fasta.gz
641888.fasta.gz
369908.fasta.gz
679157.fasta.gz
683537.fasta.gz
644723.fasta.gz
273338.fasta.gz
488688.fasta.gz
272020.fasta.gz
656584.fasta.gz
615297.fasta.gz
508164.fasta.gz
277372.fasta.gz
299407.fasta.gz
100059.fasta.gz
43661.fasta.gz
232724.fasta.gz
324746.fasta.gz
364713.fasta.gz
230447.fasta.gz
98901.fasta.gz
219060.fasta.gz
45288.fasta.gz
88140.fasta.gz
288488.fasta.gz
87977.fasta.gz
137332.fasta.gz
354357.fasta.gz
152867.fasta.gz
18023.fasta.gz
385949.fasta.gz
386296.fasta.gz
204075.fasta.gz
256996.fasta.gz
595023.fasta.gz
655639.fasta.gz
469519.fasta.gz
398779.fasta.gz
142425.fasta.gz
648544.fasta.gz
345631.fasta.gz
94686.fasta.gz
643424.fasta.gz
123226.fasta.gz
527400.fasta.gz
199028.fasta.gz
628905.fasta.gz
488450.fasta.gz
374368.fasta.gz
249314.fasta.gz
672001.fasta.gz
357790.fasta.gz
114911.fasta.gz
284683.fasta.gz
283975.fasta.gz
100992.fasta.gz
53084.fasta.gz
200810.fasta.gz
233365.fasta.gz
665257.fasta.gz
341288.fasta.gz
265221.fasta.gz
370358.fasta.gz
351736.fasta.gz
13227.fasta.gz
667035.fasta.gz
445351.fasta.gz
260195.fasta.gz
601695.fasta.gz
395257.fasta.gz
643065.fasta.gz
253946.fasta.gz
284746.fasta.gz
316850.fasta.gz
650057.fasta.gz
569644.fasta.gz
398971.fasta.gz
194664.fasta.gz
679632.fasta.gz
280099.fasta.gz
421478.fasta.gz
354868.fasta.gz
82766.fasta.gz
393962.fasta.gz
281756.fasta.gz
116121.fasta.gz
229917.fasta.gz
681467.fasta.gz
488356.fasta.gz
423107.fasta.gz
289713.fasta.gz
663306.fasta.gz
194372.fasta.gz
431407.fasta.gz
224997.fasta.gz
400109.fasta.gz
188623.fasta.gz
263402.fasta.gz
403526.fasta.gz
447119.fasta.gz
452860.fasta.gz
382609.fasta.gz
28196.fasta.gz
603241.fasta.gz
317495.fasta.gz
19298.fasta.gz
163207.fasta.gz
415266.fasta.gz
652384.fasta.gz
121487.fasta.gz
99955.fasta.gz
42178.fasta.gz
243776.fasta.gz
317919.fasta.gz
260274.fasta.gz
207338.fasta.gz
300484.fasta.gz
427927.fasta.gz
612171.fasta.gz
238476.fasta.gz
24090.fasta.gz
113946.fasta.gz
208307.fasta.gz
17494.fasta.gz
214465.fasta.gz
690253.fasta.gz
660140.fasta.gz
695104.fasta.gz
107625.fasta.gz
616047.fasta.gz
601992.fasta.gz
514208.fasta.gz
370054.fasta.gz
400502.fasta.gz
268936.fasta.gz
698343.fasta.gz
445894.fasta.gz
25400.fasta.gz
267826.fasta.gz
642387.fasta.gz
625841.fasta.gz
179438.fasta.gz
447401.fasta.gz
285091.fasta.gz
390789.fasta.gz
118314.fasta.gz
532812.fasta.gz
350880.fasta.gz
672384.fasta.gz
390882.fasta.gz
22242.fasta.gz
222867.fasta.gz
96970.fasta.gz
157632.fasta.gz
345958.fasta.gz
267602.fasta.gz
260058.fasta.gz
301311.fasta.gz
664914.fasta.gz
446148.fasta.gz
227934.fasta.gz
99746.fasta.gz
405890.fasta.gz
264366.fasta.gz
408525.fasta.gz
376790.fasta.gz
695170.fasta.gz
600772.fasta.gz
54094.fasta.gz
267911.fasta.gz
476281.fasta.gz
347369.fasta.gz
218046.fasta.gz
122951.fasta.gz
600265.fasta.gz
378653.fasta.gz
221115.fasta.gz
253723.fasta.gz
591315.fasta.gz
122621.fasta.gz
43664.fasta.gz
144813.fasta.gz
266468.fasta.gz
17282.fasta.gz
399433.fasta.gz
645507.fasta.gz
352545.fasta.gz
113388.fasta.gz
282732.fasta.gz
103887.fasta.gz
334569.fasta.gz
321954.fasta.gz
195687.fasta.gz
651681.fasta.gz
371261.fasta.gz
100031.fasta.gz
655705.fasta.gz
352911.fasta.gz
167760.fasta.gz
194745.fasta.gz
301321.fasta.gz
363628.fasta.gz
627885.fasta.gz
537394.fasta.gz
696458.fasta.gz
358943.fasta.gz
42361.fasta.gz
47819.fasta.gz
223329.fasta.gz
242445.fasta.gz
400561.fasta.gz
340030.fasta.gz
698795.fasta.gz
136570.fasta.gz
439973.fasta.gz
141626.fasta.gz
245370.fasta.gz
598782.fasta.gz
306233.fasta.gz
468721.fasta.gz
311180.fasta.gz
195868.fasta.gz
318423.fasta.gz
425983.fasta.gz
565069.fasta.gz
319890.fasta.gz
489847.fasta.gz
120429.fasta.gz
194540.fasta.gz
652318.fasta.gz
206638.fasta.gz
349432.fasta.gz
105963.fasta.gz
674628.fasta.gz
457816.fasta.gz
223778.fasta.gz
573842.fasta.gz
543929.fasta.gz
190665.fasta.gz
332642.fasta.gz
110787.fasta.gz
130048.fasta.gz
81646.fasta.gz
232471.fasta.gz
356540.fasta.gz
50118.fasta.gz
557658.fasta.gz
604246.fasta.gz
480501.fasta.gz
534643.fasta.gz
601192.fasta.gz
321172.fasta.gz
87104.fasta.gz
236797.fasta.gz
602433.fasta.gz
465414.fasta.gz
619594.fasta.gz
245051.fasta.gz
113407.fasta.gz
107427.fasta.gz
205993.fasta.gz
287072.fasta.gz
603561.fasta.gz
153504.fasta.gz
448425.fasta.gz
245566.fasta.gz
416770.fasta.gz
598742.fasta.gz
405068.fasta.gz
473218.fasta.gz
600364.fasta.gz
201309.fasta.gz
179682.fasta.gz
493527.fasta.gz
263958.fasta.gz
277408.fasta.gz
525497.fasta.gz
249346.fasta.gz
339993.fasta.gz
180851.fasta.gz
351419.fasta.gz
655405.fasta.gz
407802.fasta.gz
401900.fasta.gz
262358.fasta.gz
255922.fasta.gz
374735.fasta.gz
348031.fasta.gz
660764.fasta.gz
611993.fasta.gz
476655.fasta.gz
432681.fasta.gz
675250.fasta.gz
446046.fasta.gz
317370.fasta.gz
464859.fasta.gz
256238.fasta.gz
403168.fasta.gz
224642.fasta.gz
362254.fasta.gz
308770.fasta.gz
258501.fasta.gz
201014.fasta.gz
231649.fasta.gz
305860.fasta.gz
626794.fasta.gz
195197.fasta.gz
490062.fasta.gz
397683.fasta.gz
249456.fasta.gz
596961.fasta.gz
208628.fasta.gz
205857.fasta.gz
162295.fasta.gz
191036.fasta.gz
612157.fasta.gz
284578.fasta.gz
122873.fasta.gz
160145.fasta.gz
191507.fasta.gz
355220.fasta.gz
492642.fasta.gz
400720.fasta.gz
527571.fasta.gz
672928.fasta.gz
216792.fasta.gz
321212.fasta.gz
408058.fasta.gz
282501.fasta.gz
678177.fasta.gz
77406.fasta.gz
161469.fasta.gz
129674.fasta.gz
388028.fasta.gz
283187.fasta.gz
258659.fasta.gz
101166.fasta.gz
220620.fasta.gz
362707.fasta.gz
247102.fasta.gz
680817.fasta.gz
110882.fasta.gz
662448.fasta.gz
550030.fasta.gz
650847.fasta.gz
205257.fasta.gz
434212.fasta.gz
44699.fasta.gz
609243.fasta.gz
535910.fasta.gz
415446.fasta.gz
473910.fasta.gz
56036.fasta.gz
130613.fasta.gz
668000.fasta.gz
467633.fasta.gz
534575.fasta.gz
205406.fasta.gz
313368.fasta.gz
464958.fasta.gz
519507.fasta.gz
313768.fasta.gz
378723.fasta.gz
206769.fasta.gz
19769.fasta.gz
467941.fasta.gz
94577.fasta.gz
645948.fasta.gz
244830.fasta.gz
321469.fasta.gz
388867.fasta.gz
237623.fasta.gz
344954.fasta.gz
604862.fasta.gz
575107.fasta.gz
666627.fasta.gz
671256.fasta.gz
676175.fasta.gz
271987.fasta.gz
526778.fasta.gz
45118.fasta.gz
95209.fasta.gz
534580.fasta.gz
443375.fasta.gz
607775.fasta.gz
385518.fasta.gz
694658.fasta.gz
258074.fasta.gz
223632.fasta.gz
687783.fasta.gz
325323.fasta.gz
156760.fasta.gz
401075.fasta.gz
110710.fasta.gz
404600.fasta.gz
605119.fasta.gz
641409.fasta.gz
353176.fasta.gz
352556.fasta.gz
90408.fasta.gz
169392.fasta.gz
347311.fasta.gz
210106.fasta.gz
394324.fasta.gz
448160.fasta.gz
222780.fasta.gz
606019.fasta.gz
448603.fasta.gz
162213.fasta.gz
510648.fasta.gz
232764.fasta.gz
264465.fasta.gz
697851.fasta.gz
656898.fasta.gz
132157.fasta.gz
43303.fasta.gz
99740.fasta.gz
110087.fasta.gz
377734.fasta.gz
85670.fasta.gz
107679.fasta.gz
386473.fasta.gz
289711.fasta.gz
655185.fasta.gz
28270.fasta.gz
85267.fasta.gz
273996.fasta.gz
634217.fasta.gz
339650.fasta.gz
453607.fasta.gz
360450.fasta.gz
158387.fasta.gz
699718.fasta.gz
618007.fasta.gz
242554.fasta.gz
292268.fasta.gz
371042.fasta.gz
605852.fasta.gz
679809.fasta.gz
643608.fasta.gz
262391.fasta.gz
191810.fasta.gz
679419.fasta.gz
82733.fasta.gz
477867.fasta.gz
646623.fasta.gz
396836.fasta.gz
300486.fasta.gz
375743.fasta.gz
179972.fasta.gz
46238.fasta.gz
197981.fasta.gz
304703.fasta.gz
289485.fasta.gz
248854.fasta.gz
454150.fasta.gz
229885.fasta.gz
286944.fasta.gz
131894.fasta.gz
316742.fasta.gz
343160.fasta.gz
486208.fasta.gz
453273.fasta.gz
233326.fasta.gz
301023.fasta.gz
374261.fasta.gz
666965.fasta.gz
672302.fasta.gz
14306.fasta.gz
680036.fasta.gz
698625.fasta.gz
125266.fasta.gz
100597.fasta.gz
244953.fasta.gz
306283.fasta.gz
312262.fasta.gz
190254.fasta.gz
542966.fasta.gz
598822.fasta.gz
237990.fasta.gz
423553.fasta.gz
453354.fasta.gz
239010.fasta.gz
106247.fasta.gz
219352.fasta.gz
88042.fasta.gz
132497.fasta.gz
673086.fasta.gz
188391.fasta.gz
150702.fasta.gz
233214.fasta.gz
90336.fasta.gz
22749.fasta.gz
448732.fasta.gz
320026.fasta.gz
487502.fasta.gz
245636.fasta.gz
25014.fasta.gz
594267.fasta.gz
81771.fasta.gz
316050.fasta.gz
123552.fasta.gz
203020.fasta.gz
554577.fasta.gz
391431.fasta.gz
224043.fasta.gz
209519.fasta.gz
394970.fasta.gz
675066.fasta.gz
203891.fasta.gz
203275.fasta.gz
377708.fasta.gz
391654.fasta.gz
594312.fasta.gz
530536.fasta.gz
655710.fasta.gz
247063.fasta.gz
159283.fasta.gz
594940.fasta.gz
346590.fasta.gz
648048.fasta.gz
325831.fasta.gz
232656.fasta.gz
271977.fasta.gz
42227.fasta.gz
164894.fasta.gz
55602.fasta.gz
695373.fasta.gz
269143.fasta.gz
514173.fasta.gz
432753.fasta.gz
681058.fasta.gz
370775.fasta.gz
97528.fasta.gz
372605.fasta.gz
117160.fasta.gz
227597.fasta.gz
267640.fasta.gz
280518.fasta.gz
192863.fasta.gz
313537.fasta.gz
405750.fasta.gz
281171.fasta.gz
265228.fasta.gz
379914.fasta.gz
45184.fasta.gz
180449.fasta.gz
321613.fasta.gz
228335.fasta.gz
623935.fasta.gz
270883.fasta.gz
108942.fasta.gz
655213.fasta.gz
488641.fasta.gz
225162.fasta.gz
602407.fasta.gz
674260.fasta.gz
696991.fasta.gz
599900.fasta.gz
121065.fasta.gz
50515.fasta.gz
277192.fasta.gz
200538.fasta.gz
131576.fasta.gz
689196.fasta.gz
317928.fasta.gz
673560.fasta.gz
341130.fasta.gz
278199.fasta.gz
325466.fasta.gz
383383.fasta.gz
280621.fasta.gz
266440.fasta.gz
44008.fasta.gz
136055.fasta.gz
81040.fasta.gz
236727.fasta.gz
466225.fasta.gz
255613.fasta.gz
27284.fasta.gz
264679.fasta.gz
171069.fasta.gz
476646.fasta.gz
331395.fasta.gz
225788.fasta.gz
98981.fasta.gz
309118.fasta.gz
28060.fasta.gz
277432.fasta.gz
469442.fasta.gz
602396.fasta.gz
616143.fasta.gz
695091.fasta.gz
260318.fasta.gz
28454.fasta.gz
604644.fasta.gz
370292.fasta.gz
117052.fasta.gz
218151.fasta.gz
232441.fasta.gz
96120.fasta.gz
49269.fasta.gz
137705.fasta.gz
180522.fasta.gz
87938.fasta.gz
597929.fasta.gz
300629.fasta.gz
661001.fasta.gz
192783.fasta.gz
125550.fasta.gz
174430.fasta.gz
384781.fasta.gz
394978.fasta.gz
188659.fasta.gz
377537.fasta.gz
89246.fasta.gz
349022.fasta.gz
390856.fasta.gz
310588.fasta.gz
228323.fasta.gz
260621.fasta.gz
357275.fasta.gz
127930.fasta.gz
240812.fasta.gz
438043.fasta.gz
321567.fasta.gz
11466.fasta.gz
401944.fasta.gz
244290.fasta.gz
135753.fasta.gz
237215.fasta.gz
636236.fasta.gz
494966.fasta.gz
402411.fasta.gz
253464.fasta.gz
313621.fasta.gz
358832.fasta.gz
214500.fasta.gz
666021.fasta.gz
102387.fasta.gz
676304.fasta.gz
57997.fasta.gz
166318.fasta.gz
100677.fasta.gz
673082.fasta.gz
275152.fasta.gz
423612.fasta.gz
47982.fasta.gz
325379.fasta.gz
273111.fasta.gz
525600.fasta.gz
625740.fasta.gz
595734.fasta.gz
319126.fasta.gz
86577.fasta.gz
483224.fasta.gz
258354.fasta.gz
699525.fasta.gz
483372.fasta.gz
247638.fasta.gz
195015.fasta.gz
261303.fasta.gz
401768.fasta.gz
624059.fasta.gz
305035.fasta.gz
55532.fasta.gz
107403.fasta.gz
496571.fasta.gz
82679.fasta.gz
190197.fasta.gz
13730.fasta.gz
527715.fasta.gz
695042.fasta.gz
257805.fasta.gz
330720.fasta.gz
496398.fasta.gz
634557.fasta.gz
672313.fasta.gz
694977.fasta.gz
257974.fasta.gz
698582.fasta.gz
105655.fasta.gz
257061.fasta.gz
693444.fasta.gz
625658.fasta.gz
597203.fasta.gz
252986.fasta.gz
369228.fasta.gz
406801.fasta.gz
511121.fasta.gz
122519.fasta.gz
447222.fasta.gz
400099.fasta.gz
268250.fasta.gz
170652.fasta.gz
527045.fasta.gz
237198.fasta.gz
167169.fasta.gz
635307.fasta.gz
52309.fasta.gz
632379.fasta.gz
188358.fasta.gz
634027.fasta.gz
100072.fasta.gz
47059.fasta.gz
256440.fasta.gz
415550.fasta.gz
400088.fasta.gz
17990.fasta.gz
46641.fasta.gz
237844.fasta.gz
335534.fasta.gz
359044.fasta.gz
101382.fasta.gz
616140.fasta.gz
649995.fasta.gz
206305.fasta.gz
47028.fasta.gz
334196.fasta.gz
272258.fasta.gz
244516.fasta.gz
311663.fasta.gz
509246.fasta.gz
120218.fasta.gz
272937.fasta.gz
117398.fasta.gz
98676.fasta.gz
601166.fasta.gz
368130.fasta.gz
639306.fasta.gz
96422.fasta.gz
369627.fasta.gz
608444.fasta.gz
378005.fasta.gz
488254.fasta.gz
424905.fasta.gz
235507.fasta.gz
330533.fasta.gz
236669.fasta.gz
23392.fasta.gz
160575.fasta.gz
289723.fasta.gz
125403.fasta.gz
473657.fasta.gz
627884.fasta.gz
261401.fasta.gz
95490.fasta.gz
298790.fasta.gz
264329.fasta.gz
136635.fasta.gz
575013.fasta.gz
274140.fasta.gz
179937.fasta.gz
688549.fasta.gz
393680.fasta.gz
403989.fasta.gz
698051.fasta.gz
158731.fasta.gz
405508.fasta.gz
197396.fasta.gz
52808.fasta.gz
53767.fasta.gz
170763.fasta.gz
352171.fasta.gz
415178.fasta.gz
468471.fasta.gz
45129.fasta.gz
637689.fasta.gz
260330.fasta.gz
153241.fasta.gz
354283.fasta.gz
666640.fasta.gz
164642.fasta.gz
369454.fasta.gz
372141.fasta.gz
223285.fasta.gz
189212.fasta.gz
617549.fasta.gz
120038.fasta.gz
465581.fasta.gz
105588.fasta.gz
676724.fasta.gz
341609.fasta.gz
259027.fasta.gz
259187.fasta.gz
97016.fasta.gz
235589.fasta.gz
661639.fasta.gz
114245.fasta.gz
304666.fasta.gz
627643.fasta.gz
656795.fasta.gz
97096.fasta.gz
106498.fasta.gz
215806.fasta.gz
109964.fasta.gz
313451.fasta.gz
688822.fasta.gz
321885.fasta.gz
225078.fasta.gz
204051.fasta.gz
163114.fasta.gz
90734.fasta.gz
307555.fasta.gz
278968.fasta.gz
657918.fasta.gz
560600.fasta.gz
362248.fasta.gz
380307.fasta.gz
597070.fasta.gz
115248.fasta.gz
88499.fasta.gz
669209.fasta.gz
120436.fasta.gz
270598.fasta.gz
191071.fasta.gz
24484.fasta.gz
107481.fasta.gz
50907.fasta.gz
310105.fasta.gz
166366.fasta.gz
81913.fasta.gz
58130.fasta.gz
320074.fasta.gz
376973.fasta.gz
199336.fasta.gz
284159.fasta.gz
600747.fasta.gz
189751.fasta.gz
676556.fasta.gz
205395.fasta.gz
169872.fasta.gz
437726.fasta.gz
358869.fasta.gz
18039.fasta.gz
227234.fasta.gz
84940.fasta.gz
286954.fasta.gz
591151.fasta.gz
307212.fasta.gz
113484.fasta.gz
630850.fasta.gz
166816.fasta.gz
279564.fasta.gz
165535.fasta.gz
381959.fasta.gz
286661.fasta.gz
478908.fasta.gz
128283.fasta.gz
606770.fasta.gz
230244.fasta.gz
190701.fasta.gz
221535.fasta.gz
344269.fasta.gz
265784.fasta.gz
282415.fasta.gz
654008.fasta.gz
669532.fasta.gz
526618.fasta.gz
305503.fasta.gz
447829.fasta.gz
383649.fasta.gz
629169.fasta.gz
108159.fasta.gz
354795.fasta.gz
299437.fasta.gz
352329.fasta.gz
405281.fasta.gz
278983.fasta.gz
198681.fasta.gz
24914.fasta.gz
648473.fasta.gz
677676.fasta.gz
105989.fasta.gz
468353.fasta.gz
163169.fasta.gz
54247.fasta.gz
423025.fasta.gz
53299.fasta.gz
663345.fasta.gz
405990.fasta.gz
27956.fasta.gz
189744.fasta.gz
275650.fasta.gz
190436.fasta.gz
378607.fasta.gz
315403.fasta.gz
253335.fasta.gz
591246.fasta.gz
46175.fasta.gz
86274.fasta.gz
361729.fasta.gz
167226.fasta.gz
126274.fasta.gz
96747.fasta.gz
262058.fasta.gz
261393.fasta.gz
641290.fasta.gz
695034.fasta.gz
280501.fasta.gz
142088.fasta.gz
677582.fasta.gz
698531.fasta.gz
426732.fasta.gz
201840.fasta.gz
688781.fasta.gz
290805.fasta.gz
372085.fasta.gz
273243.fasta.gz
127044.fasta.gz
130989.fasta.gz
45807.fasta.gz
679783.fasta.gz
223913.fasta.gz
334672.fasta.gz
245827.fasta.gz
219043.fasta.gz
107550.fasta.gz
226397.fasta.gz
348005.fasta.gz
27681.fasta.gz
248198.fasta.gz
447915.fasta.gz
100990.fasta.gz
42831.fasta.gz
226163.fasta.gz
442980.fasta.gz
658213.fasta.gz
274730.fasta.gz
660963.fasta.gz
492369.fasta.gz
210062.fasta.gz
192812.fasta.gz
672287.fasta.gz
289901.fasta.gz
247549.fasta.gz
196943.fasta.gz
141597.fasta.gz
351955.fasta.gz
473059.fasta.gz
27891.fasta.gz
377343.fasta.gz
682619.fasta.gz
614521.fasta.gz
263375.fasta.gz
43975.fasta.gz
152080.fasta.gz
603544.fasta.gz
157882.fasta.gz
466981.fasta.gz
699573.fasta.gz
203857.fasta.gz
85121.fasta.gz
607685.fasta.gz
268497.fasta.gz
308553.fasta.gz
277257.fasta.gz
648005.fasta.gz
228122.fasta.gz
168144.fasta.gz
293316.fasta.gz
214621.fasta.gz
168532.fasta.gz
668992.fasta.gz
21822.fasta.gz
390270.fasta.gz
641326.fasta.gz
676572.fasta.gz
244004.fasta.gz
348968.fasta.gz
652285.fasta.gz
306915.fasta.gz
301341.fasta.gz
391286.fasta.gz
285422.fasta.gz
98045.fasta.gz
625998.fasta.gz
166570.fasta.gz
404614.fasta.gz
306795.fasta.gz
364121.fasta.gz
310649.fasta.gz
95069.fasta.gz
258486.fasta.gz
682980.fasta.gz
376034.fasta.gz
633967.fasta.gz
303705.fasta.gz
419964.fasta.gz
445372.fasta.gz
628459.fasta.gz
221102.fasta.gz
266156.fasta.gz
198197.fasta.gz
97480.fasta.gz
315019.fasta.gz
195352.fasta.gz
48843.fasta.gz
271651.fasta.gz
158174.fasta.gz
688561.fasta.gz
658108.fasta.gz
325586.fasta.gz
218326.fasta.gz
130595.fasta.gz
359008.fasta.gz
283001.fasta.gz
193095.fasta.gz
238651.fasta.gz
306764.fasta.gz
152514.fasta.gz
161033.fasta.gz
626304.fasta.gz
208869.fasta.gz
97700.fasta.gz
24736.fasta.gz
273631.fasta.gz
57882.fasta.gz
216047.fasta.gz
270778.fasta.gz
208602.fasta.gz
378620.fasta.gz
216184.fasta.gz
201336.fasta.gz
374298.fasta.gz
51498.fasta.gz
667208.fasta.gz
421543.fasta.gz
262321.fasta.gz
566747.fasta.gz
313341.fasta.gz
224115.fasta.gz
672067.fasta.gz
607778.fasta.gz
180844.fasta.gz
57151.fasta.gz
449111.fasta.gz
676875.fasta.gz
101076.fasta.gz
569768.fasta.gz
398007.fasta.gz
55981.fasta.gz
259400.fasta.gz
469331.fasta.gz
109284.fasta.gz
525617.fasta.gz
496485.fasta.gz
641836.fasta.gz
598050.fasta.gz
276591.fasta.gz
242141.fasta.gz
263385.fasta.gz
267153.fasta.gz
114060.fasta.gz
276889.fasta.gz
367070.fasta.gz
47640.fasta.gz
123505.fasta.gz
634164.fasta.gz
669171.fasta.gz
630074.fasta.gz
225273.fasta.gz
627895.fasta.gz
595061.fasta.gz
231440.fasta.gz
308901.fasta.gz
202279.fasta.gz
685651.fasta.gz
391231.fasta.gz
476130.fasta.gz
158805.fasta.gz
241382.fasta.gz
655858.fasta.gz
640414.fasta.gz
273557.fasta.gz
210188.fasta.gz
197158.fasta.gz
115872.fasta.gz
101844.fasta.gz
127823.fasta.gz
119307.fasta.gz
527074.fasta.gz
273278.fasta.gz
269043.fasta.gz
221593.fasta.gz
192477.fasta.gz
27455.fasta.gz
320274.fasta.gz
203914.fasta.gz
94467.fasta.gz
253145.fasta.gz
208584.fasta.gz
207043.fasta.gz
620275.fasta.gz
627176.fasta.gz
645966.fasta.gz
52168.fasta.gz
190689.fasta.gz
16182.fasta.gz
544154.fasta.gz
388770.fasta.gz
195955.fasta.gz
189238.fasta.gz
121820.fasta.gz
141122.fasta.gz
171700.fasta.gz
423283.fasta.gz
669734.fasta.gz
236853.fasta.gz
157080.fasta.gz
356537.fasta.gz
216757.fasta.gz
626237.fasta.gz
99169.fasta.gz
114539.fasta.gz
132998.fasta.gz
406715.fasta.gz
641846.fasta.gz
527232.fasta.gz
290126.fasta.gz
163928.fasta.gz
470906.fasta.gz
443376.fasta.gz
95834.fasta.gz
109555.fasta.gz
189803.fasta.gz
205304.fasta.gz
519538.fasta.gz
643606.fasta.gz
310656.fasta.gz
372019.fasta.gz
189175.fasta.gz
332164.fasta.gz
672565.fasta.gz
11741.fasta.gz
621022.fasta.gz
527813.fasta.gz
263325.fasta.gz
641378.fasta.gz
53702.fasta.gz
593264.fasta.gz
283895.fasta.gz
86175.fasta.gz
469462.fasta.gz
167628.fasta.gz
326386.fasta.gz
458175.fasta.gz
125531.fasta.gz
236273.fasta.gz
544298.fasta.gz
650208.fasta.gz
271420.fasta.gz
289464.fasta.gz
534395.fasta.gz
276622.fasta.gz
394998.fasta.gz
394391.fasta.gz
678955.fasta.gz
152584.fasta.gz
49995.fasta.gz
314213.fasta.gz
394595.fasta.gz
363417.fasta.gz
110421.fasta.gz
356731.fasta.gz
465480.fasta.gz
349928.fasta.gz
140584.fasta.gz
356303.fasta.gz
527248.fasta.gz
377985.fasta.gz
695319.fasta.gz
24479.fasta.gz
305018.fasta.gz
287143.fasta.gz
105136.fasta.gz
106934.fasta.gz
594371.fasta.gz
644369.fasta.gz
136443.fasta.gz
254950.fasta.gz
118425.fasta.gz
109274.fasta.gz
341325.fasta.gz
271770.fasta.gz
534253.fasta.gz
480214.fasta.gz
99584.fasta.gz
98734.fasta.gz
538424.fasta.gz
527530.fasta.gz
661409.fasta.gz
44957.fasta.gz
247564.fasta.gz
564999.fasta.gz
655591.fasta.gz
224346.fasta.gz
125206.fasta.gz
526404.fasta.gz
41826.fasta.gz
374372.fasta.gz
274675.fasta.gz
276660.fasta.gz
287344.fasta.gz
652290.fasta.gz
276851.fasta.gz
110586.fasta.gz
272105.fasta.gz
674451.fasta.gz
269191.fasta.gz
170414.fasta.gz
645218.fasta.gz
469638.fasta.gz
285205.fasta.gz
195974.fasta.gz
42150.fasta.gz
388586.fasta.gz
115870.fasta.gz
466682.fasta.gz
292038.fasta.gz
127390.fasta.gz
282137.fasta.gz
279072.fasta.gz
675777.fasta.gz
46555.fasta.gz
665698.fasta.gz
236552.fasta.gz
439583.fasta.gz
682178.fasta.gz
257297.fasta.gz
525725.fasta.gz
259494.fasta.gz
46100.fasta.gz
217884.fasta.gz
289767.fasta.gz
275538.fasta.gz
683666.fasta.gz
495787.fasta.gz
244200.fasta.gz
215571.fasta.gz
168702.fasta.gz
250284.fasta.gz
368699.fasta.gz
405923.fasta.gz
400637.fasta.gz
188918.fasta.gz
591160.fasta.gz
658179.fasta.gz
180134.fasta.gz
620284.fasta.gz
295472.fasta.gz
676322.fasta.gz
393161.fasta.gz
338505.fasta.gz
402824.fasta.gz
679564.fasta.gz
663079.fasta.gz
666922.fasta.gz
197888.fasta.gz
49164.fasta.gz
99990.fasta.gz
25708.fasta.gz
283534.fasta.gz
225893.fasta.gz
674434.fasta.gz
23140.fasta.gz
363313.fasta.gz
440862.fasta.gz
696232.fasta.gz
161502.fasta.gz
171694.fasta.gz
309739.fasta.gz
282125.fasta.gz
179121.fasta.gz
447824.fasta.gz
674246.fasta.gz
402618.fasta.gz
653122.fasta.gz
646108.fasta.gz
276317.fasta.gz
45450.fasta.gz
384897.fasta.gz
56168.fasta.gz
453670.fasta.gz
256795.fasta.gz
641868.fasta.gz
475015.fasta.gz
156483.fasta.gz
380817.fasta.gz
352996.fasta.gz
119143.fasta.gz
379180.fasta.gz
121084.fasta.gz
359982.fasta.gz
426763.fasta.gz
272251.fasta.gz
283660.fasta.gz
211169.fasta.gz
479024.fasta.gz
299861.fasta.gz
607013.fasta.gz
203949.fasta.gz
237028.fasta.gz
602688.fasta.gz
259382.fasta.gz
248356.fasta.gz
23917.fasta.gz
383088.fasta.gz
369693.fasta.gz
613887.fasta.gz
169268.fasta.gz
369662.fasta.gz
659301.fasta.gz
205462.fasta.gz
195615.fasta.gz
289297.fasta.gz
296125.fasta.gz
239748.fasta.gz
119278.fasta.gz
604248.fasta.gz
208719.fasta.gz
690673.fasta.gz
141086.fasta.gz
257936.fasta.gz
57750.fasta.gz
651656.fasta.gz
113068.fasta.gz
210550.fasta.gz
336454.fasta.gz
157884.fasta.gz
283380.fasta.gz
189261.fasta.gz
526855.fasta.gz
201967.fasta.gz
312038.fasta.gz
232458.fasta.gz
159888.fasta.gz
665199.fasta.gz
673337.fasta.gz
286769.fasta.gz
48659.fasta.gz
288125.fasta.gz
230430.fasta.gz
352132.fasta.gz
607077.fasta.gz
19412.fasta.gz
288922.fasta.gz
650495.fasta.gz
191825.fasta.gz
532885.fasta.gz
248275.fasta.gz
164099.fasta.gz
683560.fasta.gz
223297.fasta.gz
348160.fasta.gz
132663.fasta.gz
597990.fasta.gz
683605.fasta.gz
191471.fasta.gz
123018.fasta.gz
641092.fasta.gz
238525.fasta.gz
125192.fasta.gz
274977.fasta.gz
594727.fasta.gz
215528.fasta.gz
527455.fasta.gz
347861.fasta.gz
605988.fasta.gz
170033.fasta.gz
385172.fasta.gz
560843.fasta.gz
87808.fasta.gz
633953.fasta.gz
119501.fasta.gz
617564.fasta.gz
314127.fasta.gz
290378.fasta.gz
334542.fasta.gz
597948.fasta.gz
197769.fasta.gz
478297.fasta.gz
222230.fasta.gz
388003.fasta.gz
374503.fasta.gz
628391.fasta.gz
255349.fasta.gz
22824.fasta.gz
416382.fasta.gz
695584.fasta.gz
82701.fasta.gz
181073.fasta.gz
465226.fasta.gz
431565.fasta.gz
389555.fasta.gz
163320.fasta.gz
249080.fasta.gz
652468.fasta.gz
557772.fasta.gz
115192.fasta.gz
420659.fasta.gz
374494.fasta.gz
118173.fasta.gz
377644.fasta.gz
627263.fasta.gz
23990.fasta.gz
243583.fasta.gz
577387.fasta.gz
388559.fasta.gz
273092.fasta.gz
275024.fasta.gz
452751.fasta.gz
633084.fasta.gz
153193.fasta.gz
269065.fasta.gz
687867.fasta.gz
613724.fasta.gz
242936.fasta.gz
281162.fasta.gz
266160.fasta.gz
690314.fasta.gz
398742.fasta.gz
388989.fasta.gz
162053.fasta.gz
382489.fasta.gz
232955.fasta.gz
161926.fasta.gz
88167.fasta.gz
99533.fasta.gz
239078.fasta.gz
46268.fasta.gz
472397.fasta.gz
650527.fasta.gz
352422.fasta.gz
45698.fasta.gz
217060.fasta.gz
194679.fasta.gz
262636.fasta.gz
361410.fasta.gz
655843.fasta.gz
125415.fasta.gz
217081.fasta.gz
390826.fasta.gz
304994.fasta.gz
650330.fasta.gz
113133.fasta.gz
189474.fasta.gz
457775.fasta.gz
223095.fasta.gz
370359.fasta.gz
233325.fasta.gz
150833.fasta.gz
101655.fasta.gz
96863.fasta.gz
678160.fasta.gz
347943.fasta.gz
340055.fasta.gz
645060.fasta.gz
687776.fasta.gz
166506.fasta.gz
94383.fasta.gz
318636.fasta.gz
110688.fasta.gz
591483.fasta.gz
646998.fasta.gz
311941.fasta.gz
585042.fasta.gz
268770.fasta.gz
208706.fasta.gz
255624.fasta.gz
371037.fasta.gz
351683.fasta.gz
50967.fasta.gz
259292.fasta.gz
655876.fasta.gz
151078.fasta.gz
247210.fasta.gz
14711.fasta.gz
347071.fasta.gz
197251.fasta.gz
575250.fasta.gz
465565.fasta.gz
27464.fasta.gz
361512.fasta.gz
468377.fasta.gz
350004.fasta.gz
231068.fasta.gz
485564.fasta.gz
278614.fasta.gz
189288.fasta.gz
375843.fasta.gz
225080.fasta.gz
218294.fasta.gz
620922.fasta.gz
49806.fasta.gz
390506.fasta.gz
296164.fasta.gz
300327.fasta.gz
88098.fasta.gz
685469.fasta.gz
279740.fasta.gz
498439.fasta.gz
468475.fasta.gz
525665.fasta.gz
256749.fasta.gz
661477.fasta.gz
43094.fasta.gz
55067.fasta.gz
52091.fasta.gz
388031.fasta.gz
381345.fasta.gz
387657.fasta.gz
389900.fasta.gz
119458.fasta.gz
682905.fasta.gz
626257.fasta.gz
400641.fasta.gz
44377.fasta.gz
391121.fasta.gz
299249.fasta.gz
84961.fasta.gz
348030.fasta.gz
205379.fasta.gz
684522.fasta.gz
566143.fasta.gz
514091.fasta.gz
682433.fasta.gz
672537.fasta.gz
603526.fasta.gz
83243.fasta.gz
137407.fasta.gz
352478.fasta.gz
25971.fasta.gz
133409.fasta.gz
153608.fasta.gz
650162.fasta.gz
473447.fasta.gz
550381.fasta.gz
157081.fasta.gz
53164.fasta.gz
650991.fasta.gz
45405.fasta.gz
17259.fasta.gz
198952.fasta.gz
18375.fasta.gz
262528.fasta.gz
403994.fasta.gz
255795.fasta.gz
478308.fasta.gz
207784.fasta.gz
197976.fasta.gz
449995.fasta.gz
279851.fasta.gz
377652.fasta.gz
613094.fasta.gz
362774.fasta.gz
426038.fasta.gz
288178.fasta.gz
244664.fasta.gz
672378.fasta.gz
86219.fasta.gz
210536.fasta.gz
647736.fasta.gz
153121.fasta.gz
697373.fasta.gz
260062.fasta.gz
46445.fasta.gz
650215.fasta.gz
222080.fasta.gz
369973.fasta.gz
181245.fasta.gz
387256.fasta.gz
21884.fasta.gz
115578.fasta.gz
283705.fasta.gz
225550.fasta.gz
561379.fasta.gz
398235.fasta.gz
593942.fasta.gz
44237.fasta.gz
247628.fasta.gz
306097.fasta.gz
278158.fasta.gz
375684.fasta.gz
205031.fasta.gz
683399.fasta.gz
354811.fasta.gz
253273.fasta.gz
679681.fasta.gz
252726.fasta.gz
231841.fasta.gz
663679.fasta.gz
89329.fasta.gz
204915.fasta.gz
469531.fasta.gz
437140.fasta.gz
475865.fasta.gz
372560.fasta.gz
647415.fasta.gz
55484.fasta.gz
246812.fasta.gz
425503.fasta.gz
245368.fasta.gz
135920.fasta.gz
85927.fasta.gz
479517.fasta.gz
415592.fasta.gz
270035.fasta.gz
673907.fasta.gz
240025.fasta.gz
42914.fasta.gz
400639.fasta.gz
44782.fasta.gz
475613.fasta.gz
653844.fasta.gz
605167.fasta.gz
387316.fasta.gz
94100.fasta.gz
49817.fasta.gz
46525.fasta.gz
699518.fasta.gz
161825.fasta.gz
86410.fasta.gz
12402.fasta.gz
321646.fasta.gz
299723.fasta.gz
226283.fasta.gz
89344.fasta.gz
136411.fasta.gz
50325.fasta.gz
487484.fasta.gz
156881.fasta.gz
379997.fasta.gz
573999.fasta.gz
514340.fasta.gz
153270.fasta.gz
254190.fasta.gz
128009.fasta.gz
464964.fasta.gz
319845.fasta.gz
287171.fasta.gz
223500.fasta.gz
318117.fasta.gz
316801.fasta.gz
494126.fasta.gz
107838.fasta.gz
385111.fasta.gz
349497.fasta.gz
24776.fasta.gz
324772.fasta.gz
290825.fasta.gz
563659.fasta.gz
648702.fasta.gz
28618.fasta.gz
623565.fasta.gz
239795.fasta.gz
487709.fasta.gz
280407.fasta.gz
400254.fasta.gz
23895.fasta.gz
602733.fasta.gz
301494.fasta.gz
231566.fasta.gz
98963.fasta.gz
385665.fasta.gz
45286.fasta.gz
416337.fasta.gz
236511.fasta.gz
283860.fasta.gz
290054.fasta.gz
253570.fasta.gz
388655.fasta.gz
180339.fasta.gz
404533.fasta.gz
225183.fasta.gz
252857.fasta.gz
261810.fasta.gz
244380.fasta.gz
315954.fasta.gz
144568.fasta.gz
441573.fasta.gz
248285.fasta.gz
282319.fasta.gz
87625.fasta.gz
263316.fasta.gz
43774.fasta.gz
467488.fasta.gz
152832.fasta.gz
49768.fasta.gz
244716.fasta.gz
89105.fasta.gz
224602.fasta.gz
537808.fasta.gz
441946.fasta.gz
441851.fasta.gz
614536.fasta.gz
526418.fasta.gz
605698.fasta.gz
635232.fasta.gz
119380.fasta.gz
259306.fasta.gz
369512.fasta.gz
659389.fasta.gz
601606.fasta.gz
368282.fasta.gz
375915.fasta.gz
159584.fasta.gz
648644.fasta.gz
649378.fasta.gz
267761.fasta.gz
607569.fasta.gz
222712.fasta.gz
331723.fasta.gz
216348.fasta.gz
264827.fasta.gz
136196.fasta.gz
83719.fasta.gz
256864.fasta.gz
401073.fasta.gz
385670.fasta.gz
467998.fasta.gz
639176.fasta.gz
118086.fasta.gz
308156.fasta.gz
406279.fasta.gz
196869.fasta.gz
232517.fasta.gz
286029.fasta.gz
282656.fasta.gz
28630.fasta.gz
216518.fasta.gz
469153.fasta.gz
642133.fasta.gz
385511.fasta.gz
334705.fasta.gz
662913.fasta.gz
46477.fasta.gz
258211.fasta.gz
307291.fasta.gz
672899.fasta.gz
89299.fasta.gz
672418.fasta.gz
104128.fasta.gz
687681.fasta.gz
127932.fasta.gz
697545.fasta.gz
529172.fasta.gz
180111.fasta.gz
306406.fasta.gz
666459.fasta.gz
97138.fasta.gz
189429.fasta.gz
243647.fasta.gz
467880.fasta.gz
158294.fasta.gz
657080.fasta.gz
132582.fasta.gz
159680.fasta.gz
252910.fasta.gz
360364.fasta.gz
279771.fasta.gz
310375.fasta.gz
280647.fasta.gz
180116.fasta.gz
360767.fasta.gz
627950.fasta.gz
534484.fasta.gz
339954.fasta.gz
201779.fasta.gz
425054.fasta.gz
602962.fasta.gz
346819.fasta.gz
88106.fasta.gz
678690.fasta.gz
475926.fasta.gz
374201.fasta.gz
493528.fasta.gz
223650.fasta.gz
218346.fasta.gz
404026.fasta.gz
467119.fasta.gz
239188.fasta.gz
158519.fasta.gz
248239.fasta.gz
478830.fasta.gz
657871.fasta.gz
690312.fasta.gz
308064.fasta.gz
170149.fasta.gz
359990.fasta.gz
139997.fasta.gz
137337.fasta.gz
48253.fasta.gz
363100.fasta.gz
569880.fasta.gz
87125.fasta.gz
170285.fasta.gz
527425.fasta.gz
256490.fasta.gz
311988.fasta.gz
115308.fasta.gz
14090.fasta.gz
360021.fasta.gz
255164.fasta.gz
237500.fasta.gz
362399.fasta.gz
356547.fasta.gz
650466.fasta.gz
286093.fasta.gz
224276.fasta.gz
255575.fasta.gz
85026.fasta.gz
385574.fasta.gz
104703.fasta.gz
111440.fasta.gz
606898.fasta.gz
279919.fasta.gz
127355.fasta.gz
478079.fasta.gz
269664.fasta.gz
197003.fasta.gz
190697.fasta.gz
216012.fasta.gz
321568.fasta.gz
249147.fasta.gz
162597.fasta.gz
597824.fasta.gz
698046.fasta.gz
619628.fasta.gz
475740.fasta.gz
398019.fasta.gz
400985.fasta.gz
646907.fasta.gz
307416.fasta.gz
625290.fasta.gz
661498.fasta.gz
264954.fasta.gz
191458.fasta.gz
263390.fasta.gz
140989.fasta.gz
231527.fasta.gz
254655.fasta.gz
674264.fasta.gz
300171.fasta.gz
627317.fasta.gz
347541.fasta.gz
191493.fasta.gz
671911.fasta.gz
266891.fasta.gz
223879.fasta.gz
113085.fasta.gz
600880.fasta.gz
402840.fasta.gz
263782.fasta.gz
607142.fasta.gz
401360.fasta.gz
44702.fasta.gz
98602.fasta.gz
423598.fasta.gz
642825.fasta.gz
219632.fasta.gz
195259.fasta.gz
317497.fasta.gz
455008.fasta.gz
163103.fasta.gz
379785.fasta.gz
317961.fasta.gz
271803.fasta.gz
658193.fasta.gz
120987.fasta.gz
162021.fasta.gz
170199.fasta.gz
321144.fasta.gz
237496.fasta.gz
178916.fasta.gz
295731.fasta.gz
648084.fasta.gz
620813.fasta.gz
600022.fasta.gz
127218.fasta.gz
157152.fasta.gz
418984.fasta.gz
393945.fasta.gz
299111.fasta.gz
104554.fasta.gz
537152.fasta.gz
596145.fasta.gz
431665.fasta.gz
188498.fasta.gz
658754.fasta.gz
661222.fasta.gz
367013.fasta.gz
181921.fasta.gz
294196.fasta.gz
195829.fasta.gz
104209.fasta.gz
420261.fasta.gz
610017.fasta.gz
532879.fasta.gz
604547.fasta.gz
345634.fasta.gz
216177.fasta.gz
609116.fasta.gz
612056.fasta.gz
600956.fasta.gz
347116.fasta.gz
404209.fasta.gz
465412.fasta.gz
349536.fasta.gz
543943.fasta.gz
144102.fasta.gz
165367.fasta.gz
446949.fasta.gz
694967.fasta.gz
348817.fasta.gz
248074.fasta.gz
647693.fasta.gz
225206.fasta.gz
575401.fasta.gz
677834.fasta.gz
382253.fasta.gz
127012.fasta.gz
27979.fasta.gz
233373.fasta.gz
241283.fasta.gz
287029.fasta.gz
405576.fasta.gz
551806.fasta.gz
650334.fasta.gz
197394.fasta.gz
256430.fasta.gz
122921.fasta.gz
180451.fasta.gz
314612.fasta.gz
108641.fasta.gz
440976.fasta.gz
57133.fasta.gz
221761.fasta.gz
275895.fasta.gz
332622.fasta.gz
219409.fasta.gz
218440.fasta.gz
347186.fasta.gz
16345.fasta.gz
400435.fasta.gz
215452.fasta.gz
663096.fasta.gz
674351.fasta.gz
335506.fasta.gz
159461.fasta.gz
164530.fasta.gz
215820.fasta.gz
48277.fasta.gz
371777.fasta.gz
691816.fasta.gz
121718.fasta.gz
120584.fasta.gz
354630.fasta.gz
190602.fasta.gz
205051.fasta.gz
304023.fasta.gz
664782.fasta.gz
469799.fasta.gz
236134.fasta.gz
16092.fasta.gz
397325.fasta.gz
268357.fasta.gz
82694.fasta.gz
201375.fasta.gz
339208.fasta.gz
660656.fasta.gz
86105.fasta.gz
669774.fasta.gz
197299.fasta.gz
104674.fasta.gz
27388.fasta.gz
385540.fasta.gz
206900.fasta.gz
666927.fasta.gz
288334.fasta.gz
316368.fasta.gz
249170.fasta.gz
626510.fasta.gz
88502.fasta.gz
348479.fasta.gz
293167.fasta.gz
179465.fasta.gz
197648.fasta.gz
404986.fasta.gz
167600.fasta.gz
11583.fasta.gz
396578.fasta.gz
690708.fasta.gz
526248.fasta.gz
350514.fasta.gz
662552.fasta.gz
380932.fasta.gz
384572.fasta.gz
113915.fasta.gz
611647.fasta.gz
264077.fasta.gz
248981.fasta.gz
648795.fasta.gz
313269.fasta.gz
262599.fasta.gz
445446.fasta.gz
136024.fasta.gz
110674.fasta.gz
55683.fasta.gz
655699.fasta.gz
207529.fasta.gz
281198.fasta.gz
257493.fasta.gz
300071.fasta.gz
314906.fasta.gz
655874.fasta.gz
51584.fasta.gz
313961.fasta.gz
90438.fasta.gz
152128.fasta.gz
664935.fasta.gz
46025.fasta.gz
244888.fasta.gz
430710.fasta.gz
401754.fasta.gz
136520.fasta.gz
206157.fasta.gz
692962.fasta.gz
136184.fasta.gz
285938.fasta.gz
331914.fasta.gz
268861.fasta.gz
52847.fasta.gz
116356.fasta.gz
238220.fasta.gz
27454.fasta.gz
653470.fasta.gz
257662.fasta.gz
575862.fasta.gz
224427.fasta.gz
140996.fasta.gz
673857.fasta.gz
221748.fasta.gz
291268.fasta.gz
607225.fasta.gz
262806.fasta.gz
300291.fasta.gz
479749.fasta.gz
103128.fasta.gz
158093.fasta.gz
611960.fasta.gz
666031.fasta.gz
161224.fasta.gz
383344.fasta.gz
473973.fasta.gz
458166.fasta.gz
244249.fasta.gz
219044.fasta.gz
664246.fasta.gz
87793.fasta.gz
51269.fasta.gz
689545.fasta.gz
208294.fasta.gz
275408.fasta.gz
387805.fasta.gz
595713.fasta.gz
397077.fasta.gz
259149.fasta.gz
658402.fasta.gz
262405.fasta.gz
108598.fasta.gz
665516.fasta.gz
447471.fasta.gz
257975.fasta.gz
382564.fasta.gz
440532.fasta.gz
306516.fasta.gz
102847.fasta.gz
413028.fasta.gz
390404.fasta.gz
604880.fasta.gz
271182.fasta.gz
526764.fasta.gz
42384.fasta.gz
248540.fasta.gz
266045.fasta.gz
190208.fasta.gz
47526.fasta.gz
636220.fasta.gz
560616.fasta.gz
203826.fasta.gz
252427.fasta.gz
355867.fasta.gz
255604.fasta.gz
552619.fasta.gz
262671.fasta.gz
280661.fasta.gz
166404.fasta.gz
483022.fasta.gz
652669.fasta.gz
303652.fasta.gz
469123.fasta.gz
157301.fasta.gz
173824.fasta.gz
368618.fasta.gz
266649.fasta.gz
97004.fasta.gz
97099.fasta.gz
386424.fasta.gz
668867.fasta.gz
284100.fasta.gz
394646.fasta.gz
122133.fasta.gz
114463.fasta.gz
192949.fasta.gz
329854.fasta.gz
662626.fasta.gz
600082.fasta.gz
383574.fasta.gz
409090.fasta.gz
228649.fasta.gz
102317.fasta.gz
197524.fasta.gz
399767.fasta.gz
100356.fasta.gz
333975.fasta.gz
437698.fasta.gz
244401.fasta.gz
122278.fasta.gz
55412.fasta.gz
295600.fasta.gz
274355.fasta.gz
343207.fasta.gz
325404.fasta.gz
132255.fasta.gz
242827.fasta.gz
256095.fasta.gz
167042.fasta.gz
260413.fasta.gz
470608.fasta.gz
311675.fasta.gz
414787.fasta.gz
107495.fasta.gz
448595.fasta.gz
237333.fasta.gz
380341.fasta.gz
526375.fasta.gz
135929.fasta.gz
81843.fasta.gz
691016.fasta.gz
103098.fasta.gz
117033.fasta.gz
255208.fasta.gz
668825.fasta.gz
88348.fasta.gz
188811.fasta.gz
557924.fasta.gz
126548.fasta.gz
166051.fasta.gz
244554.fasta.gz
281131.fasta.gz
465920.fasta.gz
296198.fasta.gz
371360.fasta.gz
278046.fasta.gz
239549.fasta.gz
237254.fasta.gz
159820.fasta.gz
666650.fasta.gz
672869.fasta.gz
397398.fasta.gz
363104.fasta.gz
245998.fasta.gz
360717.fasta.gz
441930.fasta.gz
260572.fasta.gz
406649.fasta.gz
615596.fasta.gz
196971.fasta.gz
304730.fasta.gz
380315.fasta.gz
404164.fasta.gz
307318.fasta.gz
686583.fasta.gz
631767.fasta.gz
143113.fasta.gz
607614.fasta.gz
85371.fasta.gz
626527.fasta.gz
342892.fasta.gz
50144.fasta.gz
483840.fasta.gz
487833.fasta.gz
439606.fasta.gz
599098.fasta.gz
354906.fasta.gz
690572.fasta.gz
221857.fasta.gz
325126.fasta.gz
236918.fasta.gz
586336.fasta.gz
276626.fasta.gz
130265.fasta.gz
375734.fasta.gz
125583.fasta.gz
152528.fasta.gz
194638.fasta.gz
627198.fasta.gz
607873.fasta.gz
677848.fasta.gz
264148.fasta.gz
369080.fasta.gz
314019.fasta.gz
394009.fasta.gz
274003.fasta.gz
202899.fasta.gz
418107.fasta.gz
659932.fasta.gz
94243.fasta.gz
627592.fasta.gz
343754.fasta.gz
419522.fasta.gz
201847.fasta.gz
591439.fasta.gz
650090.fasta.gz
623830.fasta.gz
689603.fasta.gz
158162.fasta.gz
203362.fasta.gz
684337.fasta.gz
236992.fasta.gz
274358.fasta.gz
387078.fasta.gz
314408.fasta.gz
245892.fasta.gz
236817.fasta.gz
688214.fasta.gz
210729.fasta.gz
152168.fasta.gz
562535.fasta.gz
170633.fasta.gz
220738.fasta.gz
306017.fasta.gz
272900.fasta.gz
679758.fasta.gz
603843.fasta.gz
278600.fasta.gz
114914.fasta.gz
348917.fasta.gz
20568.fasta.gz
431760.fasta.gz
299997.fasta.gz
344072.fasta.gz
400969.fasta.gz
369306.fasta.gz
106759.fasta.gz
278027.fasta.gz
83689.fasta.gz
269928.fasta.gz
242253.fasta.gz
346635.fasta.gz
285792.fasta.gz
644659.fasta.gz
105243.fasta.gz
487905.fasta.gz
557997.fasta.gz
48319.fasta.gz
360445.fasta.gz
465884.fasta.gz
273449.fasta.gz
261307.fasta.gz
326414.fasta.gz
649026.fasta.gz
669896.fasta.gz
41732.fasta.gz
603005.fasta.gz
450062.fasta.gz
445254.fasta.gz
278166.fasta.gz
660440.fasta.gz
114308.fasta.gz
602122.fasta.gz
108651.fasta.gz
684525.fasta.gz
343211.fasta.gz
216116.fasta.gz
352294.fasta.gz
479418.fasta.gz
98786.fasta.gz
650294.fasta.gz
266543.fasta.gz
188392.fasta.gz
681691.fasta.gz
681212.fasta.gz
415946.fasta.gz
643796.fasta.gz
15882.fasta.gz
86488.fasta.gz
203244.fasta.gz
243125.fasta.gz
181037.fasta.gz
223912.fasta.gz
309263.fasta.gz
446143.fasta.gz
299331.fasta.gz
441672.fasta.gz
666624.fasta.gz
270021.fasta.gz
374433.fasta.gz
55160.fasta.gz
349494.fasta.gz
169412.fasta.gz
257287.fasta.gz
121852.fasta.gz
252844.fasta.gz
221764.fasta.gz
90497.fasta.gz
207000.fasta.gz
649013.fasta.gz
165692.fasta.gz
307960.fasta.gz
169078.fasta.gz
207650.fasta.gz
81660.fasta.gz
313892.fasta.gz
452709.fasta.gz
190291.fasta.gz
304057.fasta.gz
307942.fasta.gz
153202.fasta.gz
645965.fasta.gz
350566.fasta.gz
683202.fasta.gz
625859.fasta.gz
198738.fasta.gz
469828.fasta.gz
196937.fasta.gz
339881.fasta.gz
519539.fasta.gz
449849.fasta.gz
598153.fasta.gz
345629.fasta.gz
99557.fasta.gz
457630.fasta.gz
602369.fasta.gz
453669.fasta.gz
50834.fasta.gz
382559.fasta.gz
692215.fasta.gz
259001.fasta.gz
312940.fasta.gz
208132.fasta.gz
606690.fasta.gz
238254.fasta.gz
121951.fasta.gz
401139.fasta.gz
45132.fasta.gz
133337.fasta.gz
49708.fasta.gz
288813.fasta.gz
593930.fasta.gz
288143.fasta.gz
19388.fasta.gz
114584.fasta.gz
162994.fasta.gz
106349.fasta.gz
431394.fasta.gz
107507.fasta.gz
43775.fasta.gz
695323.fasta.gz
353001.fasta.gz
352121.fasta.gz
116190.fasta.gz
299746.fasta.gz
354774.fasta.gz
444324.fasta.gz
273565.fasta.gz
263186.fasta.gz
144622.fasta.gz
383846.fasta.gz
496678.fasta.gz
526292.fasta.gz
258906.fasta.gz
658566.fasta.gz
473126.fasta.gz
112801.fasta.gz
474075.fasta.gz
181512.fasta.gz
600802.fasta.gz
698286.fasta.gz
27867.fasta.gz
108904.fasta.gz
156955.fasta.gz
320088.fasta.gz
141066.fasta.gz
696748.fasta.gz
560810.fasta.gz
680517.fasta.gz
355192.fasta.gz
351085.fasta.gz
376977.fasta.gz
231861.fasta.gz
269524.fasta.gz
688067.fasta.gz
429149.fasta.gz
666981.fasta.gz
661501.fasta.gz
182037.fasta.gz
123413.fasta.gz
626764.fasta.gz
27659.fasta.gz
180138.fasta.gz
317801.fasta.gz
18716.fasta.gz
613069.fasta.gz
126439.fasta.gz
217755.fasta.gz
85786.fasta.gz
160376.fasta.gz
256719.fasta.gz
609397.fasta.gz
205176.fasta.gz
109215.fasta.gz
563833.fasta.gz
226395.fasta.gz
263424.fasta.gz
282316.fasta.gz
281996.fasta.gz
215504.fasta.gz
403318.fasta.gz
85358.fasta.gz
285330.fasta.gz
156395.fasta.gz
124919.fasta.gz
133286.fasta.gz
221821.fasta.gz
265293.fasta.gz
294345.fasta.gz
690390.fasta.gz
406696.fasta.gz
396611.fasta.gz
24214.fasta.gz
14284.fasta.gz
271373.fasta.gz
122261.fasta.gz
442835.fasta.gz
304890.fasta.gz
270029.fasta.gz
43551.fasta.gz
244246.fasta.gz
122176.fasta.gz
658259.fasta.gz
189287.fasta.gz
445361.fasta.gz
361461.fasta.gz
405317.fasta.gz
50442.fasta.gz
657211.fasta.gz
451845.fasta.gz
204774.fasta.gz
156842.fasta.gz
204362.fasta.gz
321331.fasta.gz
181969.fasta.gz
621928.fasta.gz
496177.fasta.gz
163858.fasta.gz
301254.fasta.gz
16083.fasta.gz
602261.fasta.gz
218038.fasta.gz
222755.fasta.gz
157929.fasta.gz
444311.fasta.gz
106987.fasta.gz
384534.fasta.gz
86785.fasta.gz
281079.fasta.gz
21929.fasta.gz
285795.fasta.gz
118119.fasta.gz
221081.fasta.gz
399255.fasta.gz
180906.fasta.gz
260135.fasta.gz
449697.fasta.gz
141151.fasta.gz
202174.fasta.gz
202057.fasta.gz
105444.fasta.gz
501991.fasta.gz
414785.fasta.gz
241115.fasta.gz
88573.fasta.gz
225123.fasta.gz
601971.fasta.gz
433167.fasta.gz
387116.fasta.gz
94037.fasta.gz
209972.fasta.gz
380294.fasta.gz
203783.fasta.gz
468746.fasta.gz
162556.fasta.gz
397008.fasta.gz
483159.fasta.gz
280013.fasta.gz
282461.fasta.gz
345600.fasta.gz
307984.fasta.gz
194070.fasta.gz
260523.fasta.gz
207317.fasta.gz
623545.fasta.gz
684440.fasta.gz
611085.fasta.gz
102704.fasta.gz
16652.fasta.gz
170235.fasta.gz
215999.fasta.gz
409107.fasta.gz
488065.fasta.gz
107545.fasta.gz
672894.fasta.gz
51060.fasta.gz
350559.fasta.gz
351704.fasta.gz
209889.fasta.gz
44624.fasta.gz
695579.fasta.gz
434504.fasta.gz
288349.fasta.gz
127916.fasta.gz
271096.fasta.gz
676692.fasta.gz
102369.fasta.gz
271624.fasta.gz
291407.fasta.gz
317933.fasta.gz
312707.fasta.gz
516354.fasta.gz
501930.fasta.gz
136180.fasta.gz
106843.fasta.gz
257544.fasta.gz
488122.fasta.gz
258013.fasta.gz
357450.fasta.gz
616552.fasta.gz
292875.fasta.gz
158617.fasta.gz
24762.fasta.gz
444733.fasta.gz
256365.fasta.gz
106789.fasta.gz
679027.fasta.gz
352284.fasta.gz
13329.fasta.gz
266272.fasta.gz
167561.fasta.gz
179522.fasta.gz
132219.fasta.gz
507709.fasta.gz
262869.fasta.gz
656324.fasta.gz
394250.fasta.gz
496557.fasta.gz
324894.fasta.gz
118713.fasta.gz
683591.fasta.gz
656948.fasta.gz
163935.fasta.gz
249067.fasta.gz
245662.fasta.gz
88263.fasta.gz
101193.fasta.gz
262209.fasta.gz
389425.fasta.gz
273454.fasta.gz
440037.fasta.gz
383359.fasta.gz
294130.fasta.gz
271480.fasta.gz
404499.fasta.gz
103027.fasta.gz
194478.fasta.gz
649491.fasta.gz
51763.fasta.gz
127314.fasta.gz
366986.fasta.gz
347940.fasta.gz
366127.fasta.gz
471005.fasta.gz
119434.fasta.gz
299921.fasta.gz
247282.fasta.gz
473241.fasta.gz
115040.fasta.gz
393972.fasta.gz
699355.fasta.gz
359007.fasta.gz
286668.fasta.gz
180446.fasta.gz
27790.fasta.gz
282337.fasta.gz
564916.fasta.gz
469149.fasta.gz
198064.fasta.gz
179635.fasta.gz
119590.fasta.gz
204029.fasta.gz
449961.fasta.gz
488547.fasta.gz
225017.fasta.gz
498371.fasta.gz
256433.fasta.gz
110655.fasta.gz
698126.fasta.gz
659506.fasta.gz
47463.fasta.gz
383143.fasta.gz
18067.fasta.gz
217997.fasta.gz
386372.fasta.gz
380569.fasta.gz
294253.fasta.gz
468055.fasta.gz
673713.fasta.gz
479684.fasta.gz
218896.fasta.gz
14655.fasta.gz
85184.fasta.gz
15942.fasta.gz
214055.fasta.gz
333131.fasta.gz
15450.fasta.gz
266858.fasta.gz
230868.fasta.gz
675632.fasta.gz
246384.fasta.gz
263977.fasta.gz
653443.fasta.gz
114139.fasta.gz
159719.fasta.gz
130885.fasta.gz
475935.fasta.gz
158369.fasta.gz
590479.fasta.gz
656908.fasta.gz
54060.fasta.gz
204478.fasta.gz
530095.fasta.gz
167659.fasta.gz
153438.fasta.gz
573956.fasta.gz
298946.fasta.gz
467186.fasta.gz
657423.fasta.gz
645387.fasta.gz
656398.fasta.gz
259870.fasta.gz
197784.fasta.gz
398921.fasta.gz
541491.fasta.gz
17029.fasta.gz
681614.fasta.gz
404125.fasta.gz
206679.fasta.gz
617819.fasta.gz
194243.fasta.gz
650575.fasta.gz
454485.fasta.gz
260123.fasta.gz
127334.fasta.gz
386985.fasta.gz
85278.fasta.gz
247995.fasta.gz
460446.fasta.gz
441817.fasta.gz
404270.fasta.gz
361213.fasta.gz
608015.fasta.gz
44107.fasta.gz
20877.fasta.gz
238471.fasta.gz
45489.fasta.gz
229818.fasta.gz
634632.fasta.gz
493361.fasta.gz
447255.fasta.gz
266320.fasta.gz
304748.fasta.gz
127245.fasta.gz
269818.fasta.gz
247184.fasta.gz
197715.fasta.gz
82635.fasta.gz
166945.fasta.gz
527697.fasta.gz
320047.fasta.gz
237352.fasta.gz
46187.fasta.gz
127973.fasta.gz
437009.fasta.gz
313473.fasta.gz
685771.fasta.gz
51635.fasta.gz
354722.fasta.gz
626299.fasta.gz
83146.fasta.gz
180650.fasta.gz
55805.fasta.gz
103655.fasta.gz
677062.fasta.gz
347175.fasta.gz
27944.fasta.gz
651169.fasta.gz
230793.fasta.gz
165456.fasta.gz
447827.fasta.gz
606479.fasta.gz
259017.fasta.gz
595350.fasta.gz
661328.fasta.gz
337980.fasta.gz
447900.fasta.gz
13794.fasta.gz
200761.fasta.gz
202711.fasta.gz
216753.fasta.gz
388220.fasta.gz
22969.fasta.gz
262817.fasta.gz
168464.fasta.gz
685623.fasta.gz
288402.fasta.gz
319551.fasta.gz
273500.fasta.gz
539118.fasta.gz
194458.fasta.gz
157040.fasta.gz
648272.fasta.gz
180754.fasta.gz
688957.fasta.gz
280076.fasta.gz
650633.fasta.gz
544689.fasta.gz
672309.fasta.gz
108569.fasta.gz
309201.fasta.gz
666564.fasta.gz
88258.fasta.gz
202547.fasta.gz
242871.fasta.gz
442954.fasta.gz
534371.fasta.gz
478600.fasta.gz
600260.fasta.gz
308621.fasta.gz
277556.fasta.gz
668817.fasta.gz
276840.fasta.gz
662375.fasta.gz
345643.fasta.gz
218287.fasta.gz
483105.fasta.gz
698919.fasta.gz
496400.fasta.gz
87863.fasta.gz
359133.fasta.gz
87970.fasta.gz
403707.fasta.gz
126900.fasta.gz
239717.fasta.gz
386958.fasta.gz
267088.fasta.gz
467927.fasta.gz
189456.fasta.gz
127263.fasta.gz
289871.fasta.gz
182569.fasta.gz
314618.fasta.gz
544130.fasta.gz
625750.fasta.gz
353214.fasta.gz
670146.fasta.gz
296384.fasta.gz
218275.fasta.gz
131377.fasta.gz
283389.fasta.gz
180140.fasta.gz
148337.fasta.gz
669037.fasta.gz
365973.fasta.gz
28064.fasta.gz
691290.fasta.gz
494496.fasta.gz
436603.fasta.gz
418128.fasta.gz
346668.fasta.gz
480865.fasta.gz
247156.fasta.gz
361386.fasta.gz
443156.fasta.gz
445927.fasta.gz
44695.fasta.gz
661622.fasta.gz
468280.fasta.gz
316306.fasta.gz
399387.fasta.gz
45501.fasta.gz
385656.fasta.gz
467589.fasta.gz
601620.fasta.gz
465413.fasta.gz
270082.fasta.gz
305321.fasta.gz
679081.fasta.gz
647244.fasta.gz
611550.fasta.gz
625817.fasta.gz
122231.fasta.gz
47924.fasta.gz
240383.fasta.gz
318990.fasta.gz
379615.fasta.gz
527369.fasta.gz
441622.fasta.gz
677914.fasta.gz
23500.fasta.gz
216424.fasta.gz
23404.fasta.gz
110493.fasta.gz
277925.fasta.gz
98434.fasta.gz
694924.fasta.gz
525635.fasta.gz
309087.fasta.gz
232346.fasta.gz
255067.fasta.gz
642239.fasta.gz
114896.fasta.gz
201084.fasta.gz
137481.fasta.gz
525616.fasta.gz
389463.fasta.gz
114165.fasta.gz
290208.fasta.gz
679679.fasta.gz
440854.fasta.gz
598101.fasta.gz
166119.fasta.gz
679601.fasta.gz
644357.fasta.gz
693278.fasta.gz
14674.fasta.gz
605866.fasta.gz
526733.fasta.gz
204739.fasta.gz
296183.fasta.gz
661428.fasta.gz
218806.fasta.gz
225617.fasta.gz
467049.fasta.gz
222098.fasta.gz
698444.fasta.gz
100373.fasta.gz
447805.fasta.gz
564949.fasta.gz
534505.fasta.gz
616224.fasta.gz
262306.fasta.gz
278072.fasta.gz
310349.fasta.gz
270188.fasta.gz
96512.fasta.gz
663480.fasta.gz
394706.fasta.gz
236368.fasta.gz
605894.fasta.gz
257950.fasta.gz
670201.fasta.gz
619583.fasta.gz
300341.fasta.gz
292480.fasta.gz
110432.fasta.gz
643600.fasta.gz
258513.fasta.gz
299325.fasta.gz
108252.fasta.gz
279523.fasta.gz
230025.fasta.gz
137016.fasta.gz
279163.fasta.gz
237220.fasta.gz
688845.fasta.gz
663214.fasta.gz
666604.fasta.gz
472620.fasta.gz
112746.fasta.gz
158881.fasta.gz
663625.fasta.gz
194268.fasta.gz
414948.fasta.gz
444728.fasta.gz
699467.fasta.gz
117386.fasta.gz
364563.fasta.gz
260982.fasta.gz
209949.fasta.gz
455609.fasta.gz
605800.fasta.gz
338332.fasta.gz
238671.fasta.gz
153649.fasta.gz
411715.fasta.gz
162156.fasta.gz
137414.fasta.gz
387140.fasta.gz
44478.fasta.gz
16042.fasta.gz
304213.fasta.gz
676151.fasta.gz
108210.fasta.gz
53287.fasta.gz
404555.fasta.gz
88943.fasta.gz
275365.fasta.gz
226367.fasta.gz
244234.fasta.gz
222697.fasta.gz
311303.fasta.gz
137009.fasta.gz
56178.fasta.gz
206700.fasta.gz
45860.fasta.gz
600236.fasta.gz
594907.fasta.gz
261651.fasta.gz
697402.fasta.gz
695833.fasta.gz
364671.fasta.gz
191518.fasta.gz
396656.fasta.gz
23377.fasta.gz
157599.fasta.gz
694538.fasta.gz
349104.fasta.gz
102012.fasta.gz
469824.fasta.gz
220766.fasta.gz
240358.fasta.gz
369280.fasta.gz
364681.fasta.gz
607028.fasta.gz
293065.fasta.gz
242114.fasta.gz
666450.fasta.gz
209445.fasta.gz
473258.fasta.gz
629806.fasta.gz
686244.fasta.gz
627872.fasta.gz
225515.fasta.gz
265008.fasta.gz
273675.fasta.gz
694399.fasta.gz
526122.fasta.gz
397638.fasta.gz
206155.fasta.gz
157629.fasta.gz
625793.fasta.gz
434609.fasta.gz
311224.fasta.gz
538922.fasta.gz
273845.fasta.gz
644279.fasta.gz
602371.fasta.gz
596836.fasta.gz
483746.fasta.gz
208035.fasta.gz
86747.fasta.gz
263555.fasta.gz
609332.fasta.gz
467184.fasta.gz
642224.fasta.gz
86359.fasta.gz
25546.fasta.gz
591310.fasta.gz
641912.fasta.gz
402946.fasta.gz
259473.fasta.gz
191086.fasta.gz
201733.fasta.gz
387126.fasta.gz
446032.fasta.gz
160130.fasta.gz
104333.fasta.gz
54204.fasta.gz
150722.fasta.gz
420217.fasta.gz
272002.fasta.gz
47751.fasta.gz
582859.fasta.gz
47311.fasta.gz
653148.fasta.gz
27618.fasta.gz
382729.fasta.gz
42359.fasta.gz
270632.fasta.gz
238251.fasta.gz
389557.fasta.gz
510309.fasta.gz
609610.fasta.gz
221603.fasta.gz
403476.fasta.gz
278526.fasta.gz
98378.fasta.gz
280847.fasta.gz
552648.fasta.gz
159166.fasta.gz
242323.fasta.gz
85629.fasta.gz
245781.fasta.gz
249311.fasta.gz
247172.fasta.gz
407643.fasta.gz
51453.fasta.gz
102080.fasta.gz
242232.fasta.gz
398426.fasta.gz
262601.fasta.gz
416529.fasta.gz
627591.fasta.gz
48031.fasta.gz
470507.fasta.gz
368477.fasta.gz
162413.fasta.gz
464890.fasta.gz
116357.fasta.gz
448643.fasta.gz
415389.fasta.gz
96851.fasta.gz
15674.fasta.gz
346776.fasta.gz
192283.fasta.gz
23389.fasta.gz
369217.fasta.gz
239132.fasta.gz
649222.fasta.gz
640293.fasta.gz
258869.fasta.gz
673639.fasta.gz
213967.fasta.gz
397666.fasta.gz
688619.fasta.gz
181112.fasta.gz
137077.fasta.gz
301800.fasta.gz
117078.fasta.gz
247759.fasta.gz
484545.fasta.gz
469680.fasta.gz
650880.fasta.gz
687421.fasta.gz
230810.fasta.gz
338218.fasta.gz
52679.fasta.gz
87003.fasta.gz
674376.fasta.gz
191478.fasta.gz
247354.fasta.gz
338208.fasta.gz
349401.fasta.gz
18857.fasta.gz
225615.fasta.gz
619685.fasta.gz
468592.fasta.gz
85667.fasta.gz
292834.fasta.gz
399720.fasta.gz
274083.fasta.gz
473191.fasta.gz
228067.fasta.gz
680532.fasta.gz
693471.fasta.gz
43873.fasta.gz
698562.fasta.gz
337353.fasta.gz
158963.fasta.gz
481519.fasta.gz
52271.fasta.gz
662635.fasta.gz
207561.fasta.gz
94427.fasta.gz
305181.fasta.gz
238142.fasta.gz
671652.fasta.gz
55657.fasta.gz
27696.fasta.gz
256555.fasta.gz
160001.fasta.gz
469119.fasta.gz
364041.fasta.gz
98467.fasta.gz
698437.fasta.gz
356510.fasta.gz
448433.fasta.gz
218873.fasta.gz
50260.fasta.gz
340015.fasta.gz
304200.fasta.gz
650546.fasta.gz
48016.fasta.gz
384861.fasta.gz
627333.fasta.gz
632997.fasta.gz
397623.fasta.gz
643376.fasta.gz
367262.fasta.gz
276090.fasta.gz
47684.fasta.gz
181397.fasta.gz
385241.fasta.gz
90898.fasta.gz
289486.fasta.gz
267891.fasta.gz
21495.fasta.gz
469983.fasta.gz
619534.fasta.gz
665174.fasta.gz
442647.fasta.gz
309702.fasta.gz
41856.fasta.gz
198875.fasta.gz
122995.fasta.gz
197094.fasta.gz
368488.fasta.gz
281242.fasta.gz
647930.fasta.gz
100702.fasta.gz
199659.fasta.gz
382593.fasta.gz
447436.fasta.gz
342997.fasta.gz
693246.fasta.gz
545008.fasta.gz
671570.fasta.gz
339702.fasta.gz
222106.fasta.gz
43328.fasta.gz
432786.fasta.gz
229944.fasta.gz
97790.fasta.gz
259340.fasta.gz
374591.fasta.gz
194264.fasta.gz
295128.fasta.gz
262513.fasta.gz
354858.fasta.gz
620577.fasta.gz
677607.fasta.gz
52871.fasta.gz
298643.fasta.gz
190779.fasta.gz
321287.fasta.gz
254904.fasta.gz
686705.fasta.gz
362775.fasta.gz
402531.fasta.gz
383497.fasta.gz
363156.fasta.gz
534339.fasta.gz
609083.fasta.gz
641091.fasta.gz
669367.fasta.gz
613053.fasta.gz
526594.fasta.gz
226219.fasta.gz
664703.fasta.gz
261426.fasta.gz
299650.fasta.gz
281399.fasta.gz
202822.fasta.gz
254167.fasta.gz
330845.fasta.gz
107311.fasta.gz
208062.fasta.gz
102015.fasta.gz
659419.fasta.gz
96445.fasta.gz
120824.fasta.gz
325539.fasta.gz
647800.fasta.gz
699495.fasta.gz
215372.fasta.gz
400686.fasta.gz
363764.fasta.gz
527308.fasta.gz
315875.fasta.gz
301180.fasta.gz
282293.fasta.gz
237063.fasta.gz
616302.fasta.gz
619653.fasta.gz
152933.fasta.gz
122813.fasta.gz
444334.fasta.gz
90663.fasta.gz
20809.fasta.gz
656254.fasta.gz
226777.fasta.gz
245904.fasta.gz
46370.fasta.gz
196457.fasta.gz
391692.fasta.gz
682344.fasta.gz
538412.fasta.gz
469482.fasta.gz
659281.fasta.gz
488349.fasta.gz
120924.fasta.gz
368958.fasta.gz
616499.fasta.gz
245857.fasta.gz
334234.fasta.gz
667529.fasta.gz
158547.fasta.gz
686181.fasta.gz
698938.fasta.gz
611608.fasta.gz
294773.fasta.gz
271445.fasta.gz
95904.fasta.gz
50013.fasta.gz
311310.fasta.gz
308801.fasta.gz
238898.fasta.gz
335566.fasta.gz
93997.fasta.gz
324919.fasta.gz
120478.fasta.gz
420200.fasta.gz
190204.fasta.gz
20912.fasta.gz
423062.fasta.gz
296631.fasta.gz
122978.fasta.gz
693446.fasta.gz
415347.fasta.gz
660995.fasta.gz
230305.fasta.gz
95974.fasta.gz
454439.fasta.gz
194687.fasta.gz
619631.fasta.gz
472398.fasta.gz
244392.fasta.gz
442630.fasta.gz
224373.fasta.gz
248813.fasta.gz
447239.fasta.gz
690366.fasta.gz
698694.fasta.gz
397933.fasta.gz
530074.fasta.gz
125197.fasta.gz
167179.fasta.gz
157908.fasta.gz
347534.fasta.gz
259467.fasta.gz
43362.fasta.gz
650593.fasta.gz
113919.fasta.gz
57034.fasta.gz
231601.fasta.gz
163123.fasta.gz
487916.fasta.gz
647427.fasta.gz
401826.fasta.gz
619640.fasta.gz
227111.fasta.gz
231699.fasta.gz
137877.fasta.gz
487812.fasta.gz
272927.fasta.gz
394527.fasta.gz
557597.fasta.gz
646628.fasta.gz
468286.fasta.gz
204401.fasta.gz
236335.fasta.gz
352873.fasta.gz
160878.fasta.gz
118482.fasta.gz
594238.fasta.gz
124954.fasta.gz
369650.fasta.gz
561410.fasta.gz
103198.fasta.gz
325425.fasta.gz
216428.fasta.gz
237058.fasta.gz
467054.fasta.gz
698567.fasta.gz
57666.fasta.gz
56093.fasta.gz
371803.fasta.gz
403851.fasta.gz
390690.fasta.gz
294850.fasta.gz
13408.fasta.gz
230768.fasta.gz
132505.fasta.gz
692625.fasta.gz
493628.fasta.gz
514262.fasta.gz
28073.fasta.gz
334214.fasta.gz
376912.fasta.gz
605970.fasta.gz
87464.fasta.gz
237399.fasta.gz
15116.fasta.gz
605098.fasta.gz
419118.fasta.gz
306275.fasta.gz
164527.fasta.gz
256999.fasta.gz
394604.fasta.gz
208137.fasta.gz
245799.fasta.gz
527500.fasta.gz
94476.fasta.gz
230947.fasta.gz
46291.fasta.gz
102137.fasta.gz
259330.fasta.gz
182420.fasta.gz
608783.fasta.gz
236569.fasta.gz
526953.fasta.gz
677874.fasta.gz
24059.fasta.gz
189004.fasta.gz
626815.fasta.gz
466304.fasta.gz
650658.fasta.gz
192526.fasta.gz
210329.fasta.gz
621923.fasta.gz
671997.fasta.gz
191649.fasta.gz
98792.fasta.gz
260029.fasta.gz
243684.fasta.gz
648799.fasta.gz
355149.fasta.gz
221274.fasta.gz
543914.fasta.gz
312077.fasta.gz
272868.fasta.gz
310280.fasta.gz
469998.fasta.gz
259499.fasta.gz
406062.fasta.gz
107804.fasta.gz
97121.fasta.gz
278766.fasta.gz
644852.fasta.gz
313674.fasta.gz
398253.fasta.gz
337371.fasta.gz
255355.fasta.gz
126377.fasta.gz
107860.fasta.gz
591487.fasta.gz
105266.fasta.gz
472638.fasta.gz
680835.fasta.gz
191130.fasta.gz
670134.fasta.gz
627530.fasta.gz
526935.fasta.gz
633542.fasta.gz
470176.fasta.gz
222021.fasta.gz
27604.fasta.gz
390420.fasta.gz
441853.fasta.gz
594037.fasta.gz
165371.fasta.gz
278276.fasta.gz
43854.fasta.gz
283438.fasta.gz
25670.fasta.gz
605115.fasta.gz
627391.fasta.gz
237357.fasta.gz
152044.fasta.gz
294184.fasta.gz
659494.fasta.gz
119926.fasta.gz
170459.fasta.gz
88093.fasta.gz
299568.fasta.gz
659140.fasta.gz
126424.fasta.gz
487390.fasta.gz
276341.fasta.gz
285341.fasta.gz
102627.fasta.gz
627561.fasta.gz
281707.fasta.gz
47433.fasta.gz
242464.fasta.gz
549944.fasta.gz
394659.fasta.gz
618211.fasta.gz
643457.fasta.gz
604795.fasta.gz
158847.fasta.gz
291449.fasta.gz
204988.fasta.gz
691567.fasta.gz
296387.fasta.gz
45740.fasta.gz
20141.fasta.gz
615308.fasta.gz
244598.fasta.gz
606964.fasta.gz
494457.fasta.gz
13951.fasta.gz
296163.fasta.gz
612224.fasta.gz
108521.fasta.gz
204954.fasta.gz
247459.fasta.gz
440950.fasta.gz
634795.fasta.gz
54449.fasta.gz
25560.fasta.gz
469622.fasta.gz
314730.fasta.gz
673696.fasta.gz
106399.fasta.gz
369412.fasta.gz
277478.fasta.gz
660675.fasta.gz
664667.fasta.gz
325336.fasta.gz
418264.fasta.gz
375663.fasta.gz
44198.fasta.gz
697822.fasta.gz
164896.fasta.gz
604905.fasta.gz
286201.fasta.gz
181821.fasta.gz
205267.fasta.gz
465782.fasta.gz
166065.fasta.gz
527063.fasta.gz
653386.fasta.gz
655683.fasta.gz
16133.fasta.gz
697206.fasta.gz
136655.fasta.gz
405667.fasta.gz
685510.fasta.gz
21648.fasta.gz
527023.fasta.gz
351108.fasta.gz
427928.fasta.gz
22288.fasta.gz
300256.fasta.gz
87113.fasta.gz
346472.fasta.gz
437714.fasta.gz
664655.fasta.gz
669114.fasta.gz
647709.fasta.gz
277179.fasta.gz
377349.fasta.gz
293291.fasta.gz
230295.fasta.gz
158775.fasta.gz
344983.fasta.gz
229899.fasta.gz
311439.fasta.gz
257042.fasta.gz
132229.fasta.gz
688732.fasta.gz
388744.fasta.gz
448980.fasta.gz
337080.fasta.gz
653872.fasta.gz
136969.fasta.gz
483144.fasta.gz
119886.fasta.gz
369407.fasta.gz
676409.fasta.gz
402538.fasta.gz
672966.fasta.gz
236711.fasta.gz
160846.fasta.gz
317145.fasta.gz
248534.fasta.gz
433929.fasta.gz
181263.fasta.gz
108422.fasta.gz
221398.fasta.gz
253258.fasta.gz
487455.fasta.gz
276663.fasta.gz
49662.fasta.gz
476178.fasta.gz
120396.fasta.gz
259256.fasta.gz
208057.fasta.gz
277930.fasta.gz
539161.fasta.gz
188528.fasta.gz
388341.fasta.gz
635303.fasta.gz
106961.fasta.gz
192073.fasta.gz
321194.fasta.gz
525554.fasta.gz
46098.fasta.gz
545917.fasta.gz
669087.fasta.gz
660182.fasta.gz
196882.fasta.gz
645175.fasta.gz
237801.fasta.gz
468156.fasta.gz
227628.fasta.gz
12511.fasta.gz
257581.fasta.gz
638919.fasta.gz
141000.fasta.gz
107034.fasta.gz
188707.fasta.gz
635890.fasta.gz
126533.fasta.gz
90875.fasta.gz
164437.fasta.gz
664232.fasta.gz
83917.fasta.gz
153785.fasta.gz
299179.fasta.gz
260291.fasta.gz
56001.fasta.gz
371596.fasta.gz
683064.fasta.gz
404339.fasta.gz
379557.fasta.gz
205684.fasta.gz
628369.fasta.gz
247448.fasta.gz
575388.fasta.gz
51610.fasta.gz
268694.fasta.gz
119859.fasta.gz
598827.fasta.gz
288361.fasta.gz
549192.fasta.gz
301040.fasta.gz
653094.fasta.gz
318152.fasta.gz
158699.fasta.gz
183029.fasta.gz
336633.fasta.gz
276972.fasta.gz
380573.fasta.gz
382821.fasta.gz
301328.fasta.gz
307274.fasta.gz
96221.fasta.gz
478312.fasta.gz
216286.fasta.gz
440195.fasta.gz
101736.fasta.gz
223569.fasta.gz
433173.fasta.gz
664816.fasta.gz
94174.fasta.gz
179866.fasta.gz
138000.fasta.gz
227540.fasta.gz
315874.fasta.gz
140985.fasta.gz
426186.fasta.gz
686873.fasta.gz
454976.fasta.gz
361530.fasta.gz
96401.fasta.gz
125252.fasta.gz
238164.fasta.gz
665148.fasta.gz
361385.fasta.gz
121331.fasta.gz
202796.fasta.gz
217846.fasta.gz
90155.fasta.gz
350583.fasta.gz
395176.fasta.gz
21486.fasta.gz
320075.fasta.gz
466878.fasta.gz
341543.fasta.gz
478847.fasta.gz
362821.fasta.gz
690908.fasta.gz
168153.fasta.gz
367971.fasta.gz
245454.fasta.gz
105359.fasta.gz
89309.fasta.gz
248423.fasta.gz
466941.fasta.gz
665636.fasta.gz
236549.fasta.gz
341690.fasta.gz
208386.fasta.gz
271767.fasta.gz
280717.fasta.gz
257270.fasta.gz
276206.fasta.gz
167094.fasta.gz
569972.fasta.gz
335289.fasta.gz
90752.fasta.gz
371638.fasta.gz
238695.fasta.gz
27923.fasta.gz
99074.fasta.gz
272835.fasta.gz
119804.fasta.gz
306924.fasta.gz
384695.fasta.gz
439531.fasta.gz
209681.fasta.gz
693858.fasta.gz
156645.fasta.gz
191874.fasta.gz
310167.fasta.gz
434570.fasta.gz
658081.fasta.gz
565017.fasta.gz
699749.fasta.gz
105785.fasta.gz
248799.fasta.gz
695826.fasta.gz
409110.fasta.gz
180986.fasta.gz
464976.fasta.gz
661295.fasta.gz
150869.fasta.gz
293833.fasta.gz
54699.fasta.gz
115888.fasta.gz
680301.fasta.gz
248070.fasta.gz
447215.fasta.gz
630250.fasta.gz
84845.fasta.gz
17217.fasta.gz
437179.fasta.gz
368507.fasta.gz
224779.fasta.gz
97982.fasta.gz
274997.fasta.gz
672059.fasta.gz
620871.fasta.gz
646228.fasta.gz
90566.fasta.gz
144100.fasta.gz
114120.fasta.gz
306243.fasta.gz
496674.fasta.gz
306344.fasta.gz
168776.fasta.gz
699433.fasta.gz
116634.fasta.gz
238284.fasta.gz
206910.fasta.gz
508173.fasta.gz
382279.fasta.gz
129617.fasta.gz
268872.fasta.gz
189563.fasta.gz
640662.fasta.gz
86487.fasta.gz
259444.fasta.gz
448551.fasta.gz
161748.fasta.gz
699940.fasta.gz
103116.fasta.gz
367062.fasta.gz
482774.fasta.gz
118489.fasta.gz
110638.fasta.gz
282054.fasta.gz
123547.fasta.gz
394083.fasta.gz
219405.fasta.gz
476375.fasta.gz
14618.fasta.gz
248473.fasta.gz
90965.fasta.gz
346925.fasta.gz
273840.fasta.gz
352887.fasta.gz
667032.fasta.gz
51383.fasta.gz
11621.fasta.gz
230363.fasta.gz
43502.fasta.gz
525327.fasta.gz
28421.fasta.gz
252361.fasta.gz
190886.fasta.gz
698410.fasta.gz
106428.fasta.gz
298756.fasta.gz
652723.fasta.gz
18586.fasta.gz
274627.fasta.gz
627243.fasta.gz
665888.fasta.gz
363341.fasta.gz
388488.fasta.gz
388016.fasta.gz
666236.fasta.gz
661131.fasta.gz
252843.fasta.gz
227953.fasta.gz
439986.fasta.gz
100554.fasta.gz
292391.fasta.gz
295630.fasta.gz
289445.fasta.gz
378309.fasta.gz
207010.fasta.gz
672011.fasta.gz
237019.fasta.gz
117723.fasta.gz
600233.fasta.gz
162112.fasta.gz
276952.fasta.gz
329934.fasta.gz
271075.fasta.gz
28221.fasta.gz
141550.fasta.gz
211236.fasta.gz
43985.fasta.gz
341515.fasta.gz
221500.fasta.gz
310639.fasta.gz
403895.fasta.gz
313098.fasta.gz
152971.fasta.gz
108630.fasta.gz
366016.fasta.gz
249005.fasta.gz
436753.fasta.gz
225527.fasta.gz
256728.fasta.gz
42677.fasta.gz
163447.fasta.gz
315381.fasta.gz
247797.fasta.gz
272300.fasta.gz
310710.fasta.gz
189699.fasta.gz
49745.fasta.gz
353180.fasta.gz
440888.fasta.gz
194226.fasta.gz
277667.fasta.gz
666875.fasta.gz
54482.fasta.gz
649465.fasta.gz
288534.fasta.gz
299072.fasta.gz
182422.fasta.gz
389482.fasta.gz
47597.fasta.gz
575022.fasta.gz
686312.fasta.gz
209057.fasta.gz
659552.fasta.gz
293305.fasta.gz
431666.fasta.gz
110381.fasta.gz
391225.fasta.gz
182131.fasta.gz
666571.fasta.gz
181165.fasta.gz
426689.fasta.gz
447487.fasta.gz
231933.fasta.gz
470001.fasta.gz
43645.fasta.gz
52372.fasta.gz
557607.fasta.gz
55154.fasta.gz
153696.fasta.gz
248600.fasta.gz
300384.fasta.gz
120235.fasta.gz
304107.fasta.gz
606407.fasta.gz
641458.fasta.gz
365060.fasta.gz
269824.fasta.gz
204694.fasta.gz
375711.fasta.gz
418026.fasta.gz
449969.fasta.gz
289275.fasta.gz
55961.fasta.gz
119209.fasta.gz
55469.fasta.gz
570803.fasta.gz
276849.fasta.gz
272090.fasta.gz
210223.fasta.gz
603990.fasta.gz
378515.fasta.gz
380058.fasta.gz
197201.fasta.gz
102033.fasta.gz
115196.fasta.gz
156898.fasta.gz
274829.fasta.gz
657895.fasta.gz
414722.fasta.gz
368516.fasta.gz
645648.fasta.gz
99957.fasta.gz
170646.fasta.gz
401066.fasta.gz
691402.fasta.gz
87021.fasta.gz
400342.fasta.gz
373507.fasta.gz
644407.fasta.gz
596088.fasta.gz
280777.fasta.gz
670853.fasta.gz
273823.fasta.gz
253387.fasta.gz
120517.fasta.gz
19436.fasta.gz
196588.fasta.gz
117579.fasta.gz
377848.fasta.gz
203617.fasta.gz
465472.fasta.gz
180864.fasta.gz
679831.fasta.gz
136807.fasta.gz
636870.fasta.gz
50829.fasta.gz
158743.fasta.gz
198187.fasta.gz
575424.fasta.gz
110435.fasta.gz
274240.fasta.gz
101304.fasta.gz
438635.fasta.gz
575520.fasta.gz
487829.fasta.gz
301305.fasta.gz
42485.fasta.gz
673433.fasta.gz
238267.fasta.gz
599229.fasta.gz
255592.fasta.gz
23865.fasta.gz
219469.fasta.gz
299700.fasta.gz
189143.fasta.gz
425936.fasta.gz
28092.fasta.gz
86918.fasta.gz
162818.fasta.gz
287020.fasta.gz
273613.fasta.gz
307727.fasta.gz
446961.fasta.gz
460301.fasta.gz
342387.fasta.gz
443157.fasta.gz
50029.fasta.gz
19404.fasta.gz
666179.fasta.gz
682858.fasta.gz
380816.fasta.gz
361518.fasta.gz
56144.fasta.gz
473213.fasta.gz
227539.fasta.gz
626450.fasta.gz
344584.fasta.gz
314232.fasta.gz
308693.fasta.gz
162385.fasta.gz
581275.fasta.gz
204167.fasta.gz
274347.fasta.gz
662056.fasta.gz
156954.fasta.gz
671987.fasta.gz
346018.fasta.gz
548467.fasta.gz
153268.fasta.gz
159258.fasta.gz
698664.fasta.gz
304589.fasta.gz
308741.fasta.gz
325490.fasta.gz
266473.fasta.gz
194873.fasta.gz
225087.fasta.gz
658641.fasta.gz
141126.fasta.gz
370317.fasta.gz
616487.fasta.gz
671587.fasta.gz
55621.fasta.gz
226164.fasta.gz
113859.fasta.gz
122733.fasta.gz
313658.fasta.gz
286777.fasta.gz
420723.fasta.gz
272586.fasta.gz
48983.fasta.gz
141387.fasta.gz
271184.fasta.gz
277587.fasta.gz
101984.fasta.gz
57318.fasta.gz
196592.fasta.gz
247206.fasta.gz
141790.fasta.gz
447909.fasta.gz
687846.fasta.gz
447369.fasta.gz
265016.fasta.gz
494422.fasta.gz
669022.fasta.gz
160268.fasta.gz
194697.fasta.gz
42027.fasta.gz
426532.fasta.gz
94258.fasta.gz
43598.fasta.gz
223316.fasta.gz
385548.fasta.gz
257067.fasta.gz
52522.fasta.gz
87602.fasta.gz
666281.fasta.gz
204507.fasta.gz
622488.fasta.gz
105935.fasta.gz
107912.fasta.gz
695574.fasta.gz
350902.fasta.gz
566770.fasta.gz
405583.fasta.gz
478785.fasta.gz
375844.fasta.gz
206195.fasta.gz
164025.fasta.gz
238282.fasta.gz
354620.fasta.gz
168168.fasta.gz
95989.fasta.gz
266573.fasta.gz
158936.fasta.gz
288617.fasta.gz
653321.fasta.gz
643074.fasta.gz
110538.fasta.gz
118071.fasta.gz
526310.fasta.gz
189965.fasta.gz
116553.fasta.gz
105737.fasta.gz
341387.fasta.gz
280105.fasta.gz
353126.fasta.gz
331678.fasta.gz
14691.fasta.gz
397015.fasta.gz
390609.fasta.gz
387253.fasta.gz
449682.fasta.gz
310641.fasta.gz
300185.fasta.gz
206792.fasta.gz
254071.fasta.gz
238353.fasta.gz
76769.fasta.gz
99401.fasta.gz
467438.fasta.gz
305867.fasta.gz
203920.fasta.gz
83622.fasta.gz
600235.fasta.gz
669308.fasta.gz
24290.fasta.gz
192029.fasta.gz
631412.fasta.gz
473431.fasta.gz
478784.fasta.gz
285120.fasta.gz
204262.fasta.gz
665378.fasta.gz
246190.fasta.gz
682934.fasta.gz
690329.fasta.gz
395145.fasta.gz
274231.fasta.gz
381288.fasta.gz
375888.fasta.gz
101671.fasta.gz
45028.fasta.gz
18843.fasta.gz
110614.fasta.gz
467575.fasta.gz
260645.fasta.gz
281317.fasta.gz
432682.fasta.gz
492969.fasta.gz
106560.fasta.gz
488530.fasta.gz
354817.fasta.gz
603037.fasta.gz
197563.fasta.gz
256894.fasta.gz
288656.fasta.gz
661859.fasta.gz
56717.fasta.gz
438063.fasta.gz
51993.fasta.gz
28615.fasta.gz
457628.fasta.gz
103567.fasta.gz
189422.fasta.gz
113179.fasta.gz
300467.fasta.gz
205069.fasta.gz
330352.fasta.gz
678193.fasta.gz
667196.fasta.gz
199640.fasta.gz
570050.fasta.gz
281033.fasta.gz
145235.fasta.gz
386882.fasta.gz
82587.fasta.gz
651700.fasta.gz
52063.fasta.gz
316072.fasta.gz
190544.fasta.gz
671547.fasta.gz
169535.fasta.gz
107899.fasta.gz
601185.fasta.gz
282626.fasta.gz
313153.fasta.gz
698338.fasta.gz
290112.fasta.gz
96611.fasta.gz
96159.fasta.gz
650142.fasta.gz
116307.fasta.gz
190591.fasta.gz
599590.fasta.gz
57389.fasta.gz
360509.fasta.gz
237686.fasta.gz
99149.fasta.gz
151947.fasta.gz
13988.fasta.gz
366758.fasta.gz
294101.fasta.gz
209025.fasta.gz
195244.fasta.gz
466962.fasta.gz
100082.fasta.gz
239240.fasta.gz
50256.fasta.gz
122727.fasta.gz
411358.fasta.gz
616137.fasta.gz
171549.fasta.gz
652840.fasta.gz
303317.fasta.gz
276468.fasta.gz
238201.fasta.gz
661323.fasta.gz
249345.fasta.gz
416338.fasta.gz
314024.fasta.gz
266904.fasta.gz
25541.fasta.gz
542834.fasta.gz
267918.fasta.gz
88938.fasta.gz
156926.fasta.gz
103668.fasta.gz
671985.fasta.gz
660910.fasta.gz
162485.fasta.gz
401126.fasta.gz
356296.fasta.gz
144087.fasta.gz
687130.fasta.gz
262707.fasta.gz
115744.fasta.gz
648321.fasta.gz
683186.fasta.gz
667248.fasta.gz
445490.fasta.gz
361408.fasta.gz
277604.fasta.gz
609406.fasta.gz
649941.fasta.gz
680352.fasta.gz
164167.fasta.gz
287269.fasta.gz
168561.fasta.gz
662674.fasta.gz
156582.fasta.gz
193002.fasta.gz
165409.fasta.gz
160623.fasta.gz
693590.fasta.gz
106450.fasta.gz
238243.fasta.gz
443289.fasta.gz
466706.fasta.gz
620283.fasta.gz
693643.fasta.gz
156333.fasta.gz
277217.fasta.gz
96958.fasta.gz
437733.fasta.gz
197259.fasta.gz
280414.fasta.gz
646209.fasta.gz
522118.fasta.gz
85589.fasta.gz
686995.fasta.gz
349390.fasta.gz
21393.fasta.gz
249082.fasta.gz
341368.fasta.gz
393753.fasta.gz
631734.fasta.gz
496292.fasta.gz
276297.fasta.gz
298863.fasta.gz
240356.fasta.gz
385037.fasta.gz
606963.fasta.gz
330323.fasta.gz
153447.fasta.gz
158171.fasta.gz
121195.fasta.gz
22936.fasta.gz
153857.fasta.gz
661849.fasta.gz
199668.fasta.gz
98991.fasta.gz
349404.fasta.gz
313760.fasta.gz
262269.fasta.gz
121144.fasta.gz
627574.fasta.gz
189933.fasta.gz
313382.fasta.gz
233578.fasta.gz
415156.fasta.gz
158913.fasta.gz
360091.fasta.gz
445405.fasta.gz
239431.fasta.gz
698843.fasta.gz
308792.fasta.gz
267951.fasta.gz
160135.fasta.gz
431597.fasta.gz
591358.fasta.gz
42714.fasta.gz
264299.fasta.gz
167393.fasta.gz
696812.fasta.gz
96644.fasta.gz
537837.fasta.gz
403970.fasta.gz
24491.fasta.gz
209633.fasta.gz
525859.fasta.gz
400368.fasta.gz
192330.fasta.gz
189564.fasta.gz
294927.fasta.gz
662497.fasta.gz
669439.fasta.gz
600945.fasta.gz
95772.fasta.gz
605202.fasta.gz
269740.fasta.gz
163319.fasta.gz
575257.fasta.gz
94301.fasta.gz
673287.fasta.gz
105964.fasta.gz
214579.fasta.gz
365610.fasta.gz
382431.fasta.gz
675322.fasta.gz
119428.fasta.gz
305038.fasta.gz
199271.fasta.gz
307052.fasta.gz
99482.fasta.gz
470502.fasta.gz
473901.fasta.gz
118638.fasta.gz
286303.fasta.gz
276588.fasta.gz
226238.fasta.gz
683157.fasta.gz
130646.fasta.gz
440982.fasta.gz
496418.fasta.gz
103867.fasta.gz
600908.fasta.gz
325647.fasta.gz
215159.fasta.gz
525629.fasta.gz
309501.fasta.gz
123430.fasta.gz
527066.fasta.gz
300980.fasta.gz
451590.fasta.gz
283050.fasta.gz
57064.fasta.gz
318314.fasta.gz
298651.fasta.gz
248590.fasta.gz
95028.fasta.gz
364459.fasta.gz
204496.fasta.gz
279977.fasta.gz
581072.fasta.gz
527808.fasta.gz
20250.fasta.gz
696050.fasta.gz
290895.fasta.gz
231664.fasta.gz
244926.fasta.gz
164519.fasta.gz
554538.fasta.gz
487526.fasta.gz
394792.fasta.gz
84745.fasta.gz
87626.fasta.gz
389650.fasta.gz
161159.fasta.gz
117483.fasta.gz
657060.fasta.gz
280876.fasta.gz
202568.fasta.gz
602227.fasta.gz
164672.fasta.gz
467177.fasta.gz
44427.fasta.gz
354411.fasta.gz
163022.fasta.gz
690976.fasta.gz
347296.fasta.gz
396715.fasta.gz
618498.fasta.gz
265602.fasta.gz
669900.fasta.gz
288379.fasta.gz
53012.fasta.gz
615299.fasta.gz
20997.fasta.gz
55758.fasta.gz
634692.fasta.gz
219357.fasta.gz
270229.fasta.gz
662673.fasta.gz
526715.fasta.gz
206880.fasta.gz
207664.fasta.gz
340051.fasta.gz
341446.fasta.gz
254862.fasta.gz
599960.fasta.gz
102107.fasta.gz
699323.fasta.gz
205021.fasta.gz
307645.fasta.gz
101774.fasta.gz
675710.fasta.gz
594067.fasta.gz
285058.fasta.gz
677483.fasta.gz
347202.fasta.gz
182360.fasta.gz
299693.fasta.gz
599801.fasta.gz
243782.fasta.gz
157811.fasta.gz
129587.fasta.gz
245202.fasta.gz
650630.fasta.gz
22192.fasta.gz
629919.fasta.gz
158351.fasta.gz
407450.fasta.gz
320316.fasta.gz
467101.fasta.gz
595118.fasta.gz
76857.fasta.gz
98514.fasta.gz
426824.fasta.gz
16341.fasta.gz
55763.fasta.gz
194551.fasta.gz
306064.fasta.gz
286243.fasta.gz
83517.fasta.gz
448238.fasta.gz
99697.fasta.gz
115003.fasta.gz
226007.fasta.gz
351974.fasta.gz
258064.fasta.gz
285235.fasta.gz
162432.fasta.gz
627246.fasta.gz
307313.fasta.gz
670022.fasta.gz
250268.fasta.gz
16041.fasta.gz
239019.fasta.gz
171677.fasta.gz
89203.fasta.gz
317819.fasta.gz
43685.fasta.gz
197640.fasta.gz
104386.fasta.gz
191586.fasta.gz
527820.fasta.gz
113620.fasta.gz
101044.fasta.gz
680446.fasta.gz
55395.fasta.gz
160099.fasta.gz
83562.fasta.gz
48468.fasta.gz
356294.fasta.gz
616642.fasta.gz
254545.fasta.gz
190583.fasta.gz
324757.fasta.gz
626748.fasta.gz
642813.fasta.gz
388286.fasta.gz
679599.fasta.gz
178408.fasta.gz
457877.fasta.gz
284700.fasta.gz
639245.fasta.gz
189255.fasta.gz
326549.fasta.gz
563831.fasta.gz
483187.fasta.gz
119140.fasta.gz
659819.fasta.gz
676479.fasta.gz
85509.fasta.gz
539072.fasta.gz
447461.fasta.gz
573107.fasta.gz
290201.fasta.gz
460625.fasta.gz
607038.fasta.gz
275111.fasta.gz
243834.fasta.gz
276209.fasta.gz
76637.fasta.gz
179918.fasta.gz
181212.fasta.gz
195281.fasta.gz
84365.fasta.gz
650217.fasta.gz
577405.fasta.gz
277792.fasta.gz
55875.fasta.gz
191354.fasta.gz
349430.fasta.gz
304818.fasta.gz
473543.fasta.gz
318389.fasta.gz
199072.fasta.gz
84728.fasta.gz
296590.fasta.gz
595328.fasta.gz
684479.fasta.gz
181337.fasta.gz
665416.fasta.gz
314429.fasta.gz
650515.fasta.gz
603566.fasta.gz
218798.fasta.gz
204612.fasta.gz
110698.fasta.gz
107429.fasta.gz
402561.fasta.gz
46518.fasta.gz
216643.fasta.gz
105525.fasta.gz
432691.fasta.gz
217104.fasta.gz
180516.fasta.gz
289501.fasta.gz
51212.fasta.gz
658501.fasta.gz
620088.fasta.gz
125167.fasta.gz
208432.fasta.gz
443074.fasta.gz
653554.fasta.gz
394995.fasta.gz
625439.fasta.gz
28887.fasta.gz
310031.fasta.gz
631391.fasta.gz
678330.fasta.gz
669891.fasta.gz
84325.fasta.gz
525136.fasta.gz
94861.fasta.gz
418075.fasta.gz
609214.fasta.gz
354531.fasta.gz
680464.fasta.gz
218190.fasta.gz
28468.fasta.gz
86017.fasta.gz
305487.fasta.gz
163187.fasta.gz
694651.fasta.gz
691395.fasta.gz
629023.fasta.gz
431626.fasta.gz
42316.fasta.gz
475705.fasta.gz
221210.fasta.gz
659215.fasta.gz
362322.fasta.gz
641324.fasta.gz
86583.fasta.gz
277688.fasta.gz
257176.fasta.gz
679342.fasta.gz
681197.fasta.gz
190350.fasta.gz
84235.fasta.gz
273202.fasta.gz
223992.fasta.gz
197029.fasta.gz
347163.fasta.gz
406013.fasta.gz
258773.fasta.gz
195081.fasta.gz
236413.fasta.gz
330419.fasta.gz
539137.fasta.gz
191852.fasta.gz
397460.fasta.gz
652794.fasta.gz
116812.fasta.gz
95626.fasta.gz
602284.fasta.gz
452730.fasta.gz
376902.fasta.gz
492685.fasta.gz
275433.fasta.gz
305378.fasta.gz
310882.fasta.gz
207951.fasta.gz
168830.fasta.gz
400992.fasta.gz
478851.fasta.gz
657596.fasta.gz
676521.fasta.gz
254956.fasta.gz
586589.fasta.gz
363196.fasta.gz
370525.fasta.gz
625441.fasta.gz
645976.fasta.gz
215423.fasta.gz
405040.fasta.gz
662696.fasta.gz
275384.fasta.gz
513977.fasta.gz
479025.fasta.gz
264199.fasta.gz
608956.fasta.gz
625729.fasta.gz
130536.fasta.gz
20635.fasta.gz
97133.fasta.gz
265498.fasta.gz
311006.fasta.gz
180035.fasta.gz
636388.fasta.gz
373751.fasta.gz
100666.fasta.gz
163983.fasta.gz
209108.fasta.gz
294624.fasta.gz
318070.fasta.gz
23150.fasta.gz
558459.fasta.gz
180681.fasta.gz
498651.fasta.gz
136173.fasta.gz
329969.fasta.gz
352988.fasta.gz
293108.fasta.gz
179699.fasta.gz
118659.fasta.gz
179337.fasta.gz
604683.fasta.gz
379689.fasta.gz
282775.fasta.gz
159635.fasta.gz
135848.fasta.gz
16227.fasta.gz
57851.fasta.gz
201756.fasta.gz
105474.fasta.gz
608743.fasta.gz
21447.fasta.gz
310780.fasta.gz
307635.fasta.gz
360849.fasta.gz
215278.fasta.gz
514319.fasta.gz
610232.fasta.gz
590529.fasta.gz
314506.fasta.gz
527441.fasta.gz
596063.fasta.gz
86400.fasta.gz
285936.fasta.gz
115411.fasta.gz
125237.fasta.gz
684361.fasta.gz
341359.fasta.gz
191377.fasta.gz
197620.fasta.gz
370935.fasta.gz
264078.fasta.gz
655694.fasta.gz
180308.fasta.gz
349971.fasta.gz
369778.fasta.gz
473672.fasta.gz
422134.fasta.gz
688836.fasta.gz
250282.fasta.gz
467824.fasta.gz
604753.fasta.gz
102560.fasta.gz
289261.fasta.gz
106491.fasta.gz
661153.fasta.gz
166016.fasta.gz
284876.fasta.gz
165324.fasta.gz
300079.fasta.gz
340049.fasta.gz
271956.fasta.gz
398183.fasta.gz
97766.fasta.gz
630846.fasta.gz
404919.fasta.gz
159008.fasta.gz
264958.fasta.gz
280783.fasta.gz
697479.fasta.gz
157233.fasta.gz
682247.fasta.gz
98618.fasta.gz
119439.fasta.gz
607432.fasta.gz
48664.fasta.gz
83045.fasta.gz
19190.fasta.gz
108690.fasta.gz
653174.fasta.gz
399454.fasta.gz
191074.fasta.gz
483860.fasta.gz
49760.fasta.gz
450019.fasta.gz
309780.fasta.gz
159865.fasta.gz
623493.fasta.gz
374360.fasta.gz
233116.fasta.gz
516392.fasta.gz
310088.fasta.gz
43550.fasta.gz
591382.fasta.gz
383805.fasta.gz
657914.fasta.gz
305356.fasta.gz
317498.fasta.gz
242824.fasta.gz
278198.fasta.gz
256414.fasta.gz
634146.fasta.gz
262885.fasta.gz
192079.fasta.gz
277962.fasta.gz
669560.fasta.gz
259165.fasta.gz
285991.fasta.gz
469662.fasta.gz
599267.fasta.gz
675791.fasta.gz
285292.fasta.gz
22595.fasta.gz
110489.fasta.gz
295217.fasta.gz
263334.fasta.gz
57339.fasta.gz
408193.fasta.gz
137466.fasta.gz
100757.fasta.gz
95551.fasta.gz
44532.fasta.gz
215168.fasta.gz
111040.fasta.gz
47905.fasta.gz
106570.fasta.gz
280634.fasta.gz
303771.fasta.gz
412894.fasta.gz
447440.fasta.gz
259475.fasta.gz
25160.fasta.gz
157997.fasta.gz
659363.fasta.gz
53358.fasta.gz
643055.fasta.gz
332189.fasta.gz
287253.fasta.gz
658421.fasta.gz
274297.fasta.gz
153158.fasta.gz
170117.fasta.gz
489229.fasta.gz
631787.fasta.gz
281565.fasta.gz
167554.fasta.gz
609633.fasta.gz
130354.fasta.gz
261627.fasta.gz
231114.fasta.gz
304772.fasta.gz
544391.fasta.gz
282233.fasta.gz
404346.fasta.gz
86162.fasta.gz
163262.fasta.gz
667698.fasta.gz
625908.fasta.gz
610360.fasta.gz
285875.fasta.gz
643431.fasta.gz
394996.fasta.gz
404630.fasta.gz
300803.fasta.gz
261405.fasta.gz
164661.fasta.gz
441635.fasta.gz
697838.fasta.gz
246554.fasta.gz
316503.fasta.gz
430688.fasta.gz
225642.fasta.gz
325294.fasta.gz
349507.fasta.gz
15028.fasta.gz
58363.fasta.gz
685488.fasta.gz
313630.fasta.gz
255561.fasta.gz
116261.fasta.gz
119720.fasta.gz
644759.fasta.gz
280381.fasta.gz
385682.fasta.gz
299652.fasta.gz
594023.fasta.gz
319260.fasta.gz
194839.fasta.gz
46680.fasta.gz
259843.fasta.gz
653278.fasta.gz
108253.fasta.gz
483611.fasta.gz
375037.fasta.gz
652529.fasta.gz
115617.fasta.gz
680455.fasta.gz
166502.fasta.gz
688878.fasta.gz
144811.fasta.gz
399396.fasta.gz
405597.fasta.gz
87465.fasta.gz
101398.fasta.gz
266025.fasta.gz
239691.fasta.gz
310110.fasta.gz
27914.fasta.gz
283023.fasta.gz
152244.fasta.gz
627855.fasta.gz
262787.fasta.gz
248855.fasta.gz
153823.fasta.gz
441040.fasta.gz
344033.fasta.gz
271899.fasta.gz
334436.fasta.gz
607143.fasta.gz
44543.fasta.gz
247495.fasta.gz
17440.fasta.gz
602182.fasta.gz
650553.fasta.gz
387115.fasta.gz
100731.fasta.gz
311135.fasta.gz
423542.fasta.gz
299523.fasta.gz
430675.fasta.gz
28755.fasta.gz
409012.fasta.gz
264769.fasta.gz
96028.fasta.gz
161896.fasta.gz
586296.fasta.gz
108890.fasta.gz
361113.fasta.gz
52107.fasta.gz
622419.fasta.gz
612371.fasta.gz
158130.fasta.gz
179857.fasta.gz
83972.fasta.gz
613007.fasta.gz
103720.fasta.gz
165556.fasta.gz
440275.fasta.gz
596873.fasta.gz
269523.fasta.gz
526770.fasta.gz
364289.fasta.gz
164078.fasta.gz
89334.fasta.gz
55045.fasta.gz
122617.fasta.gz
259735.fasta.gz
447336.fasta.gz
278120.fasta.gz
238832.fasta.gz
448988.fasta.gz
45506.fasta.gz
300574.fasta.gz
357291.fasta.gz
27661.fasta.gz
222613.fasta.gz
434430.fasta.gz
397786.fasta.gz
90892.fasta.gz
225685.fasta.gz
405457.fasta.gz
102225.fasta.gz
283297.fasta.gz
385566.fasta.gz
160070.fasta.gz
245316.fasta.gz
194121.fasta.gz
260863.fasta.gz
514070.fasta.gz
601552.fasta.gz
160738.fasta.gz
25620.fasta.gz
195608.fasta.gz
233482.fasta.gz
56170.fasta.gz
191572.fasta.gz
122814.fasta.gz
264311.fasta.gz
268812.fasta.gz
639230.fasta.gz
403387.fasta.gz
281543.fasta.gz
386528.fasta.gz
613884.fasta.gz
233402.fasta.gz
293396.fasta.gz
479011.fasta.gz
260960.fasta.gz
382500.fasta.gz
526902.fasta.gz
360349.fasta.gz
96600.fasta.gz
114661.fasta.gz
18973.fasta.gz
696886.fasta.gz
636485.fasta.gz
207383.fasta.gz
386778.fasta.gz
672211.fasta.gz
696320.fasta.gz
347929.fasta.gz
296306.fasta.gz
405802.fasta.gz
360750.fasta.gz
672107.fasta.gz
684557.fasta.gz
47570.fasta.gz
257127.fasta.gz
559675.fasta.gz
267021.fasta.gz
569706.fasta.gz
300463.fasta.gz
243750.fasta.gz
204672.fasta.gz
380005.fasta.gz
107329.fasta.gz
255444.fasta.gz
128127.fasta.gz
330546.fasta.gz
671016.fasta.gz
695742.fasta.gz
659630.fasta.gz
52458.fasta.gz
259253.fasta.gz
289015.fasta.gz
399243.fasta.gz
296402.fasta.gz
478983.fasta.gz
273814.fasta.gz
189716.fasta.gz
540914.fasta.gz
357280.fasta.gz
298857.fasta.gz
329868.fasta.gz
244451.fasta.gz
55877.fasta.gz
198505.fasta.gz
113817.fasta.gz
369808.fasta.gz
106878.fasta.gz
444795.fasta.gz
118101.fasta.gz
232365.fasta.gz
264805.fasta.gz
694955.fasta.gz
318524.fasta.gz
116271.fasta.gz
260161.fasta.gz
661701.fasta.gz
660373.fasta.gz
272993.fasta.gz
311678.fasta.gz
120656.fasta.gz
88020.fasta.gz
246237.fasta.gz
270009.fasta.gz
439971.fasta.gz
309074.fasta.gz
287183.fasta.gz
159113.fasta.gz
159020.fasta.gz
132517.fasta.gz
248778.fasta.gz
125352.fasta.gz
312936.fasta.gz
667098.fasta.gz
320664.fasta.gz
468306.fasta.gz
249173.fasta.gz
543892.fasta.gz
609175.fasta.gz
121213.fasta.gz
96219.fasta.gz
677694.fasta.gz
623798.fasta.gz
256701.fasta.gz
306675.fasta.gz
312183.fasta.gz
490268.fasta.gz
248779.fasta.gz
628434.fasta.gz
230379.fasta.gz
500740.fasta.gz
246204.fasta.gz
465896.fasta.gz
55413.fasta.gz
230474.fasta.gz
140210.fasta.gz
158326.fasta.gz
486842.fasta.gz
204110.fasta.gz
431345.fasta.gz
288133.fasta.gz
269431.fasta.gz
207311.fasta.gz
274111.fasta.gz
197222.fasta.gz
676588.fasta.gz
252882.fasta.gz
684490.fasta.gz
119527.fasta.gz
414987.fasta.gz
265250.fasta.gz
400418.fasta.gz
666285.fasta.gz
454118.fasta.gz
587594.fasta.gz
374444.fasta.gz
264614.fasta.gz
27506.fasta.gz
433147.fasta.gz
367979.fasta.gz
247646.fasta.gz
400691.fasta.gz
229966.fasta.gz
245805.fasta.gz
370805.fasta.gz
130025.fasta.gz
135858.fasta.gz
112825.fasta.gz
257436.fasta.gz
659857.fasta.gz
275608.fasta.gz
233443.fasta.gz
402862.fasta.gz
349554.fasta.gz
141946.fasta.gz
285351.fasta.gz
100699.fasta.gz
659083.fasta.gz
217844.fasta.gz
119338.fasta.gz
263837.fasta.gz
383015.fasta.gz
247433.fasta.gz
693183.fasta.gz
591999.fasta.gz
382883.fasta.gz
300253.fasta.gz
189138.fasta.gz
290726.fasta.gz
215016.fasta.gz
262194.fasta.gz
196909.fasta.gz
639488.fasta.gz
596443.fasta.gz
216797.fasta.gz
169717.fasta.gz
626143.fasta.gz
267154.fasta.gz
246411.fasta.gz
180535.fasta.gz
683373.fasta.gz
525330.fasta.gz
415289.fasta.gz
453808.fasta.gz
620836.fasta.gz
216257.fasta.gz
658616.fasta.gz
430930.fasta.gz
355026.fasta.gz
615213.fasta.gz
612177.fasta.gz
276572.fasta.gz
542062.fasta.gz
56499.fasta.gz
282922.fasta.gz
675300.fasta.gz
382211.fasta.gz
446989.fasta.gz
245244.fasta.gz
641969.fasta.gz
661708.fasta.gz
317354.fasta.gz
225946.fasta.gz
268799.fasta.gz
299397.fasta.gz
168795.fasta.gz
43231.fasta.gz
644383.fasta.gz
526710.fasta.gz
318658.fasta.gz
296456.fasta.gz
273280.fasta.gz
375845.fasta.gz
357697.fasta.gz
252977.fasta.gz
490255.fasta.gz
339945.fasta.gz
97989.fasta.gz
299620.fasta.gz
43811.fasta.gz
626545.fasta.gz
687778.fasta.gz
358863.fasta.gz
448172.fasta.gz
334921.fasta.gz
273748.fasta.gz
120382.fasta.gz
662598.fasta.gz
315382.fasta.gz
153565.fasta.gz
191661.fasta.gz
478730.fasta.gz
313362.fasta.gz
291239.fasta.gz
519398.fasta.gz
669755.fasta.gz
685801.fasta.gz
113392.fasta.gz
279166.fasta.gz
260214.fasta.gz
356730.fasta.gz
668818.fasta.gz
279937.fasta.gz
55485.fasta.gz
397078.fasta.gz
474101.fasta.gz
420652.fasta.gz
389184.fasta.gz
438041.fasta.gz
416528.fasta.gz
672295.fasta.gz
677873.fasta.gz
207926.fasta.gz
442777.fasta.gz
605072.fasta.gz
693585.fasta.gz
693184.fasta.gz
510384.fasta.gz
336429.fasta.gz
349319.fasta.gz
253146.fasta.gz
215427.fasta.gz
652620.fasta.gz
309181.fasta.gz
258460.fasta.gz
359190.fasta.gz
233031.fasta.gz
87920.fasta.gz
672954.fasta.gz
660705.fasta.gz
203987.fasta.gz
662137.fasta.gz
47624.fasta.gz
447645.fasta.gz
223942.fasta.gz
398160.fasta.gz
384411.fasta.gz
181367.fasta.gz
634150.fasta.gz
694950.fasta.gz
333606.fasta.gz
390388.fasta.gz
85206.fasta.gz
211207.fasta.gz
298626.fasta.gz
152872.fasta.gz
263706.fasta.gz
406619.fasta.gz
56957.fasta.gz
676553.fasta.gz
698516.fasta.gz
258944.fasta.gz
114057.fasta.gz
615335.fasta.gz
600594.fasta.gz
693051.fasta.gz
51075.fasta.gz
25217.fasta.gz
176546.fasta.gz
591421.fasta.gz
97062.fasta.gz
246880.fasta.gz
408168.fasta.gz
386030.fasta.gz
167149.fasta.gz
27721.fasta.gz
290092.fasta.gz
242384.fasta.gz
271468.fasta.gz
368354.fasta.gz
289452.fasta.gz
598925.fasta.gz
127465.fasta.gz
219241.fasta.gz
354896.fasta.gz
405731.fasta.gz
95583.fasta.gz
339678.fasta.gz
480485.fasta.gz
493616.fasta.gz
242301.fasta.gz
596812.fasta.gz
168704.fasta.gz
248048.fasta.gz
113612.fasta.gz
142041.fasta.gz
321349.fasta.gz
345871.fasta.gz
215932.fasta.gz
333955.fasta.gz
330267.fasta.gz
403391.fasta.gz
170162.fasta.gz
278131.fasta.gz
199222.fasta.gz
267418.fasta.gz
182818.fasta.gz
363374.fasta.gz
646338.fasta.gz
642761.fasta.gz
272396.fasta.gz
89199.fasta.gz
600796.fasta.gz
227598.fasta.gz
671941.fasta.gz
239442.fasta.gz
351771.fasta.gz
688729.fasta.gz
367055.fasta.gz
603867.fasta.gz
119887.fasta.gz
94268.fasta.gz
48618.fasta.gz
316802.fasta.gz
665914.fasta.gz
197817.fasta.gz
288926.fasta.gz
141346.fasta.gz
557689.fasta.gz
340152.fasta.gz
277776.fasta.gz
669559.fasta.gz
424116.fasta.gz
356508.fasta.gz
90709.fasta.gz
699109.fasta.gz
628445.fasta.gz
570659.fasta.gz
336903.fasta.gz
422226.fasta.gz
662435.fasta.gz
653058.fasta.gz
239076.fasta.gz
156723.fasta.gz
384745.fasta.gz
27421.fasta.gz
358396.fasta.gz
121782.fasta.gz
101932.fasta.gz
44811.fasta.gz
191993.fasta.gz
599913.fasta.gz
156321.fasta.gz
661063.fasta.gz
222685.fasta.gz
317380.fasta.gz
158568.fasta.gz
645321.fasta.gz
289590.fasta.gz
43125.fasta.gz
514285.fasta.gz
268753.fasta.gz
483370.fasta.gz
688565.fasta.gz
160017.fasta.gz
476076.fasta.gz
261340.fasta.gz
117304.fasta.gz
487852.fasta.gz
288438.fasta.gz
157100.fasta.gz
665618.fasta.gz
247445.fasta.gz
642073.fasta.gz
114923.fasta.gz
414738.fasta.gz
695802.fasta.gz
350560.fasta.gz
140460.fasta.gz
248323.fasta.gz
49352.fasta.gz
650287.fasta.gz
55944.fasta.gz
675274.fasta.gz
401152.fasta.gz
196380.fasta.gz
276303.fasta.gz
674276.fasta.gz
367076.fasta.gz
368597.fasta.gz
127631.fasta.gz
382882.fasta.gz
247247.fasta.gz
24631.fasta.gz
696919.fasta.gz
285046.fasta.gz
230585.fasta.gz
285859.fasta.gz
446081.fasta.gz
222632.fasta.gz
265410.fasta.gz
181522.fasta.gz
682741.fasta.gz
645140.fasta.gz
226369.fasta.gz
170897.fasta.gz
299255.fasta.gz
161137.fasta.gz
244637.fasta.gz
86177.fasta.gz
230552.fasta.gz
466495.fasta.gz
246592.fasta.gz
387604.fasta.gz
192294.fasta.gz
224862.fasta.gz
487818.fasta.gz
240324.fasta.gz
293623.fasta.gz
289157.fasta.gz
269114.fasta.gz
248924.fasta.gz
384272.fasta.gz
655605.fasta.gz
117667.fasta.gz
354714.fasta.gz
224791.fasta.gz
256615.fasta.gz
618742.fasta.gz
256952.fasta.gz
224707.fasta.gz
140031.fasta.gz
341541.fasta.gz
215281.fasta.gz
240542.fasta.gz
406922.fasta.gz
693856.fasta.gz
696626.fasta.gz
239167.fasta.gz
666600.fasta.gz
106278.fasta.gz
487586.fasta.gz
42185.fasta.gz
278697.fasta.gz
681520.fasta.gz
354976.fasta.gz
447684.fasta.gz
203696.fasta.gz
526108.fasta.gz
430663.fasta.gz
568827.fasta.gz
236961.fasta.gz
180280.fasta.gz
163014.fasta.gz
226685.fasta.gz
661374.fasta.gz
601131.fasta.gz
166497.fasta.gz
224285.fasta.gz
269425.fasta.gz
402294.fasta.gz
20241.fasta.gz
469787.fasta.gz
116725.fasta.gz
114105.fasta.gz
391215.fasta.gz
668822.fasta.gz
95429.fasta.gz
608772.fasta.gz
383016.fasta.gz
264010.fasta.gz
56849.fasta.gz
544199.fasta.gz
113548.fasta.gz
274394.fasta.gz
326385.fasta.gz
281975.fasta.gz
661782.fasta.gz
241962.fasta.gz
632984.fasta.gz
609499.fasta.gz
274156.fasta.gz
151869.fasta.gz
198043.fasta.gz
309142.fasta.gz
101273.fasta.gz
315956.fasta.gz
198042.fasta.gz
295431.fasta.gz
141636.fasta.gz
222678.fasta.gz
48033.fasta.gz
402421.fasta.gz
433174.fasta.gz
16120.fasta.gz
281978.fasta.gz
349501.fasta.gz
142006.fasta.gz
265098.fasta.gz
152499.fasta.gz
53172.fasta.gz
596126.fasta.gz
216320.fasta.gz
575065.fasta.gz
90885.fasta.gz
114215.fasta.gz
312576.fasta.gz
653883.fasta.gz
281436.fasta.gz
609123.fasta.gz
483064.fasta.gz
116809.fasta.gz
276509.fasta.gz
249427.fasta.gz
399105.fasta.gz
169850.fasta.gz
481478.fasta.gz
360446.fasta.gz
316589.fasta.gz
411414.fasta.gz
160176.fasta.gz
594123.fasta.gz
598319.fasta.gz
161622.fasta.gz
341519.fasta.gz
22716.fasta.gz
299352.fasta.gz
248684.fasta.gz
651716.fasta.gz
219827.fasta.gz
357434.fasta.gz
620864.fasta.gz
208316.fasta.gz
472346.fasta.gz
646996.fasta.gz
263610.fasta.gz
114088.fasta.gz
394930.fasta.gz
262474.fasta.gz
670027.fasta.gz
612187.fasta.gz
197931.fasta.gz
593913.fasta.gz
473980.fasta.gz
99720.fasta.gz
23532.fasta.gz
222855.fasta.gz
396120.fasta.gz
45611.fasta.gz
475019.fasta.gz
672610.fasta.gz
659259.fasta.gz
369274.fasta.gz
56708.fasta.gz
655350.fasta.gz
487539.fasta.gz
643807.fasta.gz
668875.fasta.gz
202024.fasta.gz
25088.fasta.gz
196808.fasta.gz
356517.fasta.gz
269836.fasta.gz
301554.fasta.gz
79071.fasta.gz
650264.fasta.gz
692403.fasta.gz
141903.fasta.gz
203567.fasta.gz
476349.fasta.gz
657115.fasta.gz
264169.fasta.gz
127576.fasta.gz
249372.fasta.gz
449900.fasta.gz
602491.fasta.gz
601111.fasta.gz
243661.fasta.gz
239448.fasta.gz
162509.fasta.gz
602660.fasta.gz
283108.fasta.gz
201538.fasta.gz
267896.fasta.gz
348098.fasta.gz
600964.fasta.gz
216868.fasta.gz
99058.fasta.gz
238099.fasta.gz
210677.fasta.gz
225324.fasta.gz
647660.fasta.gz
693176.fasta.gz
274789.fasta.gz
43524.fasta.gz
645167.fasta.gz
541989.fasta.gz
181980.fasta.gz
388647.fasta.gz
683094.fasta.gz
370226.fasta.gz
444341.fasta.gz
609365.fasta.gz
665414.fasta.gz
465575.fasta.gz
161389.fasta.gz
276444.fasta.gz
597999.fasta.gz
165675.fasta.gz
266730.fasta.gz
401383.fasta.gz
238222.fasta.gz
165303.fasta.gz
181943.fasta.gz
494449.fasta.gz
208789.fasta.gz
56261.fasta.gz
197325.fasta.gz
238061.fasta.gz
627429.fasta.gz
292455.fasta.gz
346846.fasta.gz
683012.fasta.gz
285833.fasta.gz
104291.fasta.gz
181407.fasta.gz
352402.fasta.gz
233302.fasta.gz
304207.fasta.gz
362708.fasta.gz
319714.fasta.gz
473406.fasta.gz
342887.fasta.gz
108121.fasta.gz
657789.fasta.gz
15377.fasta.gz
320577.fasta.gz
308611.fasta.gz
347459.fasta.gz
481555.fasta.gz
331771.fasta.gz
308875.fasta.gz
397854.fasta.gz
45830.fasta.gz
180431.fasta.gz
320104.fasta.gz
663636.fasta.gz
387244.fasta.gz
440367.fasta.gz
621067.fasta.gz
600362.fasta.gz
388925.fasta.gz
255359.fasta.gz
96717.fasta.gz
273968.fasta.gz
661467.fasta.gz
487427.fasta.gz
48209.fasta.gz
412890.fasta.gz
390272.fasta.gz
107848.fasta.gz
447831.fasta.gz
248021.fasta.gz
289321.fasta.gz
473206.fasta.gz
627580.fasta.gz
122252.fasta.gz
207470.fasta.gz
620684.fasta.gz
140336.fasta.gz
670810.fasta.gz
152010.fasta.gz
165757.fasta.gz
307657.fasta.gz
690330.fasta.gz
616899.fasta.gz
615320.fasta.gz
206132.fasta.gz
215463.fasta.gz
418599.fasta.gz
598059.fasta.gz
137048.fasta.gz
219781.fasta.gz
88679.fasta.gz
54189.fasta.gz
604073.fasta.gz
222760.fasta.gz
238579.fasta.gz
629942.fasta.gz
650705.fasta.gz
130906.fasta.gz
299536.fasta.gz
152772.fasta.gz
307011.fasta.gz
265718.fasta.gz
528152.fasta.gz
208501.fasta.gz
223172.fasta.gz
626035.fasta.gz
286109.fasta.gz
103587.fasta.gz
51288.fasta.gz
23615.fasta.gz
170068.fasta.gz
292270.fasta.gz
403491.fasta.gz
153552.fasta.gz
114077.fasta.gz
230310.fasta.gz
436598.fasta.gz
158947.fasta.gz
86503.fasta.gz
630815.fasta.gz
295006.fasta.gz
239468.fasta.gz
130603.fasta.gz
96304.fasta.gz
156783.fasta.gz
599213.fasta.gz
231266.fasta.gz
340123.fasta.gz
345534.fasta.gz
206523.fasta.gz
625818.fasta.gz
244509.fasta.gz
106416.fasta.gz
202466.fasta.gz
404734.fasta.gz
676104.fasta.gz
372155.fasta.gz
655555.fasta.gz
644429.fasta.gz
51496.fasta.gz
633000.fasta.gz
357632.fasta.gz
180954.fasta.gz
56199.fasta.gz
95092.fasta.gz
230578.fasta.gz
87781.fasta.gz
543790.fasta.gz
362159.fasta.gz
667691.fasta.gz
696108.fasta.gz
221599.fasta.gz
301057.fasta.gz
363098.fasta.gz
455645.fasta.gz
115251.fasta.gz
285315.fasta.gz
49789.fasta.gz
294418.fasta.gz
57327.fasta.gz
259823.fasta.gz
308055.fasta.gz
122588.fasta.gz
108093.fasta.gz
107612.fasta.gz
455038.fasta.gz
288527.fasta.gz
596785.fasta.gz
370957.fasta.gz
253225.fasta.gz
353333.fasta.gz
673430.fasta.gz
347114.fasta.gz
130271.fasta.gz
13630.fasta.gz
618492.fasta.gz
152489.fasta.gz
695296.fasta.gz
130439.fasta.gz
196989.fasta.gz
683163.fasta.gz
310106.fasta.gz
400923.fasta.gz
425385.fasta.gz
322970.fasta.gz
171492.fasta.gz
305418.fasta.gz
677672.fasta.gz
426817.fasta.gz
290896.fasta.gz
526044.fasta.gz
646766.fasta.gz
276361.fasta.gz
50663.fasta.gz
273424.fasta.gz
162624.fasta.gz
246757.fasta.gz
296360.fasta.gz
683372.fasta.gz
286320.fasta.gz
472896.fasta.gz
634753.fasta.gz
137008.fasta.gz
293834.fasta.gz
514201.fasta.gz
114872.fasta.gz
686765.fasta.gz
389651.fasta.gz
214524.fasta.gz
248558.fasta.gz
644384.fasta.gz
322392.fasta.gz
385288.fasta.gz
49674.fasta.gz
373596.fasta.gz
253339.fasta.gz
242166.fasta.gz
544007.fasta.gz
56812.fasta.gz
663994.fasta.gz
479378.fasta.gz
655913.fasta.gz
507774.fasta.gz
670175.fasta.gz
699185.fasta.gz
96292.fasta.gz
486626.fasta.gz
240320.fasta.gz
206571.fasta.gz
642071.fasta.gz
309046.fasta.gz
373439.fasta.gz
594293.fasta.gz
122738.fasta.gz
448661.fasta.gz
690986.fasta.gz
256154.fasta.gz
309313.fasta.gz
13848.fasta.gz
647871.fasta.gz
289440.fasta.gz
208030.fasta.gz
106378.fasta.gz
441822.fasta.gz
696067.fasta.gz
326684.fasta.gz
467546.fasta.gz
368624.fasta.gz
261762.fasta.gz
276960.fasta.gz
104934.fasta.gz
339929.fasta.gz
166444.fasta.gz
569689.fasta.gz
272248.fasta.gz
650805.fasta.gz
56503.fasta.gz
315976.fasta.gz
168446.fasta.gz
527510.fasta.gz
673980.fasta.gz
306536.fasta.gz
54390.fasta.gz
293835.fasta.gz
358954.fasta.gz
275516.fasta.gz
401992.fasta.gz
17171.fasta.gz
341007.fasta.gz
88901.fasta.gz
107486.fasta.gz
231760.fasta.gz
208677.fasta.gz
577363.fasta.gz
393937.fasta.gz
380278.fasta.gz
117400.fasta.gz
48597.fasta.gz
661772.fasta.gz
398671.fasta.gz
395471.fasta.gz
658168.fasta.gz
596788.fasta.gz
352573.fasta.gz
107902.fasta.gz
406537.fasta.gz
684411.fasta.gz
48522.fasta.gz
621930.fasta.gz
324580.fasta.gz
276347.fasta.gz
272375.fasta.gz
609351.fasta.gz
378045.fasta.gz
181411.fasta.gz
470199.fasta.gz
269233.fasta.gz
123541.fasta.gz
174379.fasta.gz
660475.fasta.gz
231705.fasta.gz
626297.fasta.gz
267517.fasta.gz
338624.fasta.gz
182508.fasta.gz
667974.fasta.gz
274595.fasta.gz
276866.fasta.gz
544181.fasta.gz
325326.fasta.gz
325716.fasta.gz
285062.fasta.gz
236860.fasta.gz
119707.fasta.gz
595818.fasta.gz
361134.fasta.gz
210782.fasta.gz
182409.fasta.gz
387423.fasta.gz
105102.fasta.gz
406545.fasta.gz
602282.fasta.gz
49115.fasta.gz
473390.fasta.gz
198884.fasta.gz
334949.fasta.gz
686910.fasta.gz
270935.fasta.gz
161800.fasta.gz
525417.fasta.gz
616263.fasta.gz
274354.fasta.gz
179988.fasta.gz
537163.fasta.gz
340994.fasta.gz
548429.fasta.gz
121764.fasta.gz
188796.fasta.gz
209482.fasta.gz
641439.fasta.gz
55862.fasta.gz
57239.fasta.gz
652870.fasta.gz
326691.fasta.gz
550009.fasta.gz
465673.fasta.gz
103686.fasta.gz
575396.fasta.gz
394112.fasta.gz
18376.fasta.gz
294536.fasta.gz
598450.fasta.gz
95068.fasta.gz
662744.fasta.gz
662364.fasta.gz
665864.fasta.gz
292831.fasta.gz
324508.fasta.gz
122425.fasta.gz
286951.fasta.gz
382433.fasta.gz
56372.fasta.gz
285029.fasta.gz
112795.fasta.gz
136751.fasta.gz
225896.fasta.gz
237603.fasta.gz
286908.fasta.gz
179366.fasta.gz
81748.fasta.gz
88641.fasta.gz
675924.fasta.gz
22703.fasta.gz
301482.fasta.gz
612017.fasta.gz
628372.fasta.gz
97114.fasta.gz
281771.fasta.gz
218518.fasta.gz
649270.fasta.gz
645362.fasta.gz
265703.fasta.gz
283015.fasta.gz
465993.fasta.gz
271485.fasta.gz
52426.fasta.gz
349459.fasta.gz
197616.fasta.gz
612014.fasta.gz
51429.fasta.gz
696761.fasta.gz
169851.fasta.gz
285732.fasta.gz
600069.fasta.gz
307379.fasta.gz
123288.fasta.gz
690939.fasta.gz
313965.fasta.gz
676478.fasta.gz
429141.fasta.gz
373176.fasta.gz
19146.fasta.gz
225330.fasta.gz
82631.fasta.gz
514122.fasta.gz
557789.fasta.gz
653807.fasta.gz
28656.fasta.gz
699033.fasta.gz
198819.fasta.gz
105408.fasta.gz
189394.fasta.gz
108741.fasta.gz
697628.fasta.gz
210620.fasta.gz
686699.fasta.gz
189908.fasta.gz
52017.fasta.gz
405163.fasta.gz
103026.fasta.gz
494440.fasta.gz
657760.fasta.gz
180461.fasta.gz
668835.fasta.gz
665520.fasta.gz
20457.fasta.gz
699162.fasta.gz
209549.fasta.gz
120433.fasta.gz
657727.fasta.gz
215561.fasta.gz
203118.fasta.gz
46127.fasta.gz
325198.fasta.gz
141837.fasta.gz
353015.fasta.gz
267956.fasta.gz
284042.fasta.gz
54666.fasta.gz
672973.fasta.gz
109807.fasta.gz
44872.fasta.gz
647218.fasta.gz
89383.fasta.gz
277427.fasta.gz
648492.fasta.gz
104080.fasta.gz
334452.fasta.gz
128457.fasta.gz
301037.fasta.gz
205754.fasta.gz
216928.fasta.gz
96823.fasta.gz
179378.fasta.gz
136286.fasta.gz
321935.fasta.gz
89481.fasta.gz
181754.fasta.gz
218394.fasta.gz
310134.fasta.gz
253873.fasta.gz
101851.fasta.gz
321506.fasta.gz
647157.fasta.gz
279067.fasta.gz
370147.fasta.gz
682812.fasta.gz
674471.fasta.gz
691284.fasta.gz
644504.fasta.gz
648041.fasta.gz
595495.fasta.gz
52020.fasta.gz
95270.fasta.gz
273720.fasta.gz
122697.fasta.gz
489614.fasta.gz
89275.fasta.gz
264069.fasta.gz
601742.fasta.gz
245469.fasta.gz
206133.fasta.gz
165507.fasta.gz
247383.fasta.gz
310061.fasta.gz
181105.fasta.gz
415418.fasta.gz
238776.fasta.gz
698239.fasta.gz
104685.fasta.gz
264213.fasta.gz
167075.fasta.gz
334581.fasta.gz
278509.fasta.gz
642482.fasta.gz
604086.fasta.gz
119097.fasta.gz
670065.fasta.gz
266494.fasta.gz
239828.fasta.gz
51316.fasta.gz
603613.fasta.gz
563962.fasta.gz
55919.fasta.gz
545701.fasta.gz
686433.fasta.gz
647571.fasta.gz
271565.fasta.gz
260839.fasta.gz
601946.fasta.gz
274750.fasta.gz
255479.fasta.gz
123637.fasta.gz
57211.fasta.gz
47069.fasta.gz
48666.fasta.gz
140172.fasta.gz
593963.fasta.gz
273222.fasta.gz
126765.fasta.gz
308988.fasta.gz
203784.fasta.gz
169274.fasta.gz
383297.fasta.gz
398990.fasta.gz
386566.fasta.gz
248459.fasta.gz
657893.fasta.gz
224026.fasta.gz
239776.fasta.gz
345501.fasta.gz
107969.fasta.gz
88219.fasta.gz
310731.fasta.gz
308802.fasta.gz
263913.fasta.gz
236643.fasta.gz
254289.fasta.gz
292013.fasta.gz
188640.fasta.gz
375834.fasta.gz
658216.fasta.gz
310166.fasta.gz
281913.fasta.gz
330763.fasta.gz
395157.fasta.gz
275253.fasta.gz
526553.fasta.gz
95633.fasta.gz
372309.fasta.gz
99308.fasta.gz
116314.fasta.gz
232305.fasta.gz
157649.fasta.gz
180019.fasta.gz
47579.fasta.gz
241943.fasta.gz
116485.fasta.gz
277004.fasta.gz
313568.fasta.gz
296333.fasta.gz
649426.fasta.gz
562501.fasta.gz
599561.fasta.gz
41848.fasta.gz
223960.fasta.gz
668803.fasta.gz
455608.fasta.gz
95812.fasta.gz
119565.fasta.gz
23133.fasta.gz
293723.fasta.gz
230288.fasta.gz
232452.fasta.gz
285493.fasta.gz
595307.fasta.gz
621916.fasta.gz
659706.fasta.gz
16170.fasta.gz
47346.fasta.gz
650622.fasta.gz
600292.fasta.gz
285236.fasta.gz
189507.fasta.gz
419379.fasta.gz
313634.fasta.gz
361864.fasta.gz
305855.fasta.gz
613816.fasta.gz
489239.fasta.gz
666294.fasta.gz
385217.fasta.gz
629008.fasta.gz
88530.fasta.gz
192990.fasta.gz
247990.fasta.gz
368228.fasta.gz
396398.fasta.gz
94278.fasta.gz
360492.fasta.gz
248889.fasta.gz
335520.fasta.gz
694566.fasta.gz
626917.fasta.gz
699492.fasta.gz
247284.fasta.gz
173740.fasta.gz
156534.fasta.gz
225819.fasta.gz
256234.fasta.gz
83694.fasta.gz
377003.fasta.gz
345322.fasta.gz
120354.fasta.gz
268083.fasta.gz
160974.fasta.gz
355257.fasta.gz
48881.fasta.gz
166461.fasta.gz
221003.fasta.gz
205693.fasta.gz
630247.fasta.gz
350607.fasta.gz
48120.fasta.gz
369727.fasta.gz
132437.fasta.gz
656313.fasta.gz
324575.fasta.gz
166727.fasta.gz
368305.fasta.gz
218602.fasta.gz
602732.fasta.gz
136658.fasta.gz
22052.fasta.gz
295705.fasta.gz
657603.fasta.gz
599080.fasta.gz
537147.fasta.gz
107774.fasta.gz
293331.fasta.gz
87264.fasta.gz
88148.fasta.gz
246825.fasta.gz
87082.fasta.gz
468777.fasta.gz
600318.fasta.gz
27398.fasta.gz
56111.fasta.gz
397329.fasta.gz
622448.fasta.gz
197112.fasta.gz
88238.fasta.gz
236512.fasta.gz
277031.fasta.gz
244043.fasta.gz
49495.fasta.gz
544167.fasta.gz
267338.fasta.gz
279812.fasta.gz
258899.fasta.gz
425034.fasta.gz
618737.fasta.gz
347454.fasta.gz
271036.fasta.gz
262078.fasta.gz
265963.fasta.gz
668894.fasta.gz
412365.fasta.gz
675499.fasta.gz
46429.fasta.gz
652543.fasta.gz
596822.fasta.gz
225230.fasta.gz
158151.fasta.gz
621033.fasta.gz
331556.fasta.gz
160063.fasta.gz
402993.fasta.gz
368638.fasta.gz
117580.fasta.gz
305377.fasta.gz
687818.fasta.gz
276669.fasta.gz
395150.fasta.gz
259711.fasta.gz
107856.fasta.gz
616198.fasta.gz
613705.fasta.gz
630035.fasta.gz
245112.fasta.gz
81032.fasta.gz
296597.fasta.gz
95809.fasta.gz
205830.fasta.gz
332322.fasta.gz
695708.fasta.gz
142659.fasta.gz
195770.fasta.gz
526843.fasta.gz
370347.fasta.gz
310309.fasta.gz
115242.fasta.gz
619679.fasta.gz
390290.fasta.gz
101564.fasta.gz
399232.fasta.gz
44657.fasta.gz
686443.fasta.gz
398218.fasta.gz
614347.fasta.gz
102147.fasta.gz
288165.fasta.gz
624016.fasta.gz
231996.fasta.gz
160789.fasta.gz
269747.fasta.gz
166390.fasta.gz
86317.fasta.gz
674256.fasta.gz
236962.fasta.gz
404303.fasta.gz
322522.fasta.gz
95357.fasta.gz
184810.fasta.gz
221704.fasta.gz
111135.fasta.gz
300929.fasta.gz
161727.fasta.gz
448698.fasta.gz
314850.fasta.gz
258610.fasta.gz
666010.fasta.gz
137584.fasta.gz
245299.fasta.gz
691297.fasta.gz
436657.fasta.gz
455119.fasta.gz
353189.fasta.gz
83230.fasta.gz
387834.fasta.gz
355047.fasta.gz
85142.fasta.gz
570064.fasta.gz
471017.fasta.gz
264111.fasta.gz
397357.fasta.gz
270483.fasta.gz
697634.fasta.gz
47306.fasta.gz
347923.fasta.gz
472622.fasta.gz
286829.fasta.gz
171450.fasta.gz
131481.fasta.gz
106567.fasta.gz
679302.fasta.gz
162416.fasta.gz
402796.fasta.gz
242254.fasta.gz
254571.fasta.gz
666180.fasta.gz
271632.fasta.gz
325258.fasta.gz
180388.fasta.gz
312037.fasta.gz
309737.fasta.gz
398800.fasta.gz
321561.fasta.gz
163760.fasta.gz
544231.fasta.gz
395305.fasta.gz
676389.fasta.gz
243129.fasta.gz
206960.fasta.gz
152545.fasta.gz
86844.fasta.gz
101303.fasta.gz
182795.fasta.gz
119429.fasta.gz
400933.fasta.gz
343231.fasta.gz
351719.fasta.gz
472919.fasta.gz
694838.fasta.gz
337559.fasta.gz
527559.fasta.gz
659018.fasta.gz
647950.fasta.gz
610250.fasta.gz
613096.fasta.gz
539031.fasta.gz
675312.fasta.gz
104666.fasta.gz
181207.fasta.gz
306237.fasta.gz
276922.fasta.gz
349247.fasta.gz
570139.fasta.gz
188373.fasta.gz
333524.fasta.gz
229888.fasta.gz
28066.fasta.gz
645027.fasta.gz
109753.fasta.gz
474011.fasta.gz
201896.fasta.gz
313055.fasta.gz
526232.fasta.gz
282375.fasta.gz
288558.fasta.gz
397745.fasta.gz
314847.fasta.gz
385866.fasta.gz
181408.fasta.gz
27760.fasta.gz
424904.fasta.gz
103383.fasta.gz
279970.fasta.gz
431601.fasta.gz
189340.fasta.gz
114930.fasta.gz
240693.fasta.gz
597503.fasta.gz
526282.fasta.gz
392083.fasta.gz
525462.fasta.gz
239005.fasta.gz
386959.fasta.gz
369394.fasta.gz
334563.fasta.gz
634292.fasta.gz
418093.fasta.gz
86934.fasta.gz
620261.fasta.gz
315860.fasta.gz
347702.fasta.gz
294834.fasta.gz
554587.fasta.gz
119242.fasta.gz
280840.fasta.gz
222863.fasta.gz
237230.fasta.gz
386708.fasta.gz
439738.fasta.gz
51342.fasta.gz
203128.fasta.gz
661391.fasta.gz
56987.fasta.gz
126670.fasta.gz
199384.fasta.gz
354903.fasta.gz
298710.fasta.gz
627654.fasta.gz
202878.fasta.gz
96858.fasta.gz
221720.fasta.gz
284212.fasta.gz
48981.fasta.gz
394078.fasta.gz
665017.fasta.gz
239400.fasta.gz
609139.fasta.gz
255255.fasta.gz
443461.fasta.gz
56039.fasta.gz
642061.fasta.gz
278521.fasta.gz
262791.fasta.gz
403653.fasta.gz
200894.fasta.gz
673008.fasta.gz
160377.fasta.gz
108140.fasta.gz
496710.fasta.gz
280986.fasta.gz
215125.fasta.gz
233480.fasta.gz
388840.fasta.gz
127370.fasta.gz
593880.fasta.gz
118865.fasta.gz
27727.fasta.gz
98331.fasta.gz
208647.fasta.gz
182802.fasta.gz
316062.fasta.gz
130183.fasta.gz
306660.fasta.gz
390700.fasta.gz
694227.fasta.gz
319669.fasta.gz
591306.fasta.gz
236240.fasta.gz
634622.fasta.gz
238627.fasta.gz
376982.fasta.gz
375858.fasta.gz
296479.fasta.gz
105196.fasta.gz
599534.fasta.gz
118622.fasta.gz
684299.fasta.gz
259907.fasta.gz
24383.fasta.gz
136187.fasta.gz
224479.fasta.gz
472971.fasta.gz
640413.fasta.gz
208464.fasta.gz
415143.fasta.gz
179388.fasta.gz
311720.fasta.gz
286327.fasta.gz
209049.fasta.gz
639298.fasta.gz
658994.fasta.gz
343726.fasta.gz
345325.fasta.gz
496675.fasta.gz
379555.fasta.gz
675944.fasta.gz
472076.fasta.gz
479407.fasta.gz
473435.fasta.gz
45971.fasta.gz
257527.fasta.gz
670854.fasta.gz
666928.fasta.gz
286275.fasta.gz
316599.fasta.gz
404592.fasta.gz
658062.fasta.gz
208688.fasta.gz
386768.fasta.gz
434055.fasta.gz
655310.fasta.gz
396974.fasta.gz
620637.fasta.gz
438702.fasta.gz
352426.fasta.gz
156466.fasta.gz
639500.fasta.gz
263524.fasta.gz
252630.fasta.gz
169405.fasta.gz
162046.fasta.gz
159817.fasta.gz
221392.fasta.gz
129548.fasta.gz
657046.fasta.gz
626072.fasta.gz
441498.fasta.gz
55361.fasta.gz
129636.fasta.gz
369189.fasta.gz
369288.fasta.gz
274711.fasta.gz
120148.fasta.gz
101550.fasta.gz
568232.fasta.gz
309387.fasta.gz
282025.fasta.gz
525947.fasta.gz
109036.fasta.gz
338220.fasta.gz
272975.fasta.gz
158496.fasta.gz
453360.fasta.gz
514212.fasta.gz
595140.fasta.gz
653862.fasta.gz
164553.fasta.gz
262121.fasta.gz
488381.fasta.gz
352452.fasta.gz
58205.fasta.gz
257283.fasta.gz
105664.fasta.gz
298971.fasta.gz
197147.fasta.gz
360718.fasta.gz
264212.fasta.gz
699470.fasta.gz
687015.fasta.gz
256754.fasta.gz
341304.fasta.gz
688675.fasta.gz
637009.fasta.gz
118414.fasta.gz
260574.fasta.gz
596072.fasta.gz
221684.fasta.gz
652444.fasta.gz
380290.fasta.gz
52546.fasta.gz
90989.fasta.gz
308018.fasta.gz
42290.fasta.gz
115766.fasta.gz
207518.fasta.gz
392076.fasta.gz
690351.fasta.gz
244833.fasta.gz
514011.fasta.gz
682269.fasta.gz
527417.fasta.gz
382233.fasta.gz
274266.fasta.gz
190365.fasta.gz
349113.fasta.gz
690685.fasta.gz
268424.fasta.gz
433169.fasta.gz
271536.fasta.gz
21510.fasta.gz
131783.fasta.gz
581276.fasta.gz
403451.fasta.gz
280555.fasta.gz
158248.fasta.gz
165328.fasta.gz
423348.fasta.gz
43163.fasta.gz
314227.fasta.gz
374036.fasta.gz
164942.fasta.gz
449983.fasta.gz
206323.fasta.gz
330441.fasta.gz
243828.fasta.gz
354540.fasta.gz
670139.fasta.gz
104683.fasta.gz
190698.fasta.gz
208412.fasta.gz
179668.fasta.gz
343952.fasta.gz
347474.fasta.gz
224712.fasta.gz
230812.fasta.gz
144882.fasta.gz
602976.fasta.gz
15936.fasta.gz
12071.fasta.gz
221262.fasta.gz
373811.fasta.gz
405452.fasta.gz
475877.fasta.gz
673511.fasta.gz
695337.fasta.gz
297985.fasta.gz
660155.fasta.gz
94633.fasta.gz
206014.fasta.gz
644758.fasta.gz
684370.fasta.gz
398068.fasta.gz
660891.fasta.gz
270249.fasta.gz
579608.fasta.gz
13428.fasta.gz
164786.fasta.gz
649867.fasta.gz
90567.fasta.gz
46382.fasta.gz
473083.fasta.gz
190459.fasta.gz
545013.fasta.gz
525899.fasta.gz
166084.fasta.gz
252974.fasta.gz
159018.fasta.gz
488717.fasta.gz
337359.fasta.gz
666487.fasta.gz
424901.fasta.gz
667132.fasta.gz
249465.fasta.gz
378645.fasta.gz
157858.fasta.gz
267920.fasta.gz
224752.fasta.gz
267332.fasta.gz
311640.fasta.gz
390187.fasta.gz
208861.fasta.gz
48164.fasta.gz
436570.fasta.gz
557802.fasta.gz
161452.fasta.gz
115125.fasta.gz
383027.fasta.gz
691477.fasta.gz
645294.fasta.gz
605842.fasta.gz
248104.fasta.gz
476345.fasta.gz
298544.fasta.gz
671389.fasta.gz
695089.fasta.gz
123567.fasta.gz
665115.fasta.gz
200749.fasta.gz
608098.fasta.gz
415463.fasta.gz
284766.fasta.gz
634363.fasta.gz
444845.fasta.gz
82713.fasta.gz
360370.fasta.gz
376943.fasta.gz
597054.fasta.gz
95012.fasta.gz
602940.fasta.gz
269310.fasta.gz
97470.fasta.gz
53581.fasta.gz
697811.fasta.gz
661672.fasta.gz
300633.fasta.gz
453630.fasta.gz
304061.fasta.gz
659760.fasta.gz
378908.fasta.gz
432654.fasta.gz
368768.fasta.gz
535320.fasta.gz
529221.fasta.gz
370663.fasta.gz
479597.fasta.gz
145256.fasta.gz
46985.fasta.gz
299618.fasta.gz
106760.fasta.gz
657880.fasta.gz
693793.fasta.gz
223602.fasta.gz
351673.fasta.gz
164474.fasta.gz
221834.fasta.gz
276094.fasta.gz
247341.fasta.gz
448570.fasta.gz
348932.fasta.gz
612510.fasta.gz
693341.fasta.gz
665208.fasta.gz
107450.fasta.gz
657814.fasta.gz
107262.fasta.gz
207269.fasta.gz
564260.fasta.gz
598716.fasta.gz
236792.fasta.gz
215472.fasta.gz
649818.fasta.gz
357449.fasta.gz
275894.fasta.gz
108492.fasta.gz
51543.fasta.gz
119191.fasta.gz
280234.fasta.gz
90559.fasta.gz
57228.fasta.gz
220825.fasta.gz
468776.fasta.gz
437081.fasta.gz
670564.fasta.gz
337094.fasta.gz
86092.fasta.gz
83652.fasta.gz
239269.fasta.gz
385513.fasta.gz
619655.fasta.gz
598326.fasta.gz
51789.fasta.gz
284560.fasta.gz
219569.fasta.gz
247735.fasta.gz
640614.fasta.gz
434628.fasta.gz
527453.fasta.gz
12970.fasta.gz
402338.fasta.gz
244654.fasta.gz
194176.fasta.gz
651435.fasta.gz
102799.fasta.gz
608560.fasta.gz
324795.fasta.gz
264218.fasta.gz
371324.fasta.gz
525952.fasta.gz
153126.fasta.gz
190845.fasta.gz
611637.fasta.gz
202438.fasta.gz
488375.fasta.gz
457588.fasta.gz
86190.fasta.gz
688528.fasta.gz
453519.fasta.gz
698135.fasta.gz
182388.fasta.gz
98893.fasta.gz
305504.fasta.gz
56912.fasta.gz
257242.fasta.gz
259517.fasta.gz
419515.fasta.gz
121729.fasta.gz
109530.fasta.gz
381242.fasta.gz
334468.fasta.gz
55991.fasta.gz
598684.fasta.gz
661132.fasta.gz
206107.fasta.gz
152291.fasta.gz
56109.fasta.gz
660277.fasta.gz
130452.fasta.gz
264125.fasta.gz
269650.fasta.gz
334870.fasta.gz
321397.fasta.gz
341969.fasta.gz
121753.fasta.gz
575496.fasta.gz
277509.fasta.gz
681127.fasta.gz
225062.fasta.gz
613824.fasta.gz
110292.fasta.gz
317974.fasta.gz
248665.fasta.gz
514117.fasta.gz
639260.fasta.gz
411325.fasta.gz
334778.fasta.gz
179535.fasta.gz
346008.fasta.gz
87993.fasta.gz
684365.fasta.gz
246969.fasta.gz
340156.fasta.gz
277564.fasta.gz
306769.fasta.gz
269215.fasta.gz
658034.fasta.gz
244126.fasta.gz
473595.fasta.gz
289842.fasta.gz
179028.fasta.gz
116666.fasta.gz
189116.fasta.gz
402711.fasta.gz
474895.fasta.gz
114288.fasta.gz
258697.fasta.gz
276529.fasta.gz
224295.fasta.gz
100499.fasta.gz
357145.fasta.gz
131024.fasta.gz
117027.fasta.gz
300523.fasta.gz
247126.fasta.gz
689501.fasta.gz
292427.fasta.gz
203433.fasta.gz
217092.fasta.gz
352113.fasta.gz
514310.fasta.gz
615380.fasta.gz
385383.fasta.gz
256758.fasta.gz
114312.fasta.gz
676547.fasta.gz
304868.fasta.gz
379623.fasta.gz
318654.fasta.gz
468124.fasta.gz
288183.fasta.gz
379901.fasta.gz
399784.fasta.gz
401031.fasta.gz
384719.fasta.gz
672369.fasta.gz
387156.fasta.gz
664982.fasta.gz
236104.fasta.gz
403646.fasta.gz
230911.fasta.gz
86344.fasta.gz
97026.fasta.gz
221933.fasta.gz
265534.fasta.gz
245198.fasta.gz
396840.fasta.gz
107345.fasta.gz
269937.fasta.gz
21538.fasta.gz
55958.fasta.gz
278008.fasta.gz
651143.fasta.gz
285574.fasta.gz
206319.fasta.gz
225903.fasta.gz
120316.fasta.gz
162040.fasta.gz
218340.fasta.gz
639372.fasta.gz
238919.fasta.gz
403424.fasta.gz
642242.fasta.gz
89112.fasta.gz
305506.fasta.gz
278843.fasta.gz
405854.fasta.gz
206853.fasta.gz
122752.fasta.gz
182754.fasta.gz
275256.fasta.gz
466688.fasta.gz
671394.fasta.gz
495955.fasta.gz
628015.fasta.gz
275723.fasta.gz
516394.fasta.gz
139893.fasta.gz
369391.fasta.gz
215106.fasta.gz
121529.fasta.gz
309782.fasta.gz
526254.fasta.gz
197923.fasta.gz
135802.fasta.gz
631739.fasta.gz
205403.fasta.gz
50664.fasta.gz
403775.fasta.gz
97459.fasta.gz
241446.fasta.gz
375823.fasta.gz
196323.fasta.gz
285164.fasta.gz
208269.fasta.gz
192404.fasta.gz
635599.fasta.gz
387277.fasta.gz
258180.fasta.gz
339755.fasta.gz
273153.fasta.gz
51196.fasta.gz
158097.fasta.gz
96553.fasta.gz
289625.fasta.gz
237233.fasta.gz
416282.fasta.gz
166150.fasta.gz
256337.fasta.gz
196424.fasta.gz
118798.fasta.gz
691160.fasta.gz
289654.fasta.gz
269583.fasta.gz
221890.fasta.gz
244028.fasta.gz
678719.fasta.gz
652777.fasta.gz
490278.fasta.gz
49828.fasta.gz
310161.fasta.gz
627401.fasta.gz
109321.fasta.gz
377841.fasta.gz
644850.fasta.gz
473938.fasta.gz
285987.fasta.gz
281894.fasta.gz
346631.fasta.gz
647805.fasta.gz
121697.fasta.gz
662140.fasta.gz
128010.fasta.gz
377535.fasta.gz
697890.fasta.gz
348844.fasta.gz
278581.fasta.gz
156831.fasta.gz
88604.fasta.gz
88264.fasta.gz
232318.fasta.gz
368615.fasta.gz
387632.fasta.gz
170153.fasta.gz
263817.fasta.gz
203579.fasta.gz
262689.fasta.gz
476355.fasta.gz
353093.fasta.gz
179003.fasta.gz
596144.fasta.gz
616614.fasta.gz
27348.fasta.gz
88616.fasta.gz
238156.fasta.gz
162661.fasta.gz
153255.fasta.gz
636873.fasta.gz
666250.fasta.gz
230038.fasta.gz
610307.fasta.gz
469686.fasta.gz
605028.fasta.gz
389549.fasta.gz
120081.fasta.gz
382663.fasta.gz
627252.fasta.gz
290466.fasta.gz
666461.fasta.gz
247560.fasta.gz
423622.fasta.gz
641414.fasta.gz
99950.fasta.gz
86737.fasta.gz
667366.fasta.gz
363142.fasta.gz
354703.fasta.gz
225816.fasta.gz
256014.fasta.gz
426221.fasta.gz
399499.fasta.gz
181288.fasta.gz
275569.fasta.gz
136144.fasta.gz
87468.fasta.gz
295416.fasta.gz
676988.fasta.gz
217052.fasta.gz
466479.fasta.gz
278038.fasta.gz
51482.fasta.gz
388352.fasta.gz
204627.fasta.gz
473758.fasta.gz
218018.fasta.gz
253950.fasta.gz
202177.fasta.gz
240409.fasta.gz
680821.fasta.gz
28897.fasta.gz
634629.fasta.gz
445440.fasta.gz
391361.fasta.gz
431599.fasta.gz
152439.fasta.gz
526304.fasta.gz
498589.fasta.gz
662601.fasta.gz
162465.fasta.gz
527106.fasta.gz
194814.fasta.gz
439561.fasta.gz
108315.fasta.gz
262445.fasta.gz
394760.fasta.gz
123155.fasta.gz
480818.fasta.gz
49898.fasta.gz
334898.fasta.gz
601956.fasta.gz
685608.fasta.gz
117611.fasta.gz
288257.fasta.gz
245305.fasta.gz
100673.fasta.gz
609395.fasta.gz
397328.fasta.gz
190322.fasta.gz
386477.fasta.gz
658197.fasta.gz
602168.fasta.gz
603630.fasta.gz
604612.fasta.gz
166013.fasta.gz
457609.fasta.gz
22430.fasta.gz
16634.fasta.gz
276565.fasta.gz
465695.fasta.gz
182716.fasta.gz
476116.fasta.gz
300952.fasta.gz
539120.fasta.gz
476280.fasta.gz
220858.fasta.gz
380809.fasta.gz
27647.fasta.gz
483792.fasta.gz
374968.fasta.gz
208102.fasta.gz
290449.fasta.gz
55432.fasta.gz
90194.fasta.gz
99006.fasta.gz
312624.fasta.gz
210625.fasta.gz
673170.fasta.gz
602476.fasta.gz
161304.fasta.gz
465287.fasta.gz
104143.fasta.gz
263164.fasta.gz
237558.fasta.gz
610315.fasta.gz
550277.fasta.gz
317994.fasta.gz
246405.fasta.gz
56981.fasta.gz
312640.fasta.gz
116222.fasta.gz
86821.fasta.gz
650581.fasta.gz
216210.fasta.gz
22262.fasta.gz
318278.fasta.gz
383366.fasta.gz
679590.fasta.gz
488342.fasta.gz
270445.fasta.gz
115867.fasta.gz
354753.fasta.gz
268345.fasta.gz
264798.fasta.gz
493078.fasta.gz
635686.fasta.gz
158227.fasta.gz
42334.fasta.gz
615716.fasta.gz
683077.fasta.gz
237543.fasta.gz
563338.fasta.gz
256175.fasta.gz
306531.fasta.gz
290735.fasta.gz
492632.fasta.gz
269441.fasta.gz
123093.fasta.gz
83798.fasta.gz
346790.fasta.gz
310253.fasta.gz
560856.fasta.gz
156707.fasta.gz
385010.fasta.gz
279542.fasta.gz
492229.fasta.gz
300769.fasta.gz
261108.fasta.gz
58197.fasta.gz
311786.fasta.gz
387201.fasta.gz
246098.fasta.gz
249004.fasta.gz
690712.fasta.gz
285623.fasta.gz
108526.fasta.gz
271784.fasta.gz
128651.fasta.gz
648173.fasta.gz
656880.fasta.gz
156624.fasta.gz
268514.fasta.gz
202365.fasta.gz
163143.fasta.gz
419504.fasta.gz
194594.fasta.gz
298728.fasta.gz
595625.fasta.gz
144761.fasta.gz
674809.fasta.gz
478992.fasta.gz
264463.fasta.gz
195542.fasta.gz
203926.fasta.gz
395288.fasta.gz
468166.fasta.gz
690398.fasta.gz
338210.fasta.gz
395055.fasta.gz
221345.fasta.gz
609254.fasta.gz
404198.fasta.gz
681694.fasta.gz
263101.fasta.gz
618213.fasta.gz
425010.fasta.gz
241304.fasta.gz
87939.fasta.gz
417003.fasta.gz
482792.fasta.gz
682904.fasta.gz
136532.fasta.gz
189918.fasta.gz
294656.fasta.gz
23841.fasta.gz
402812.fasta.gz
445936.fasta.gz
623276.fasta.gz
312252.fasta.gz
91002.fasta.gz
671335.fasta.gz
120232.fasta.gz
208879.fasta.gz
52794.fasta.gz
56452.fasta.gz
84795.fasta.gz
320653.fasta.gz
203700.fasta.gz
447902.fasta.gz
653865.fasta.gz
560860.fasta.gz
20332.fasta.gz
433087.fasta.gz
362411.fasta.gz
601654.fasta.gz
208212.fasta.gz
43139.fasta.gz
672162.fasta.gz
645929.fasta.gz
457087.fasta.gz
370510.fasta.gz
231582.fasta.gz
314545.fasta.gz
205116.fasta.gz
641950.fasta.gz
379871.fasta.gz
83904.fasta.gz
133211.fasta.gz
341972.fasta.gz
119823.fasta.gz
332170.fasta.gz
135850.fasta.gz
628914.fasta.gz
181379.fasta.gz
307638.fasta.gz
131092.fasta.gz
153297.fasta.gz
299902.fasta.gz
275092.fasta.gz
258473.fasta.gz
49525.fasta.gz
675314.fasta.gz
247955.fasta.gz
646211.fasta.gz
693346.fasta.gz
150825.fasta.gz
256422.fasta.gz
405634.fasta.gz
123640.fasta.gz
340012.fasta.gz
319142.fasta.gz
465463.fasta.gz
313526.fasta.gz
313859.fasta.gz
285162.fasta.gz
662132.fasta.gz
688828.fasta.gz
316130.fasta.gz
451790.fasta.gz
694817.fasta.gz
204228.fasta.gz
49246.fasta.gz
407459.fasta.gz
465234.fasta.gz
163238.fasta.gz
653398.fasta.gz
171817.fasta.gz
121143.fasta.gz
513442.fasta.gz
121241.fasta.gz
393456.fasta.gz
19428.fasta.gz
203084.fasta.gz
472826.fasta.gz
581215.fasta.gz
171826.fasta.gz
189484.fasta.gz
26007.fasta.gz
236192.fasta.gz
225379.fasta.gz
99399.fasta.gz
335938.fasta.gz
361480.fasta.gz
695212.fasta.gz
275835.fasta.gz
604673.fasta.gz
205359.fasta.gz
298942.fasta.gz
294012.fasta.gz
88344.fasta.gz
683339.fasta.gz
468892.fasta.gz
320113.fasta.gz
84769.fasta.gz
329900.fasta.gz
170206.fasta.gz
110089.fasta.gz
675763.fasta.gz
643943.fasta.gz
316174.fasta.gz
12982.fasta.gz
102803.fasta.gz
380261.fasta.gz
286966.fasta.gz
269943.fasta.gz
321186.fasta.gz
285500.fasta.gz
478817.fasta.gz
249585.fasta.gz
318623.fasta.gz
249643.fasta.gz
543691.fasta.gz
377884.fasta.gz
687784.fasta.gz
284728.fasta.gz
639356.fasta.gz
656178.fasta.gz
354808.fasta.gz
190280.fasta.gz
597322.fasta.gz
319865.fasta.gz
642780.fasta.gz
314964.fasta.gz
107266.fasta.gz
491886.fasta.gz
295384.fasta.gz
429144.fasta.gz
416995.fasta.gz
161732.fasta.gz
606808.fasta.gz
387671.fasta.gz
238177.fasta.gz
303609.fasta.gz
267419.fasta.gz
368041.fasta.gz
199719.fasta.gz
319925.fasta.gz
314375.fasta.gz
443019.fasta.gz
299223.fasta.gz
184732.fasta.gz
105132.fasta.gz
50039.fasta.gz
398114.fasta.gz
391269.fasta.gz
434548.fasta.gz
136627.fasta.gz
280959.fasta.gz
44583.fasta.gz
257906.fasta.gz
615043.fasta.gz
659983.fasta.gz
656774.fasta.gz
244337.fasta.gz
661755.fasta.gz
166066.fasta.gz
292920.fasta.gz
269662.fasta.gz
55732.fasta.gz
227942.fasta.gz
418996.fasta.gz
173773.fasta.gz
205307.fasta.gz
244053.fasta.gz
404264.fasta.gz
396864.fasta.gz
359358.fasta.gz
649047.fasta.gz
357744.fasta.gz
352366.fasta.gz
676310.fasta.gz
49093.fasta.gz
99721.fasta.gz
286432.fasta.gz
519438.fasta.gz
300485.fasta.gz
569631.fasta.gz
338646.fasta.gz
677557.fasta.gz
399122.fasta.gz
28548.fasta.gz
266031.fasta.gz
152311.fasta.gz
690347.fasta.gz
284687.fasta.gz
656749.fasta.gz
623508.fasta.gz
272057.fasta.gz
56097.fasta.gz
696147.fasta.gz
313923.fasta.gz
126560.fasta.gz
378644.fasta.gz
280882.fasta.gz
405128.fasta.gz
279479.fasta.gz
354382.fasta.gz
453766.fasta.gz
202780.fasta.gz
218397.fasta.gz
415874.fasta.gz
689618.fasta.gz
21095.fasta.gz
255294.fasta.gz
698783.fasta.gz
391404.fasta.gz
557570.fasta.gz
653240.fasta.gz
695761.fasta.gz
191188.fasta.gz
673558.fasta.gz
597479.fasta.gz
557781.fasta.gz
662471.fasta.gz
230070.fasta.gz
691376.fasta.gz
261972.fasta.gz
392334.fasta.gz
272414.fasta.gz
210598.fasta.gz
664923.fasta.gz
466463.fasta.gz
163236.fasta.gz
87768.fasta.gz
404379.fasta.gz
106941.fasta.gz
615386.fasta.gz
168352.fasta.gz
115851.fasta.gz
598492.fasta.gz
258526.fasta.gz
87555.fasta.gz
303514.fasta.gz
383667.fasta.gz
350593.fasta.gz
399854.fasta.gz
260552.fasta.gz
182098.fasta.gz
646728.fasta.gz
317399.fasta.gz
201391.fasta.gz
113411.fasta.gz
272199.fasta.gz
230665.fasta.gz
162695.fasta.gz
181591.fasta.gz
14549.fasta.gz
448549.fasta.gz
48227.fasta.gz
405610.fasta.gz
404811.fasta.gz
663206.fasta.gz
254944.fasta.gz
593868.fasta.gz
216773.fasta.gz
605067.fasta.gz
442132.fasta.gz
467188.fasta.gz
397983.fasta.gz
639459.fasta.gz
87107.fasta.gz
466345.fasta.gz
88970.fasta.gz
169207.fasta.gz
697370.fasta.gz
220375.fasta.gz
25806.fasta.gz
422162.fasta.gz
23361.fasta.gz
203898.fasta.gz
262577.fasta.gz
283078.fasta.gz
136533.fasta.gz
273899.fasta.gz
439959.fasta.gz
86950.fasta.gz
390863.fasta.gz
317856.fasta.gz
159561.fasta.gz
306615.fasta.gz
448909.fasta.gz
150841.fasta.gz
108098.fasta.gz
291462.fasta.gz
300983.fasta.gz
158564.fasta.gz
325335.fasta.gz
687517.fasta.gz
300801.fasta.gz
387575.fasta.gz
484803.fasta.gz
99506.fasta.gz
25613.fasta.gz
140356.fasta.gz
246686.fasta.gz
129805.fasta.gz
476335.fasta.gz
240400.fasta.gz
354637.fasta.gz
264368.fasta.gz
389444.fasta.gz
221744.fasta.gz
109773.fasta.gz
604872.fasta.gz
225100.fasta.gz
666548.fasta.gz
314003.fasta.gz
114438.fasta.gz
385014.fasta.gz
188517.fasta.gz
388809.fasta.gz
144944.fasta.gz
300248.fasta.gz
205370.fasta.gz
418593.fasta.gz
82556.fasta.gz
105394.fasta.gz
95952.fasta.gz
383429.fasta.gz
180067.fasta.gz
313162.fasta.gz
280216.fasta.gz
289692.fasta.gz
46317.fasta.gz
609350.fasta.gz
695110.fasta.gz
539133.fasta.gz
319433.fasta.gz
158538.fasta.gz
160204.fasta.gz
232467.fasta.gz
404449.fasta.gz
266800.fasta.gz
230294.fasta.gz
387037.fasta.gz
22383.fasta.gz
307892.fasta.gz
591225.fasta.gz
190567.fasta.gz
383204.fasta.gz
476554.fasta.gz
473084.fasta.gz
104219.fasta.gz
311530.fasta.gz
645495.fasta.gz
404073.fasta.gz
426870.fasta.gz
110593.fasta.gz
614528.fasta.gz
268077.fasta.gz
304094.fasta.gz
627189.fasta.gz
383151.fasta.gz
510444.fasta.gz
281296.fasta.gz
230766.fasta.gz
436567.fasta.gz
359046.fasta.gz
689024.fasta.gz
286839.fasta.gz
687422.fasta.gz
190768.fasta.gz
267483.fasta.gz
390408.fasta.gz
672439.fasta.gz
394081.fasta.gz
242307.fasta.gz
162513.fasta.gz
290218.fasta.gz
641789.fasta.gz
491857.fasta.gz
698914.fasta.gz
156604.fasta.gz
478980.fasta.gz
334190.fasta.gz
18351.fasta.gz
333187.fasta.gz
597447.fasta.gz
379915.fasta.gz
18431.fasta.gz
264560.fasta.gz
181858.fasta.gz
672692.fasta.gz
20311.fasta.gz
295223.fasta.gz
274009.fasta.gz
279062.fasta.gz
648605.fasta.gz
244277.fasta.gz
281469.fasta.gz
125502.fasta.gz
123438.fasta.gz
166345.fasta.gz
220686.fasta.gz
634573.fasta.gz
232645.fasta.gz
132511.fasta.gz
158590.fasta.gz
269745.fasta.gz
467035.fasta.gz
24610.fasta.gz
352394.fasta.gz
386828.fasta.gz
243507.fasta.gz
139416.fasta.gz
672574.fasta.gz
113882.fasta.gz
119644.fasta.gz
317730.fasta.gz
598124.fasta.gz
699692.fasta.gz
634135.fasta.gz
383012.fasta.gz
49522.fasta.gz
391525.fasta.gz
245853.fasta.gz
637717.fasta.gz
238659.fasta.gz
634141.fasta.gz
446816.fasta.gz
339230.fasta.gz
363186.fasta.gz
557793.fasta.gz
300618.fasta.gz
127293.fasta.gz
658979.fasta.gz
263253.fasta.gz
263711.fasta.gz
695029.fasta.gz
666630.fasta.gz
159852.fasta.gz
600543.fasta.gz
254454.fasta.gz
636474.fasta.gz
58335.fasta.gz
303998.fasta.gz
655741.fasta.gz
356832.fasta.gz
601897.fasta.gz
319293.fasta.gz
674474.fasta.gz
109212.fasta.gz
622711.fasta.gz
189535.fasta.gz
270767.fasta.gz
136201.fasta.gz
113231.fasta.gz
225632.fasta.gz
258922.fasta.gz
319105.fasta.gz
527415.fasta.gz
335644.fasta.gz
387255.fasta.gz
109195.fasta.gz
597334.fasta.gz
264017.fasta.gz
672343.fasta.gz
118709.fasta.gz
431408.fasta.gz
189821.fasta.gz
314015.fasta.gz
272170.fasta.gz
202363.fasta.gz
476006.fasta.gz
238230.fasta.gz
246821.fasta.gz
651667.fasta.gz
600230.fasta.gz
349496.fasta.gz
452836.fasta.gz
121530.fasta.gz
109666.fasta.gz
373941.fasta.gz
42177.fasta.gz
162568.fasta.gz
526408.fasta.gz
97209.fasta.gz
421568.fasta.gz
153222.fasta.gz
108059.fasta.gz
679356.fasta.gz
101113.fasta.gz
290322.fasta.gz
55465.fasta.gz
650348.fasta.gz
263023.fasta.gz
351342.fasta.gz
472684.fasta.gz
162391.fasta.gz
550270.fasta.gz
236988.fasta.gz
113802.fasta.gz
220733.fasta.gz
205114.fasta.gz
449106.fasta.gz
641413.fasta.gz
96733.fasta.gz
680058.fasta.gz
299728.fasta.gz
50609.fasta.gz
351233.fasta.gz
130642.fasta.gz
54228.fasta.gz
604600.fasta.gz
257066.fasta.gz
620274.fasta.gz
616905.fasta.gz
19164.fasta.gz
396553.fasta.gz
603770.fasta.gz
449126.fasta.gz
162899.fasta.gz
406698.fasta.gz
687875.fasta.gz
380333.fasta.gz
282740.fasta.gz
358847.fasta.gz
378128.fasta.gz
336142.fasta.gz
458475.fasta.gz
403757.fasta.gz
599102.fasta.gz
423670.fasta.gz
433093.fasta.gz
218859.fasta.gz
94841.fasta.gz
221371.fasta.gz
384618.fasta.gz
487349.fasta.gz
640666.fasta.gz
389504.fasta.gz
467779.fasta.gz
304678.fasta.gz
598934.fasta.gz
473061.fasta.gz
288135.fasta.gz
420686.fasta.gz
384642.fasta.gz
122119.fasta.gz
20012.fasta.gz
686727.fasta.gz
365000.fasta.gz
539162.fasta.gz
596122.fasta.gz
467930.fasta.gz
284879.fasta.gz
227338.fasta.gz
531813.fasta.gz
300580.fasta.gz
691131.fasta.gz
673767.fasta.gz
316579.fasta.gz
388730.fasta.gz
179235.fasta.gz
206830.fasta.gz
526334.fasta.gz
305457.fasta.gz
276499.fasta.gz
106359.fasta.gz
526208.fasta.gz
289961.fasta.gz
237696.fasta.gz
97787.fasta.gz
25573.fasta.gz
324553.fasta.gz
493382.fasta.gz
242094.fasta.gz
409034.fasta.gz
108339.fasta.gz
627759.fasta.gz
626604.fasta.gz
163978.fasta.gz
123374.fasta.gz
653376.fasta.gz
490031.fasta.gz
292422.fasta.gz
263774.fasta.gz
670864.fasta.gz
466272.fasta.gz
180164.fasta.gz
671448.fasta.gz
238324.fasta.gz
314445.fasta.gz
645406.fasta.gz
25291.fasta.gz
406252.fasta.gz
132987.fasta.gz
196399.fasta.gz
50570.fasta.gz
114455.fasta.gz
52211.fasta.gz
99707.fasta.gz
685461.fasta.gz
436504.fasta.gz
596572.fasta.gz
551014.fasta.gz
369068.fasta.gz
129889.fasta.gz
180543.fasta.gz
594476.fasta.gz
314927.fasta.gz
210342.fasta.gz
203650.fasta.gz
346566.fasta.gz
258536.fasta.gz
28786.fasta.gz
100518.fasta.gz
99602.fasta.gz
621410.fasta.gz
277872.fasta.gz
634038.fasta.gz
603414.fasta.gz
135666.fasta.gz
468375.fasta.gz
112460.fasta.gz
455062.fasta.gz
53676.fasta.gz
579566.fasta.gz
281230.fasta.gz
258812.fasta.gz
157636.fasta.gz
307839.fasta.gz
44030.fasta.gz
25069.fasta.gz
345470.fasta.gz
696549.fasta.gz
102390.fasta.gz
169718.fasta.gz
641615.fasta.gz
361483.fasta.gz
103981.fasta.gz
285901.fasta.gz
401847.fasta.gz
231257.fasta.gz
294520.fasta.gz
391523.fasta.gz
374354.fasta.gz
313118.fasta.gz
487343.fasta.gz
682872.fasta.gz
311066.fasta.gz
27960.fasta.gz
126652.fasta.gz
274110.fasta.gz
659029.fasta.gz
241900.fasta.gz
86814.fasta.gz
262313.fasta.gz
278832.fasta.gz
698304.fasta.gz
116773.fasta.gz
118195.fasta.gz
609487.fasta.gz
169010.fasta.gz
220979.fasta.gz
165982.fasta.gz
318849.fasta.gz
598120.fasta.gz
294335.fasta.gz
465973.fasta.gz
180257.fasta.gz
667395.fasta.gz
110270.fasta.gz
87601.fasta.gz
233585.fasta.gz
468745.fasta.gz
369183.fasta.gz
97488.fasta.gz
458169.fasta.gz
355142.fasta.gz
105596.fasta.gz
217865.fasta.gz
420213.fasta.gz
121613.fasta.gz
373239.fasta.gz
205808.fasta.gz
318608.fasta.gz
95913.fasta.gz
371266.fasta.gz
24921.fasta.gz
449099.fasta.gz
196563.fasta.gz
217212.fasta.gz
345937.fasta.gz
657892.fasta.gz
119184.fasta.gz
25657.fasta.gz
631365.fasta.gz
54380.fasta.gz
318652.fasta.gz
678317.fasta.gz
264374.fasta.gz
168419.fasta.gz
105475.fasta.gz
660923.fasta.gz
488708.fasta.gz
273172.fasta.gz
396474.fasta.gz
369309.fasta.gz
575264.fasta.gz
256424.fasta.gz
22504.fasta.gz
465390.fasta.gz
390367.fasta.gz
43773.fasta.gz
164947.fasta.gz
399576.fasta.gz
698353.fasta.gz
258107.fasta.gz
280763.fasta.gz
163080.fasta.gz
43895.fasta.gz
577364.fasta.gz
162632.fasta.gz
140852.fasta.gz
264487.fasta.gz
106882.fasta.gz
321479.fasta.gz
375941.fasta.gz
105841.fasta.gz
122074.fasta.gz
50553.fasta.gz
552606.fasta.gz
534220.fasta.gz
239302.fasta.gz
224111.fasta.gz
403345.fasta.gz
405829.fasta.gz
467338.fasta.gz
293341.fasta.gz
605960.fasta.gz
215152.fasta.gz
100691.fasta.gz
432626.fasta.gz
347577.fasta.gz
488548.fasta.gz
136575.fasta.gz
488710.fasta.gz
84386.fasta.gz
115289.fasta.gz
285581.fasta.gz
110566.fasta.gz
310393.fasta.gz
245331.fasta.gz
690299.fasta.gz
667424.fasta.gz
377448.fasta.gz
57587.fasta.gz
314800.fasta.gz
288975.fasta.gz
369552.fasta.gz
55716.fasta.gz
140504.fasta.gz
488015.fasta.gz
388892.fasta.gz
104274.fasta.gz
189893.fasta.gz
648074.fasta.gz
57692.fasta.gz
431591.fasta.gz
661629.fasta.gz
687772.fasta.gz
384806.fasta.gz
676496.fasta.gz
496517.fasta.gz
353494.fasta.gz
206751.fasta.gz
218149.fasta.gz
667601.fasta.gz
400916.fasta.gz
434593.fasta.gz
595221.fasta.gz
301053.fasta.gz
614658.fasta.gz
295607.fasta.gz
669780.fasta.gz
610751.fasta.gz
424118.fasta.gz
136604.fasta.gz
96002.fasta.gz
640987.fasta.gz
167605.fasta.gz
214576.fasta.gz
299904.fasta.gz
395049.fasta.gz
325739.fasta.gz
283447.fasta.gz
353083.fasta.gz
662722.fasta.gz
466877.fasta.gz
113798.fasta.gz
418991.fasta.gz
289753.fasta.gz
148352.fasta.gz
602768.fasta.gz
311797.fasta.gz
369372.fasta.gz
230934.fasta.gz
182769.fasta.gz
324531.fasta.gz
195653.fasta.gz
453740.fasta.gz
680157.fasta.gz
345668.fasta.gz
14382.fasta.gz
168732.fasta.gz
170019.fasta.gz
312260.fasta.gz
277721.fasta.gz
280945.fasta.gz
282085.fasta.gz
656823.fasta.gz
100717.fasta.gz
206593.fasta.gz
141622.fasta.gz
671556.fasta.gz
302479.fasta.gz
180021.fasta.gz
117702.fasta.gz
579513.fasta.gz
159078.fasta.gz
104132.fasta.gz
313722.fasta.gz
560780.fasta.gz
227214.fasta.gz
115850.fasta.gz
689520.fasta.gz
221615.fasta.gz
266772.fasta.gz
314338.fasta.gz
49350.fasta.gz
258241.fasta.gz
225494.fasta.gz
475826.fasta.gz
280975.fasta.gz
314655.fasta.gz
156498.fasta.gz
307222.fasta.gz
695608.fasta.gz
101770.fasta.gz
225573.fasta.gz
683139.fasta.gz
163753.fasta.gz
17366.fasta.gz
257234.fasta.gz
639271.fasta.gz
55038.fasta.gz
269734.fasta.gz
379244.fasta.gz
217779.fasta.gz
660280.fasta.gz
424910.fasta.gz
466451.fasta.gz
457641.fasta.gz
133056.fasta.gz
442778.fasta.gz
492574.fasta.gz
11834.fasta.gz
372694.fasta.gz
559659.fasta.gz
678884.fasta.gz
389616.fasta.gz
274149.fasta.gz
557825.fasta.gz
242349.fasta.gz
336455.fasta.gz
281444.fasta.gz
699138.fasta.gz
475764.fasta.gz
650120.fasta.gz
488367.fasta.gz
308057.fasta.gz
267798.fasta.gz
290405.fasta.gz
591356.fasta.gz
294703.fasta.gz
122859.fasta.gz
262716.fasta.gz
16923.fasta.gz
179646.fasta.gz
279716.fasta.gz
286933.fasta.gz
281945.fasta.gz
125130.fasta.gz
119252.fasta.gz
594054.fasta.gz
206392.fasta.gz
351086.fasta.gz
281006.fasta.gz
402060.fasta.gz
210530.fasta.gz
641429.fasta.gz
96903.fasta.gz
390014.fasta.gz
346592.fasta.gz
81661.fasta.gz
378121.fasta.gz
527546.fasta.gz
399549.fasta.gz
577419.fasta.gz
269920.fasta.gz
168510.fasta.gz
374246.fasta.gz
48435.fasta.gz
274757.fasta.gz
14197.fasta.gz
358458.fasta.gz
126467.fasta.gz
661234.fasta.gz
678624.fasta.gz
158747.fasta.gz
390916.fasta.gz
391279.fasta.gz
360071.fasta.gz
267285.fasta.gz
313209.fasta.gz
157704.fasta.gz
346560.fasta.gz
377719.fasta.gz
525521.fasta.gz
603572.fasta.gz
671084.fasta.gz
353336.fasta.gz
46377.fasta.gz
157869.fasta.gz
626057.fasta.gz
575026.fasta.gz
470090.fasta.gz
241918.fasta.gz
447592.fasta.gz
243870.fasta.gz
236578.fasta.gz
102479.fasta.gz
399141.fasta.gz
13889.fasta.gz
265607.fasta.gz
673278.fasta.gz
218671.fasta.gz
403898.fasta.gz
199087.fasta.gz
549948.fasta.gz
113894.fasta.gz
160351.fasta.gz
620528.fasta.gz
695729.fasta.gz
627235.fasta.gz
534313.fasta.gz
416742.fasta.gz
292133.fasta.gz
242004.fasta.gz
371230.fasta.gz
666837.fasta.gz
352905.fasta.gz
570109.fasta.gz
594167.fasta.gz
224882.fasta.gz
261339.fasta.gz
295475.fasta.gz
330955.fasta.gz
386607.fasta.gz
593275.fasta.gz
682673.fasta.gz
457919.fasta.gz
346919.fasta.gz
100761.fasta.gz
87650.fasta.gz
152477.fasta.gz
153616.fasta.gz
688689.fasta.gz
207892.fasta.gz
84860.fasta.gz
43329.fasta.gz
229208.fasta.gz
346749.fasta.gz
321780.fasta.gz
152945.fasta.gz
23924.fasta.gz
385230.fasta.gz
208243.fasta.gz
394707.fasta.gz
114790.fasta.gz
641320.fasta.gz
698666.fasta.gz
256808.fasta.gz
616343.fasta.gz
140471.fasta.gz
321956.fasta.gz
357315.fasta.gz
104266.fasta.gz
622022.fasta.gz
686853.fasta.gz
698479.fasta.gz
197773.fasta.gz
275428.fasta.gz
45844.fasta.gz
467278.fasta.gz
46300.fasta.gz
318091.fasta.gz
446957.fasta.gz
43666.fasta.gz
615029.fasta.gz
670487.fasta.gz
43251.fasta.gz
676770.fasta.gz
672267.fasta.gz
259131.fasta.gz
166032.fasta.gz
492391.fasta.gz
544174.fasta.gz
396422.fasta.gz
42510.fasta.gz
41678.fasta.gz
282830.fasta.gz
686893.fasta.gz
192640.fasta.gz
548473.fasta.gz
99327.fasta.gz
300916.fasta.gz
315782.fasta.gz
361245.fasta.gz
253722.fasta.gz
363397.fasta.gz
244659.fasta.gz
85772.fasta.gz
698274.fasta.gz
620254.fasta.gz
299099.fasta.gz
448363.fasta.gz
247116.fasta.gz
295735.fasta.gz
660530.fasta.gz
167547.fasta.gz
156208.fasta.gz
688140.fasta.gz
153308.fasta.gz
116655.fasta.gz
662315.fasta.gz
136322.fasta.gz
116126.fasta.gz
264009.fasta.gz
261777.fasta.gz
299586.fasta.gz
48356.fasta.gz
686992.fasta.gz
607093.fasta.gz
206616.fasta.gz
497157.fasta.gz
94540.fasta.gz
649062.fasta.gz
402317.fasta.gz
527758.fasta.gz
246147.fasta.gz
153069.fasta.gz
114570.fasta.gz
663378.fasta.gz
304828.fasta.gz
695016.fasta.gz
200972.fasta.gz
271309.fasta.gz
335799.fasta.gz
216290.fasta.gz
363339.fasta.gz
128044.fasta.gz
598019.fasta.gz
100062.fasta.gz
349320.fasta.gz
319832.fasta.gz
190250.fasta.gz
353211.fasta.gz
351696.fasta.gz
603863.fasta.gz
288828.fasta.gz
256056.fasta.gz
657975.fasta.gz
575281.fasta.gz
307836.fasta.gz
361095.fasta.gz
218664.fasta.gz
180316.fasta.gz
396581.fasta.gz
695570.fasta.gz
401840.fasta.gz
659362.fasta.gz
221194.fasta.gz
602280.fasta.gz
699085.fasta.gz
698532.fasta.gz
231530.fasta.gz
208007.fasta.gz
383294.fasta.gz
140926.fasta.gz
617959.fasta.gz
676355.fasta.gz
142657.fasta.gz
534259.fasta.gz
605159.fasta.gz
637705.fasta.gz
83092.fasta.gz
242261.fasta.gz
189870.fasta.gz
363201.fasta.gz
653089.fasta.gz
608019.fasta.gz
358388.fasta.gz
85978.fasta.gz
164534.fasta.gz
569977.fasta.gz
121189.fasta.gz
415235.fasta.gz
379744.fasta.gz
341691.fasta.gz
645652.fasta.gz
352522.fasta.gz
13157.fasta.gz
47077.fasta.gz
143086.fasta.gz
404585.fasta.gz
676077.fasta.gz
202888.fasta.gz
609647.fasta.gz
126436.fasta.gz
263982.fasta.gz
469031.fasta.gz
648504.fasta.gz
136439.fasta.gz
680286.fasta.gz
514021.fasta.gz
470855.fasta.gz
152265.fasta.gz
266943.fasta.gz
598936.fasta.gz
163351.fasta.gz
28899.fasta.gz
614209.fasta.gz
396909.fasta.gz
375836.fasta.gz
161241.fasta.gz
426556.fasta.gz
307023.fasta.gz
258156.fasta.gz
285509.fasta.gz
249610.fasta.gz
17877.fasta.gz
16489.fasta.gz
438975.fasta.gz
640303.fasta.gz
645701.fasta.gz
673408.fasta.gz
402874.fasta.gz
287285.fasta.gz
430645.fasta.gz
268168.fasta.gz
244260.fasta.gz
360366.fasta.gz
359983.fasta.gz
140861.fasta.gz
313069.fasta.gz
174415.fasta.gz
398733.fasta.gz
277722.fasta.gz
114264.fasta.gz
264592.fasta.gz
295458.fasta.gz
666730.fasta.gz
353323.fasta.gz
359516.fasta.gz
161099.fasta.gz
331740.fasta.gz
240469.fasta.gz
314549.fasta.gz
53984.fasta.gz
15944.fasta.gz
661210.fasta.gz
597313.fasta.gz
119571.fasta.gz
256735.fasta.gz
132863.fasta.gz
617544.fasta.gz
445883.fasta.gz
455975.fasta.gz
265530.fasta.gz
283117.fasta.gz
674467.fasta.gz
623289.fasta.gz
208357.fasta.gz
277457.fasta.gz
457593.fasta.gz
318140.fasta.gz
272290.fasta.gz
488655.fasta.gz
478944.fasta.gz
676275.fasta.gz
439737.fasta.gz
368405.fasta.gz
181062.fasta.gz
121173.fasta.gz
496746.fasta.gz
107996.fasta.gz
442652.fasta.gz
487523.fasta.gz
282229.fasta.gz
140970.fasta.gz
247998.fasta.gz
488044.fasta.gz
282669.fasta.gz
106003.fasta.gz
665838.fasta.gz
488446.fasta.gz
123164.fasta.gz
468923.fasta.gz
600309.fasta.gz
683379.fasta.gz
122401.fasta.gz
398778.fasta.gz
415780.fasta.gz
127352.fasta.gz
280951.fasta.gz
440932.fasta.gz
361497.fasta.gz
354581.fasta.gz
447446.fasta.gz
236230.fasta.gz
488498.fasta.gz
238386.fasta.gz
225001.fasta.gz
241557.fasta.gz
258871.fasta.gz
85663.fasta.gz
244635.fasta.gz
233264.fasta.gz
646294.fasta.gz
122483.fasta.gz
682101.fasta.gz
260046.fasta.gz
562584.fasta.gz
431350.fasta.gz
22778.fasta.gz
539394.fasta.gz
267623.fasta.gz
400315.fasta.gz
118538.fasta.gz
329973.fasta.gz
386490.fasta.gz
319119.fasta.gz
296071.fasta.gz
280912.fasta.gz
419094.fasta.gz
435792.fasta.gz
19492.fasta.gz
662146.fasta.gz
514199.fasta.gz
393813.fasta.gz
157998.fasta.gz
243796.fasta.gz
200796.fasta.gz
347553.fasta.gz
310432.fasta.gz
110579.fasta.gz
261023.fasta.gz
535334.fasta.gz
390178.fasta.gz
106518.fasta.gz
257475.fasta.gz
200820.fasta.gz
96110.fasta.gz
142176.fasta.gz
663240.fasta.gz
248580.fasta.gz
20019.fasta.gz
659686.fasta.gz
159825.fasta.gz
218596.fasta.gz
566108.fasta.gz
466218.fasta.gz
274937.fasta.gz
671453.fasta.gz
530569.fasta.gz
296443.fasta.gz
325575.fasta.gz
615806.fasta.gz
130781.fasta.gz
599271.fasta.gz
669425.fasta.gz
139016.fasta.gz
101313.fasta.gz
422556.fasta.gz
124981.fasta.gz
53010.fasta.gz
442400.fasta.gz
274109.fasta.gz
659035.fasta.gz
489873.fasta.gz
244896.fasta.gz
113991.fasta.gz
508252.fasta.gz
551021.fasta.gz
666771.fasta.gz
238573.fasta.gz
85097.fasta.gz
55536.fasta.gz
693310.fasta.gz
301192.fasta.gz
324363.fasta.gz
406260.fasta.gz
382014.fasta.gz
24071.fasta.gz
403626.fasta.gz
290450.fasta.gz
156360.fasta.gz
192837.fasta.gz
179730.fasta.gz
221622.fasta.gz
365589.fasta.gz
46553.fasta.gz
653116.fasta.gz
122819.fasta.gz
286391.fasta.gz
275090.fasta.gz
255465.fasta.gz
690963.fasta.gz
314012.fasta.gz
43875.fasta.gz
271266.fasta.gz
364452.fasta.gz
334772.fasta.gz
189920.fasta.gz
188400.fasta.gz
397158.fasta.gz
633048.fasta.gz
107972.fasta.gz
112471.fasta.gz
606973.fasta.gz
624035.fasta.gz
276710.fasta.gz
294941.fasta.gz
11555.fasta.gz
679797.fasta.gz
126758.fasta.gz
543918.fasta.gz
23711.fasta.gz
165808.fasta.gz
245315.fasta.gz
469749.fasta.gz
355866.fasta.gz
50995.fasta.gz
117454.fasta.gz
289249.fasta.gz
333446.fasta.gz
57195.fasta.gz
483272.fasta.gz
399451.fasta.gz
158423.fasta.gz
465466.fasta.gz
109424.fasta.gz
167428.fasta.gz
652595.fasta.gz
361077.fasta.gz
196397.fasta.gz
239974.fasta.gz
604822.fasta.gz
630796.fasta.gz
426765.fasta.gz
27438.fasta.gz
263022.fasta.gz
565167.fasta.gz
534617.fasta.gz
595797.fasta.gz
223642.fasta.gz
359003.fasta.gz
666065.fasta.gz
105222.fasta.gz
318280.fasta.gz
43507.fasta.gz
570214.fasta.gz
366489.fasta.gz
258373.fasta.gz
487533.fasta.gz
307745.fasta.gz
408513.fasta.gz
683417.fasta.gz
121607.fasta.gz
242736.fasta.gz
48837.fasta.gz
602451.fasta.gz
161236.fasta.gz
605748.fasta.gz
170312.fasta.gz
180304.fasta.gz
166906.fasta.gz
274082.fasta.gz
301146.fasta.gz
217730.fasta.gz
100369.fasta.gz
669411.fasta.gz
532846.fasta.gz
320225.fasta.gz
289317.fasta.gz
246532.fasta.gz
489500.fasta.gz
667993.fasta.gz
264107.fasta.gz
257767.fasta.gz
86027.fasta.gz
471009.fasta.gz
690538.fasta.gz
367793.fasta.gz
357561.fasta.gz
151944.fasta.gz
165997.fasta.gz
541759.fasta.gz
368207.fasta.gz
694942.fasta.gz
255941.fasta.gz
288179.fasta.gz
245338.fasta.gz
257165.fasta.gz
690519.fasta.gz
697235.fasta.gz
130827.fasta.gz
406742.fasta.gz
288839.fasta.gz
325536.fasta.gz
352909.fasta.gz
301539.fasta.gz
527508.fasta.gz
387546.fasta.gz
642440.fasta.gz
542825.fasta.gz
591402.fasta.gz
165634.fasta.gz
274671.fasta.gz
653451.fasta.gz
261551.fasta.gz
163857.fasta.gz
470561.fasta.gz
102030.fasta.gz
652748.fasta.gz
310993.fasta.gz
55350.fasta.gz
488000.fasta.gz
378985.fasta.gz
249469.fasta.gz
387550.fasta.gz
698192.fasta.gz
683087.fasta.gz
161357.fasta.gz
162475.fasta.gz
87911.fasta.gz
96320.fasta.gz
677978.fasta.gz
195527.fasta.gz
337377.fasta.gz
272932.fasta.gz
118315.fasta.gz
618301.fasta.gz
208415.fasta.gz
316305.fasta.gz
138968.fasta.gz
310974.fasta.gz
18448.fasta.gz
403140.fasta.gz
195754.fasta.gz
423522.fasta.gz
660813.fasta.gz
28551.fasta.gz
162620.fasta.gz
127889.fasta.gz
629988.fasta.gz
238491.fasta.gz
647569.fasta.gz
526900.fasta.gz
239204.fasta.gz
535919.fasta.gz
267224.fasta.gz
12035.fasta.gz
87899.fasta.gz
282906.fasta.gz
468467.fasta.gz
315747.fasta.gz
232991.fasta.gz
289153.fasta.gz
166890.fasta.gz
284782.fasta.gz
308697.fasta.gz
162663.fasta.gz
44501.fasta.gz
403635.fasta.gz
645938.fasta.gz
22376.fasta.gz
569691.fasta.gz
240340.fasta.gz
225641.fasta.gz
282194.fasta.gz
98182.fasta.gz
335215.fasta.gz
221814.fasta.gz
488350.fasta.gz
252673.fasta.gz
698358.fasta.gz
384252.fasta.gz
208061.fasta.gz
602639.fasta.gz
311578.fasta.gz
258643.fasta.gz
218186.fasta.gz
657236.fasta.gz
282768.fasta.gz
196035.fasta.gz
215837.fasta.gz
115831.fasta.gz
479648.fasta.gz
374185.fasta.gz
113679.fasta.gz
153510.fasta.gz
307338.fasta.gz
225010.fasta.gz
11825.fasta.gz
681676.fasta.gz
274529.fasta.gz
200902.fasta.gz
27402.fasta.gz
434168.fasta.gz
662824.fasta.gz
169080.fasta.gz
242602.fasta.gz
194206.fasta.gz
306266.fasta.gz
272547.fasta.gz
49692.fasta.gz
27745.fasta.gz
466741.fasta.gz
598613.fasta.gz
662068.fasta.gz
403902.fasta.gz
294811.fasta.gz
258369.fasta.gz
363404.fasta.gz
299533.fasta.gz
383442.fasta.gz
666570.fasta.gz
537196.fasta.gz
652265.fasta.gz
95416.fasta.gz
649431.fasta.gz
352579.fasta.gz
123608.fasta.gz
650247.fasta.gz
203501.fasta.gz
334448.fasta.gz
181723.fasta.gz
314247.fasta.gz
688267.fasta.gz
345583.fasta.gz
301224.fasta.gz
331672.fasta.gz
88240.fasta.gz
433963.fasta.gz
203991.fasta.gz
113609.fasta.gz
239112.fasta.gz
360068.fasta.gz
143066.fasta.gz
370862.fasta.gz
308692.fasta.gz
306904.fasta.gz
419947.fasta.gz
115299.fasta.gz
196350.fasta.gz
113985.fasta.gz
221573.fasta.gz
666400.fasta.gz
94817.fasta.gz
158572.fasta.gz
115576.fasta.gz
137169.fasta.gz
258228.fasta.gz
653108.fasta.gz
364668.fasta.gz
117425.fasta.gz
316328.fasta.gz
160817.fasta.gz
357549.fasta.gz
214452.fasta.gz
341475.fasta.gz
312264.fasta.gz
218169.fasta.gz
129856.fasta.gz
681059.fasta.gz
225239.fasta.gz
295599.fasta.gz
169247.fasta.gz
535901.fasta.gz
350556.fasta.gz
278744.fasta.gz
642251.fasta.gz
400084.fasta.gz
616446.fasta.gz
270468.fasta.gz
248249.fasta.gz
603009.fasta.gz
526170.fasta.gz
359525.fasta.gz
600368.fasta.gz
219397.fasta.gz
399477.fasta.gz
371512.fasta.gz
468848.fasta.gz
114273.fasta.gz
101489.fasta.gz
199071.fasta.gz
479575.fasta.gz
227131.fasta.gz
48680.fasta.gz
47594.fasta.gz
420101.fasta.gz
607100.fasta.gz
257601.fasta.gz
316602.fasta.gz
165499.fasta.gz
657013.fasta.gz
207310.fasta.gz
655757.fasta.gz
644316.fasta.gz
316090.fasta.gz
195901.fasta.gz
227199.fasta.gz
116260.fasta.gz
272277.fasta.gz
100168.fasta.gz
596151.fasta.gz
341410.fasta.gz
277769.fasta.gz
275191.fasta.gz
575253.fasta.gz
194724.fasta.gz
294909.fasta.gz
102195.fasta.gz
673781.fasta.gz
245436.fasta.gz
192562.fasta.gz
221819.fasta.gz
132926.fasta.gz
389969.fasta.gz
189532.fasta.gz
100723.fasta.gz
170223.fasta.gz
223327.fasta.gz
299619.fasta.gz
237255.fasta.gz
263047.fasta.gz
270834.fasta.gz
26017.fasta.gz
430708.fasta.gz
416112.fasta.gz
660674.fasta.gz
225300.fasta.gz
573957.fasta.gz
450124.fasta.gz
210006.fasta.gz
106630.fasta.gz
376837.fasta.gz
400423.fasta.gz
525438.fasta.gz
530600.fasta.gz
475643.fasta.gz
22270.fasta.gz
648449.fasta.gz
216410.fasta.gz
338258.fasta.gz
605199.fasta.gz
694426.fasta.gz
409793.fasta.gz
602960.fasta.gz
98143.fasta.gz
16597.fasta.gz
613911.fasta.gz
51175.fasta.gz
117500.fasta.gz
99715.fasta.gz
491798.fasta.gz
642315.fasta.gz
95121.fasta.gz
457570.fasta.gz
230804.fasta.gz
667731.fasta.gz
221967.fasta.gz
468132.fasta.gz
282627.fasta.gz
280292.fasta.gz
354296.fasta.gz
384211.fasta.gz
359662.fasta.gz
271421.fasta.gz
191893.fasta.gz
603739.fasta.gz
127021.fasta.gz
447874.fasta.gz
332227.fasta.gz
305247.fasta.gz
298812.fasta.gz
399331.fasta.gz
341455.fasta.gz
698466.fasta.gz
644966.fasta.gz
144844.fasta.gz
259712.fasta.gz
205201.fasta.gz
491954.fasta.gz
683454.fasta.gz
27980.fasta.gz
594735.fasta.gz
217769.fasta.gz
292409.fasta.gz
218757.fasta.gz
401017.fasta.gz
108202.fasta.gz
645790.fasta.gz
396570.fasta.gz
190867.fasta.gz
317104.fasta.gz
424880.fasta.gz
98506.fasta.gz
377518.fasta.gz
320154.fasta.gz
447988.fasta.gz
53639.fasta.gz
113711.fasta.gz
611926.fasta.gz
526032.fasta.gz
98927.fasta.gz
203071.fasta.gz
83216.fasta.gz
421499.fasta.gz
281466.fasta.gz
448666.fasta.gz
549973.fasta.gz
242110.fasta.gz
280693.fasta.gz
191972.fasta.gz
130968.fasta.gz
366840.fasta.gz
293359.fasta.gz
536534.fasta.gz
13541.fasta.gz
261083.fasta.gz
646659.fasta.gz
615613.fasta.gz
604936.fasta.gz
628385.fasta.gz
46258.fasta.gz
237382.fasta.gz
301422.fasta.gz
162637.fasta.gz
57281.fasta.gz
633009.fasta.gz
87776.fasta.gz
467014.fasta.gz
181314.fasta.gz
252417.fasta.gz
301314.fasta.gz
290700.fasta.gz
256325.fasta.gz
526742.fasta.gz
386598.fasta.gz
210649.fasta.gz
243450.fasta.gz
261705.fasta.gz
141299.fasta.gz
252434.fasta.gz
121554.fasta.gz
285717.fasta.gz
693377.fasta.gz
625476.fasta.gz
158110.fasta.gz
192536.fasta.gz
285893.fasta.gz
256124.fasta.gz
647520.fasta.gz
401973.fasta.gz
372721.fasta.gz
575000.fasta.gz
675086.fasta.gz
225305.fasta.gz
265622.fasta.gz
372149.fasta.gz
47354.fasta.gz
303303.fasta.gz
182715.fasta.gz
218160.fasta.gz
282246.fasta.gz
181586.fasta.gz
294451.fasta.gz
321355.fasta.gz
164973.fasta.gz
661057.fasta.gz
410557.fasta.gz
257301.fasta.gz
697077.fasta.gz
127911.fasta.gz
167493.fasta.gz
409009.fasta.gz
352495.fasta.gz
123089.fasta.gz
280000.fasta.gz
265510.fasta.gz
643466.fasta.gz
159323.fasta.gz
651697.fasta.gz
667121.fasta.gz
312995.fasta.gz
621008.fasta.gz
377632.fasta.gz
289257.fasta.gz
629974.fasta.gz
23976.fasta.gz
107245.fasta.gz
216273.fasta.gz
285721.fasta.gz
295322.fasta.gz
268032.fasta.gz
470605.fasta.gz
487396.fasta.gz
166463.fasta.gz
94448.fasta.gz
125089.fasta.gz
577356.fasta.gz
369389.fasta.gz
448902.fasta.gz
347604.fasta.gz
231486.fasta.gz
83855.fasta.gz
627239.fasta.gz
54260.fasta.gz
119112.fasta.gz
266431.fasta.gz
189712.fasta.gz
219413.fasta.gz
117662.fasta.gz
603316.fasta.gz
465615.fasta.gz
309916.fasta.gz
237762.fasta.gz
211678.fasta.gz
281104.fasta.gz
208673.fasta.gz
56153.fasta.gz
191883.fasta.gz
678372.fasta.gz
472099.fasta.gz
259535.fasta.gz
307523.fasta.gz
454169.fasta.gz
695071.fasta.gz
391219.fasta.gz
474564.fasta.gz
278244.fasta.gz
224741.fasta.gz
55787.fasta.gz
256891.fasta.gz
88978.fasta.gz
22699.fasta.gz
363123.fasta.gz
245010.fasta.gz
153557.fasta.gz
43643.fasta.gz
388656.fasta.gz
54665.fasta.gz
95465.fasta.gz
180155.fasta.gz
267810.fasta.gz
88253.fasta.gz
218256.fasta.gz
699414.fasta.gz
253179.fasta.gz
627255.fasta.gz
294010.fasta.gz
54264.fasta.gz
275952.fasta.gz
315517.fasta.gz
496609.fasta.gz
626412.fasta.gz
281629.fasta.gz
18967.fasta.gz
287178.fasta.gz
106553.fasta.gz
253088.fasta.gz
420703.fasta.gz
114005.fasta.gz
659234.fasta.gz
249409.fasta.gz
268989.fasta.gz
666615.fasta.gz
207617.fasta.gz
400678.fasta.gz
208634.fasta.gz
696019.fasta.gz
388753.fasta.gz
348069.fasta.gz
397058.fasta.gz
132265.fasta.gz
49339.fasta.gz
299500.fasta.gz
661513.fasta.gz
237343.fasta.gz
269904.fasta.gz
697569.fasta.gz
247975.fasta.gz
436787.fasta.gz
261742.fasta.gz
416725.fasta.gz
473450.fasta.gz
549900.fasta.gz
316115.fasta.gz
247298.fasta.gz
525608.fasta.gz
655624.fasta.gz
163506.fasta.gz
114246.fasta.gz
384430.fasta.gz
454441.fasta.gz
695307.fasta.gz
96937.fasta.gz
231314.fasta.gz
439200.fasta.gz
207743.fasta.gz
464896.fasta.gz
46667.fasta.gz
386687.fasta.gz
391529.fasta.gz
649345.fasta.gz
257648.fasta.gz
476243.fasta.gz
21137.fasta.gz
48053.fasta.gz
248831.fasta.gz
691103.fasta.gz
414996.fasta.gz
86249.fasta.gz
25228.fasta.gz
434876.fasta.gz
276858.fasta.gz
698377.fasta.gz
388998.fasta.gz
390371.fasta.gz
298914.fasta.gz
116761.fasta.gz
222634.fasta.gz
343776.fasta.gz
663851.fasta.gz
293792.fasta.gz
141880.fasta.gz
384793.fasta.gz
319944.fasta.gz
397009.fasta.gz
162997.fasta.gz
190666.fasta.gz
604628.fasta.gz
221561.fasta.gz
647234.fasta.gz
122335.fasta.gz
699457.fasta.gz
164707.fasta.gz
14548.fasta.gz
220847.fasta.gz
246974.fasta.gz
285080.fasta.gz
282622.fasta.gz
191855.fasta.gz
271203.fasta.gz
226432.fasta.gz
118946.fasta.gz
258039.fasta.gz
632677.fasta.gz
601212.fasta.gz
99065.fasta.gz
431386.fasta.gz
299131.fasta.gz
196952.fasta.gz
375742.fasta.gz
597284.fasta.gz
657052.fasta.gz
255243.fasta.gz
545019.fasta.gz
224365.fasta.gz
246977.fasta.gz
48593.fasta.gz
344147.fasta.gz
299396.fasta.gz
256042.fasta.gz
99384.fasta.gz
208416.fasta.gz
55414.fasta.gz
281155.fasta.gz
169167.fasta.gz
313897.fasta.gz
86669.fasta.gz
161716.fasta.gz
246536.fasta.gz
152329.fasta.gz
693360.fasta.gz
598738.fasta.gz
466908.fasta.gz
382694.fasta.gz
181745.fasta.gz
194879.fasta.gz
104060.fasta.gz
132526.fasta.gz
573940.fasta.gz
181316.fasta.gz
488068.fasta.gz
121547.fasta.gz
87234.fasta.gz
143098.fasta.gz
301151.fasta.gz
319081.fasta.gz
382712.fasta.gz
173771.fasta.gz
680612.fasta.gz
43184.fasta.gz
667211.fasta.gz
106733.fasta.gz
484497.fasta.gz
170442.fasta.gz
237667.fasta.gz
268437.fasta.gz
279984.fasta.gz
329911.fasta.gz
526771.fasta.gz
259555.fasta.gz
269060.fasta.gz
105096.fasta.gz
107839.fasta.gz
189622.fasta.gz
24076.fasta.gz
569694.fasta.gz
165585.fasta.gz
230536.fasta.gz
98135.fasta.gz
79034.fasta.gz
153275.fasta.gz
396097.fasta.gz
569709.fasta.gz
180960.fasta.gz
262814.fasta.gz
398756.fasta.gz
42766.fasta.gz
299389.fasta.gz
352466.fasta.gz
671524.fasta.gz
275285.fasta.gz
288629.fasta.gz
182491.fasta.gz
300528.fasta.gz
334478.fasta.gz
23628.fasta.gz
114348.fasta.gz
473897.fasta.gz
380286.fasta.gz
84804.fasta.gz
357063.fasta.gz
274664.fasta.gz
280568.fasta.gz
394068.fasta.gz
677503.fasta.gz
216312.fasta.gz
609592.fasta.gz
204912.fasta.gz
676513.fasta.gz
468807.fasta.gz
627940.fasta.gz
198066.fasta.gz
285934.fasta.gz
570324.fasta.gz
203848.fasta.gz
440482.fasta.gz
395247.fasta.gz
607573.fasta.gz
681203.fasta.gz
600371.fasta.gz
239061.fasta.gz
256791.fasta.gz
161061.fasta.gz
182047.fasta.gz
635375.fasta.gz
661380.fasta.gz
635213.fasta.gz
83631.fasta.gz
666133.fasta.gz
116046.fasta.gz
165555.fasta.gz
262426.fasta.gz
100199.fasta.gz
426559.fasta.gz
288428.fasta.gz
296559.fasta.gz
371016.fasta.gz
641276.fasta.gz
641399.fasta.gz
17532.fasta.gz
605729.fasta.gz
345922.fasta.gz
427012.fasta.gz
122541.fasta.gz
224155.fasta.gz
242657.fasta.gz
437092.fasta.gz
384561.fasta.gz
156600.fasta.gz
679794.fasta.gz
334501.fasta.gz
325318.fasta.gz
22847.fasta.gz
636248.fasta.gz
365574.fasta.gz
163525.fasta.gz
676694.fasta.gz
188561.fasta.gz
284705.fasta.gz
404433.fasta.gz
608088.fasta.gz
626217.fasta.gz
216750.fasta.gz
534312.fasta.gz
270269.fasta.gz
478883.fasta.gz
609355.fasta.gz
671282.fasta.gz
286939.fasta.gz
237150.fasta.gz
612184.fasta.gz
451358.fasta.gz
120997.fasta.gz
341505.fasta.gz
269080.fasta.gz
544287.fasta.gz
377957.fasta.gz
492992.fasta.gz
108977.fasta.gz
158829.fasta.gz
271041.fasta.gz
476072.fasta.gz
579357.fasta.gz
685750.fasta.gz
121568.fasta.gz
272704.fasta.gz
634800.fasta.gz
647408.fasta.gz
89247.fasta.gz
18849.fasta.gz
606957.fasta.gz
349266.fasta.gz
117802.fasta.gz
305484.fasta.gz
286779.fasta.gz
17540.fasta.gz
170966.fasta.gz
602241.fasta.gz
391482.fasta.gz
313137.fasta.gz
271285.fasta.gz
684179.fasta.gz
467988.fasta.gz
265787.fasta.gz
672977.fasta.gz
452704.fasta.gz
182309.fasta.gz
136147.fasta.gz
246683.fasta.gz
527375.fasta.gz
189311.fasta.gz
371197.fasta.gz
671355.fasta.gz
225380.fasta.gz
198961.fasta.gz
122102.fasta.gz
356266.fasta.gz
670116.fasta.gz
119888.fasta.gz
677774.fasta.gz
309377.fasta.gz
181085.fasta.gz
182725.fasta.gz
273181.fasta.gz
260954.fasta.gz
274238.fasta.gz
281475.fasta.gz
152354.fasta.gz
457774.fasta.gz
403012.fasta.gz
457591.fasta.gz
358783.fasta.gz
596464.fasta.gz
192244.fasta.gz
245901.fasta.gz
438139.fasta.gz
417981.fasta.gz
123064.fasta.gz
49554.fasta.gz
667156.fasta.gz
237867.fasta.gz
225504.fasta.gz
700145.fasta.gz
225387.fasta.gz
404603.fasta.gz
225395.fasta.gz
388242.fasta.gz
416998.fasta.gz
262900.fasta.gz
90574.fasta.gz
622425.fasta.gz
347036.fasta.gz
421542.fasta.gz
162322.fasta.gz
87354.fasta.gz
170829.fasta.gz
632638.fasta.gz
699342.fasta.gz
550376.fasta.gz
211701.fasta.gz
271261.fasta.gz
657132.fasta.gz
94671.fasta.gz
206143.fasta.gz
163583.fasta.gz
12687.fasta.gz
506273.fasta.gz
558126.fasta.gz
22232.fasta.gz
559614.fasta.gz
525866.fasta.gz
208266.fasta.gz
114384.fasta.gz
247402.fasta.gz
491072.fasta.gz
678137.fasta.gz
265150.fasta.gz
23785.fasta.gz
627699.fasta.gz
667360.fasta.gz
181221.fasta.gz
44430.fasta.gz
448521.fasta.gz
642352.fasta.gz
46713.fasta.gz
259043.fasta.gz
384884.fasta.gz
570614.fasta.gz
396177.fasta.gz
678725.fasta.gz
272188.fasta.gz
41908.fasta.gz
314434.fasta.gz
633539.fasta.gz
355400.fasta.gz
305450.fasta.gz
693721.fasta.gz
116935.fasta.gz
23034.fasta.gz
620642.fasta.gz
113591.fasta.gz
22251.fasta.gz
24803.fasta.gz
209700.fasta.gz
216292.fasta.gz
100964.fasta.gz
371615.fasta.gz
351785.fasta.gz
601686.fasta.gz
114563.fasta.gz
126260.fasta.gz
686581.fasta.gz
205248.fasta.gz
568621.fasta.gz
607131.fasta.gz
359545.fasta.gz
386542.fasta.gz
291304.fasta.gz
594148.fasta.gz
602293.fasta.gz
492340.fasta.gz
82689.fasta.gz
140846.fasta.gz
20781.fasta.gz
282342.fasta.gz
198464.fasta.gz
223959.fasta.gz
244534.fasta.gz
97265.fasta.gz
262271.fasta.gz
382468.fasta.gz
525415.fasta.gz
49689.fasta.gz
94824.fasta.gz
419115.fasta.gz
475630.fasta.gz
190992.fasta.gz
602634.fasta.gz
411382.fasta.gz
368472.fasta.gz
317097.fasta.gz
136478.fasta.gz
382851.fasta.gz
438929.fasta.gz
307114.fasta.gz
360760.fasta.gz
698974.fasta.gz
607588.fasta.gz
688240.fasta.gz
493712.fasta.gz
536445.fasta.gz
248982.fasta.gz
215801.fasta.gz
671994.fasta.gz
280668.fasta.gz
125028.fasta.gz
120224.fasta.gz
262005.fasta.gz
634204.fasta.gz
647980.fasta.gz
259463.fasta.gz
597454.fasta.gz
191138.fasta.gz
163453.fasta.gz
309292.fasta.gz
678218.fasta.gz
217888.fasta.gz
95445.fasta.gz
253259.fasta.gz
84725.fasta.gz
354424.fasta.gz
202641.fasta.gz
282554.fasta.gz
282368.fasta.gz
677648.fasta.gz
122778.fasta.gz
698738.fasta.gz
284224.fasta.gz
110898.fasta.gz
270071.fasta.gz
156506.fasta.gz
248279.fasta.gz
383313.fasta.gz
280118.fasta.gz
476324.fasta.gz
644339.fasta.gz
316544.fasta.gz
270504.fasta.gz
225684.fasta.gz
309045.fasta.gz
671943.fasta.gz
371894.fasta.gz
48565.fasta.gz
596871.fasta.gz
678368.fasta.gz
616153.fasta.gz
527639.fasta.gz
448523.fasta.gz
378133.fasta.gz
114400.fasta.gz
145795.fasta.gz
305019.fasta.gz
316671.fasta.gz
472245.fasta.gz
330283.fasta.gz
626303.fasta.gz
140181.fasta.gz
364561.fasta.gz
126989.fasta.gz
243126.fasta.gz
353312.fasta.gz
165671.fasta.gz
698449.fasta.gz
275404.fasta.gz
487270.fasta.gz
294568.fasta.gz
227967.fasta.gz
239799.fasta.gz
534404.fasta.gz
24016.fasta.gz
601999.fasta.gz
311131.fasta.gz
404516.fasta.gz
292066.fasta.gz
133055.fasta.gz
313792.fasta.gz
90207.fasta.gz
166582.fasta.gz
675744.fasta.gz
688688.fasta.gz
383773.fasta.gz
389178.fasta.gz
110443.fasta.gz
135799.fasta.gz
325383.fasta.gz
227626.fasta.gz
160319.fasta.gz
242359.fasta.gz
189447.fasta.gz
296488.fasta.gz
365143.fasta.gz
261025.fasta.gz
647657.fasta.gz
538095.fasta.gz
203107.fasta.gz
616093.fasta.gz
115597.fasta.gz
17928.fasta.gz
387660.fasta.gz
623305.fasta.gz
652664.fasta.gz
277877.fasta.gz
164868.fasta.gz
389684.fasta.gz
479438.fasta.gz
294766.fasta.gz
658387.fasta.gz
104177.fasta.gz
661787.fasta.gz
472575.fasta.gz
359706.fasta.gz
448886.fasta.gz
388476.fasta.gz
178994.fasta.gz
360373.fasta.gz
289969.fasta.gz
629173.fasta.gz
479690.fasta.gz
475995.fasta.gz
661486.fasta.gz
697245.fasta.gz
307572.fasta.gz
507896.fasta.gz
644389.fasta.gz
411347.fasta.gz
300133.fasta.gz
126489.fasta.gz
194320.fasta.gz
446070.fasta.gz
273224.fasta.gz
379185.fasta.gz
278413.fasta.gz
111438.fasta.gz
627662.fasta.gz
277065.fasta.gz
24348.fasta.gz
352455.fasta.gz
304928.fasta.gz
45688.fasta.gz
401933.fasta.gz
473232.fasta.gz
101873.fasta.gz
110212.fasta.gz
646576.fasta.gz
591192.fasta.gz
261301.fasta.gz
277597.fasta.gz
179269.fasta.gz
287393.fasta.gz
627463.fasta.gz
318991.fasta.gz
525993.fasta.gz
258308.fasta.gz
280009.fasta.gz
169233.fasta.gz
626025.fasta.gz
693349.fasta.gz
395484.fasta.gz
24297.fasta.gz
182785.fasta.gz
369660.fasta.gz
663161.fasta.gz
361038.fasta.gz
618118.fasta.gz
280678.fasta.gz
431718.fasta.gz
699166.fasta.gz
262829.fasta.gz
593895.fasta.gz
90385.fasta.gz
319127.fasta.gz
140440.fasta.gz
166745.fasta.gz
191158.fasta.gz
194197.fasta.gz
159267.fasta.gz
236402.fasta.gz
668901.fasta.gz
240337.fasta.gz
283915.fasta.gz
111519.fasta.gz
653478.fasta.gz
126901.fasta.gz
197824.fasta.gz
85404.fasta.gz
118282.fasta.gz
484221.fasta.gz
227407.fasta.gz
448108.fasta.gz
667011.fasta.gz
237619.fasta.gz
218424.fasta.gz
180471.fasta.gz
447629.fasta.gz
490161.fasta.gz
102955.fasta.gz
412368.fasta.gz
332172.fasta.gz
249521.fasta.gz
217836.fasta.gz
98812.fasta.gz
437134.fasta.gz
230699.fasta.gz
683084.fasta.gz
696786.fasta.gz
100736.fasta.gz
695183.fasta.gz
85711.fasta.gz
13390.fasta.gz
161413.fasta.gz
270379.fasta.gz
466619.fasta.gz
658365.fasta.gz
128305.fasta.gz
404651.fasta.gz
361493.fasta.gz
629750.fasta.gz
284129.fasta.gz
204611.fasta.gz
274793.fasta.gz
679667.fasta.gz
666772.fasta.gz
479573.fasta.gz
305150.fasta.gz
255120.fasta.gz
697044.fasta.gz
647208.fasta.gz
627793.fasta.gz
309012.fasta.gz
204560.fasta.gz
223564.fasta.gz
46831.fasta.gz
358916.fasta.gz
107873.fasta.gz
674890.fasta.gz
698384.fasta.gz
416081.fasta.gz
420760.fasta.gz
655680.fasta.gz
489506.fasta.gz
107020.fasta.gz
608645.fasta.gz
494447.fasta.gz
280479.fasta.gz
254921.fasta.gz
231544.fasta.gz
650828.fasta.gz
274755.fasta.gz
161972.fasta.gz
163886.fasta.gz
364039.fasta.gz
390047.fasta.gz
494477.fasta.gz
85011.fasta.gz
642356.fasta.gz
127265.fasta.gz
616226.fasta.gz
650557.fasta.gz
316060.fasta.gz
332123.fasta.gz
658723.fasta.gz
127744.fasta.gz
241973.fasta.gz
645093.fasta.gz
687926.fasta.gz
255324.fasta.gz
268354.fasta.gz
260996.fasta.gz
366119.fasta.gz
116721.fasta.gz
52999.fasta.gz
467019.fasta.gz
236726.fasta.gz
255582.fasta.gz
302478.fasta.gz
686150.fasta.gz
13929.fasta.gz
169564.fasta.gz
659067.fasta.gz
642751.fasta.gz
116279.fasta.gz
272043.fasta.gz
698817.fasta.gz
527748.fasta.gz
131601.fasta.gz
470107.fasta.gz
270687.fasta.gz
447741.fasta.gz
691670.fasta.gz
144059.fasta.gz
591157.fasta.gz
636853.fasta.gz
260273.fasta.gz
225104.fasta.gz
218643.fasta.gz
398133.fasta.gz
156601.fasta.gz
50914.fasta.gz
620656.fasta.gz
400895.fasta.gz
293829.fasta.gz
87129.fasta.gz
664245.fasta.gz
445346.fasta.gz
667268.fasta.gz
194541.fasta.gz
693074.fasta.gz
606425.fasta.gz
354921.fasta.gz
272683.fasta.gz
23394.fasta.gz
188914.fasta.gz
333639.fasta.gz
183112.fasta.gz
665508.fasta.gz
414779.fasta.gz
602034.fasta.gz
141080.fasta.gz
169504.fasta.gz
666192.fasta.gz
484738.fasta.gz
389584.fasta.gz
574978.fasta.gz
283472.fasta.gz
166835.fasta.gz
285641.fasta.gz
179816.fasta.gz
311067.fasta.gz
677757.fasta.gz
99088.fasta.gz
634379.fasta.gz
396644.fasta.gz
659980.fasta.gz
136460.fasta.gz
166061.fasta.gz
688877.fasta.gz
226928.fasta.gz
658450.fasta.gz
634542.fasta.gz
594301.fasta.gz
317352.fasta.gz
105372.fasta.gz
386669.fasta.gz
198461.fasta.gz
669277.fasta.gz
395240.fasta.gz
282118.fasta.gz
607116.fasta.gz
114648.fasta.gz
686960.fasta.gz
247763.fasta.gz
224291.fasta.gz
116053.fasta.gz
240647.fasta.gz
401836.fasta.gz
698453.fasta.gz
665678.fasta.gz
292450.fasta.gz
267492.fasta.gz
439600.fasta.gz
117261.fasta.gz
685465.fasta.gz
181046.fasta.gz
246110.fasta.gz
16093.fasta.gz
266819.fasta.gz
311539.fasta.gz
157549.fasta.gz
165451.fasta.gz
265426.fasta.gz
347155.fasta.gz
51519.fasta.gz
96309.fasta.gz
319014.fasta.gz
615630.fasta.gz
595091.fasta.gz
603723.fasta.gz
224546.fasta.gz
602558.fasta.gz
699681.fasta.gz
244727.fasta.gz
284678.fasta.gz
47197.fasta.gz
483424.fasta.gz
128968.fasta.gz
82753.fasta.gz
684459.fasta.gz
683408.fasta.gz
275045.fasta.gz
219045.fasta.gz
643714.fasta.gz
15464.fasta.gz
653081.fasta.gz
669187.fasta.gz
385109.fasta.gz
673714.fasta.gz
602313.fasta.gz
655648.fasta.gz
303655.fasta.gz
249354.fasta.gz
111400.fasta.gz
207406.fasta.gz
170840.fasta.gz
493032.fasta.gz
52627.fasta.gz
384898.fasta.gz
685499.fasta.gz
202741.fasta.gz
207578.fasta.gz
231721.fasta.gz
525916.fasta.gz
121627.fasta.gz
248389.fasta.gz
663423.fasta.gz
659132.fasta.gz
368933.fasta.gz
121380.fasta.gz
104681.fasta.gz
460226.fasta.gz
246878.fasta.gz
374350.fasta.gz
287040.fasta.gz
266459.fasta.gz
28524.fasta.gz
12867.fasta.gz
126777.fasta.gz
675483.fasta.gz
445415.fasta.gz
616458.fasta.gz
677361.fasta.gz
483339.fasta.gz
665354.fasta.gz
341301.fasta.gz
354619.fasta.gz
683179.fasta.gz
195508.fasta.gz
194376.fasta.gz
121179.fasta.gz
350855.fasta.gz
600240.fasta.gz
277883.fasta.gz
483739.fasta.gz
690468.fasta.gz
286317.fasta.gz
666869.fasta.gz
401963.fasta.gz
394300.fasta.gz
627852.fasta.gz
658485.fasta.gz
276365.fasta.gz
179549.fasta.gz
298551.fasta.gz
205862.fasta.gz
105254.fasta.gz
362759.fasta.gz
659435.fasta.gz
97819.fasta.gz
606046.fasta.gz
608706.fasta.gz
307409.fasta.gz
197835.fasta.gz
52594.fasta.gz
469225.fasta.gz
253336.fasta.gz
24462.fasta.gz
183107.fasta.gz
455918.fasta.gz
249405.fasta.gz
308145.fasta.gz
575262.fasta.gz
447778.fasta.gz
597320.fasta.gz
259804.fasta.gz
676677.fasta.gz
443025.fasta.gz
451803.fasta.gz
388078.fasta.gz
470706.fasta.gz
314833.fasta.gz
393708.fasta.gz
309138.fasta.gz
447374.fasta.gz
179980.fasta.gz
682744.fasta.gz
319129.fasta.gz
199180.fasta.gz
288302.fasta.gz
527528.fasta.gz
283632.fasta.gz
526617.fasta.gz
249056.fasta.gz
664626.fasta.gz
95788.fasta.gz
294867.fasta.gz
697440.fasta.gz
256225.fasta.gz
167423.fasta.gz
276256.fasta.gz
351793.fasta.gz
245352.fasta.gz
351366.fasta.gz
557617.fasta.gz
105590.fasta.gz
658435.fasta.gz
347009.fasta.gz
87090.fasta.gz
117781.fasta.gz
168347.fasta.gz
677949.fasta.gz
305131.fasta.gz
273957.fasta.gz
257237.fasta.gz
518845.fasta.gz
405782.fasta.gz
204514.fasta.gz
164702.fasta.gz
658296.fasta.gz
122059.fasta.gz
399885.fasta.gz
666635.fasta.gz
268711.fasta.gz
252951.fasta.gz
381279.fasta.gz
229225.fasta.gz
215258.fasta.gz
48543.fasta.gz
645016.fasta.gz
313844.fasta.gz
97879.fasta.gz
345914.fasta.gz
399886.fasta.gz
246814.fasta.gz
276909.fasta.gz
268860.fasta.gz
244428.fasta.gz
461906.fasta.gz
218841.fasta.gz
15891.fasta.gz
422119.fasta.gz
223793.fasta.gz
594898.fasta.gz
181661.fasta.gz
252671.fasta.gz
301769.fasta.gz
530961.fasta.gz
107792.fasta.gz
173712.fasta.gz
259801.fasta.gz
514087.fasta.gz
243615.fasta.gz
215327.fasta.gz
88195.fasta.gz
697491.fasta.gz
13903.fasta.gz
244804.fasta.gz
384204.fasta.gz
492982.fasta.gz
199585.fasta.gz
398360.fasta.gz
208495.fasta.gz
689023.fasta.gz
690782.fasta.gz
48950.fasta.gz
115855.fasta.gz
207929.fasta.gz
633837.fasta.gz
447482.fasta.gz
159530.fasta.gz
248958.fasta.gz
219448.fasta.gz
370801.fasta.gz
298597.fasta.gz
88811.fasta.gz
53332.fasta.gz
295261.fasta.gz
403500.fasta.gz
263181.fasta.gz
273905.fasta.gz
107338.fasta.gz
182253.fasta.gz
398654.fasta.gz
467227.fasta.gz
122487.fasta.gz
47708.fasta.gz
256147.fasta.gz
255837.fasta.gz
660184.fasta.gz
622009.fasta.gz
161816.fasta.gz
224721.fasta.gz
202632.fasta.gz
284185.fasta.gz
341544.fasta.gz
369916.fasta.gz
303704.fasta.gz
47446.fasta.gz
345901.fasta.gz
153768.fasta.gz
205315.fasta.gz
346966.fasta.gz
468115.fasta.gz
657061.fasta.gz
309828.fasta.gz
181217.fasta.gz
245361.fasta.gz
361184.fasta.gz
698547.fasta.gz
447293.fasta.gz
465978.fasta.gz
182465.fasta.gz
647418.fasta.gz
549899.fasta.gz
646102.fasta.gz
594963.fasta.gz
557837.fasta.gz
108721.fasta.gz
406849.fasta.gz
254172.fasta.gz
626336.fasta.gz
225999.fasta.gz
275206.fasta.gz
160543.fasta.gz
279139.fasta.gz
361793.fasta.gz
55520.fasta.gz
190719.fasta.gz
494961.fasta.gz
446819.fasta.gz
101790.fasta.gz
299584.fasta.gz
22105.fasta.gz
103496.fasta.gz
262818.fasta.gz
386783.fasta.gz
245015.fasta.gz
223175.fasta.gz
253852.fasta.gz
341628.fasta.gz
94737.fasta.gz
285469.fasta.gz
252323.fasta.gz
189784.fasta.gz
658977.fasta.gz
613804.fasta.gz
655620.fasta.gz
136484.fasta.gz
126831.fasta.gz
385196.fasta.gz
56252.fasta.gz
230999.fasta.gz
339544.fasta.gz
99453.fasta.gz
380808.fasta.gz
238533.fasta.gz
123237.fasta.gz
242366.fasta.gz
48886.fasta.gz
290522.fasta.gz
371896.fasta.gz
18437.fasta.gz
216520.fasta.gz
381619.fasta.gz
608343.fasta.gz
595249.fasta.gz
659592.fasta.gz
276490.fasta.gz
325556.fasta.gz
94539.fasta.gz
277807.fasta.gz
695313.fasta.gz
662342.fasta.gz
636405.fasta.gz
277013.fasta.gz
404402.fasta.gz
644582.fasta.gz
460234.fasta.gz
268465.fasta.gz
217961.fasta.gz
662751.fasta.gz
647369.fasta.gz
204545.fasta.gz
396236.fasta.gz
198216.fasta.gz
255214.fasta.gz
602637.fasta.gz
86585.fasta.gz
110819.fasta.gz
640497.fasta.gz
294498.fasta.gz
216344.fasta.gz
321890.fasta.gz
676706.fasta.gz
494103.fasta.gz
168265.fasta.gz
217823.fasta.gz
215224.fasta.gz
310145.fasta.gz
472674.fasta.gz
616348.fasta.gz
596081.fasta.gz
52914.fasta.gz
181562.fasta.gz
699514.fasta.gz
52246.fasta.gz
614268.fasta.gz
101020.fasta.gz
229273.fasta.gz
659450.fasta.gz
120152.fasta.gz
360433.fasta.gz
472797.fasta.gz
613044.fasta.gz
166853.fasta.gz
190053.fasta.gz
675487.fasta.gz
653977.fasta.gz
666534.fasta.gz
86906.fasta.gz
41777.fasta.gz
88715.fasta.gz
699795.fasta.gz
86711.fasta.gz
423976.fasta.gz
166178.fasta.gz
421557.fasta.gz
141337.fasta.gz
87518.fasta.gz
223319.fasta.gz
669172.fasta.gz
694521.fasta.gz
285911.fasta.gz
259195.fasta.gz
604537.fasta.gz
329851.fasta.gz
215901.fasta.gz
447267.fasta.gz
102060.fasta.gz
652486.fasta.gz
319025.fasta.gz
416315.fasta.gz
162708.fasta.gz
405763.fasta.gz
233205.fasta.gz
104642.fasta.gz
261041.fasta.gz
255512.fasta.gz
133408.fasta.gz
359482.fasta.gz
404909.fasta.gz
86313.fasta.gz
158701.fasta.gz
383408.fasta.gz
445450.fasta.gz
130723.fasta.gz
550366.fasta.gz
262749.fasta.gz
396369.fasta.gz
293801.fasta.gz
233404.fasta.gz
561371.fasta.gz
138272.fasta.gz
677056.fasta.gz
294634.fasta.gz
607496.fasta.gz
118067.fasta.gz
257448.fasta.gz
126381.fasta.gz
120123.fasta.gz
443113.fasta.gz
376033.fasta.gz
665580.fasta.gz
248044.fasta.gz
418266.fasta.gz
84198.fasta.gz
479436.fasta.gz
415231.fasta.gz
28368.fasta.gz
642309.fasta.gz
256969.fasta.gz
504336.fasta.gz
246773.fasta.gz
163159.fasta.gz
447512.fasta.gz
25167.fasta.gz
474050.fasta.gz
44348.fasta.gz
209099.fasta.gz
21354.fasta.gz
479413.fasta.gz
205276.fasta.gz
190993.fasta.gz
84958.fasta.gz
289810.fasta.gz
667823.fasta.gz
230354.fasta.gz
46011.fasta.gz
378113.fasta.gz
493020.fasta.gz
314383.fasta.gz
162071.fasta.gz
575995.fasta.gz
655693.fasta.gz
440238.fasta.gz
252326.fasta.gz
605680.fasta.gz
621070.fasta.gz
161199.fasta.gz
276956.fasta.gz
121114.fasta.gz
371641.fasta.gz
307893.fasta.gz
353053.fasta.gz
666496.fasta.gz
696106.fasta.gz
206725.fasta.gz
383760.fasta.gz
122326.fasta.gz
152014.fasta.gz
58164.fasta.gz
444343.fasta.gz
396493.fasta.gz
648197.fasta.gz
416178.fasta.gz
415322.fasta.gz
477060.fasta.gz
671451.fasta.gz
488455.fasta.gz
295513.fasta.gz
259241.fasta.gz
206475.fasta.gz
94840.fasta.gz
15107.fasta.gz
466597.fasta.gz
307825.fasta.gz
23656.fasta.gz
687022.fasta.gz
598617.fasta.gz
246588.fasta.gz
288666.fasta.gz
498455.fasta.gz
651790.fasta.gz
620659.fasta.gz
179567.fasta.gz
379772.fasta.gz
452565.fasta.gz
696471.fasta.gz
614350.fasta.gz
335656.fasta.gz
356364.fasta.gz
260200.fasta.gz
24868.fasta.gz
427923.fasta.gz
307632.fasta.gz
233451.fasta.gz
50633.fasta.gz
336143.fasta.gz
404430.fasta.gz
121267.fasta.gz
43572.fasta.gz
539077.fasta.gz
404269.fasta.gz
260583.fasta.gz
444261.fasta.gz
226664.fasta.gz
399992.fasta.gz
687663.fasta.gz
591467.fasta.gz
371522.fasta.gz
421529.fasta.gz
180470.fasta.gz
664642.fasta.gz
394369.fasta.gz
679469.fasta.gz
539131.fasta.gz
294216.fasta.gz
120638.fasta.gz
418641.fasta.gz
458482.fasta.gz
626330.fasta.gz
17298.fasta.gz
210236.fasta.gz
281897.fasta.gz
106939.fasta.gz
107940.fasta.gz
451239.fasta.gz
301511.fasta.gz
47693.fasta.gz
299990.fasta.gz
180763.fasta.gz
326396.fasta.gz
662094.fasta.gz
126881.fasta.gz
442144.fasta.gz
615658.fasta.gz
660702.fasta.gz
694540.fasta.gz
113203.fasta.gz
643452.fasta.gz
645913.fasta.gz
357365.fasta.gz
23627.fasta.gz
644099.fasta.gz
261428.fasta.gz
96919.fasta.gz
566167.fasta.gz
301411.fasta.gz
699022.fasta.gz
56009.fasta.gz
101497.fasta.gz
630132.fasta.gz
263576.fasta.gz
308804.fasta.gz
22159.fasta.gz
43141.fasta.gz
387213.fasta.gz
246396.fasta.gz
313749.fasta.gz
615283.fasta.gz
277666.fasta.gz
349382.fasta.gz
624068.fasta.gz
205367.fasta.gz
295042.fasta.gz
403106.fasta.gz
229894.fasta.gz
383797.fasta.gz
277276.fasta.gz
194330.fasta.gz
158558.fasta.gz
366519.fasta.gz
396807.fasta.gz
247460.fasta.gz
634531.fasta.gz
387383.fasta.gz
100768.fasta.gz
54582.fasta.gz
534551.fasta.gz
616141.fasta.gz
698564.fasta.gz
608170.fasta.gz
162938.fasta.gz
471002.fasta.gz
157438.fasta.gz
291840.fasta.gz
630791.fasta.gz
465433.fasta.gz
219595.fasta.gz
400973.fasta.gz
371363.fasta.gz
310627.fasta.gz
676346.fasta.gz
141038.fasta.gz
698573.fasta.gz
268553.fasta.gz
391428.fasta.gz
287148.fasta.gz
264776.fasta.gz
402512.fasta.gz
601428.fasta.gz
697587.fasta.gz
682877.fasta.gz
306768.fasta.gz
354299.fasta.gz
433179.fasta.gz
362698.fasta.gz
136544.fasta.gz
421500.fasta.gz
141329.fasta.gz
408574.fasta.gz
104993.fasta.gz
158924.fasta.gz
699507.fasta.gz
686425.fasta.gz
332288.fasta.gz
368760.fasta.gz
159228.fasta.gz
281301.fasta.gz
164153.fasta.gz
207995.fasta.gz
53262.fasta.gz
23851.fasta.gz
22336.fasta.gz
489623.fasta.gz
117361.fasta.gz
438604.fasta.gz
202274.fasta.gz
51750.fasta.gz
382400.fasta.gz
286486.fasta.gz
100204.fasta.gz
606886.fasta.gz
123003.fasta.gz
596164.fasta.gz
132651.fasta.gz
401941.fasta.gz
694398.fasta.gz
610249.fasta.gz
266424.fasta.gz
418085.fasta.gz
282987.fasta.gz
607532.fasta.gz
171317.fasta.gz
608014.fasta.gz
696576.fasta.gz
671014.fasta.gz
602605.fasta.gz
133413.fasta.gz
53141.fasta.gz
391521.fasta.gz
311608.fasta.gz
637213.fasta.gz
644346.fasta.gz
161272.fasta.gz
102533.fasta.gz
648609.fasta.gz
614233.fasta.gz
544210.fasta.gz
281967.fasta.gz
98346.fasta.gz
609673.fasta.gz
642220.fasta.gz
153757.fasta.gz
126307.fasta.gz
318133.fasta.gz
262114.fasta.gz
96384.fasta.gz
207786.fasta.gz
398792.fasta.gz
608344.fasta.gz
699485.fasta.gz
448045.fasta.gz
258662.fasta.gz
89485.fasta.gz
246154.fasta.gz
123514.fasta.gz
387485.fasta.gz
153054.fasta.gz
694991.fasta.gz
677930.fasta.gz
45247.fasta.gz
624078.fasta.gz
667242.fasta.gz
364536.fasta.gz
296335.fasta.gz
674304.fasta.gz
85210.fasta.gz
237878.fasta.gz
680843.fasta.gz
223956.fasta.gz
159809.fasta.gz
26032.fasta.gz
386522.fasta.gz
693580.fasta.gz
238109.fasta.gz
675734.fasta.gz
370868.fasta.gz
89479.fasta.gz
656992.fasta.gz
249064.fasta.gz
218960.fasta.gz
371452.fasta.gz
544247.fasta.gz
488430.fasta.gz
313240.fasta.gz
113804.fasta.gz
397020.fasta.gz
466329.fasta.gz
156701.fasta.gz
171457.fasta.gz
285339.fasta.gz
380557.fasta.gz
484061.fasta.gz
451246.fasta.gz
697007.fasta.gz
132344.fasta.gz
599171.fasta.gz
269015.fasta.gz
399887.fasta.gz
371808.fasta.gz
333576.fasta.gz
356506.fasta.gz
17408.fasta.gz
375700.fasta.gz
405311.fasta.gz
94473.fasta.gz
131512.fasta.gz
288362.fasta.gz
385408.fasta.gz
361229.fasta.gz
661973.fasta.gz
660980.fasta.gz
232364.fasta.gz
99985.fasta.gz
384434.fasta.gz
239008.fasta.gz
273655.fasta.gz
26099.fasta.gz
51671.fasta.gz
210669.fasta.gz
114692.fasta.gz
96927.fasta.gz
278619.fasta.gz
325115.fasta.gz
115304.fasta.gz
290563.fasta.gz
394594.fasta.gz
225653.fasta.gz
691028.fasta.gz
355012.fasta.gz
169221.fasta.gz
602628.fasta.gz
467722.fasta.gz
119983.fasta.gz
182015.fasta.gz
361871.fasta.gz
269981.fasta.gz
195640.fasta.gz
306682.fasta.gz
125268.fasta.gz
699306.fasta.gz
210328.fasta.gz
278671.fasta.gz
252670.fasta.gz
570785.fasta.gz
133456.fasta.gz
106277.fasta.gz
84849.fasta.gz
156540.fasta.gz
426835.fasta.gz
466747.fasta.gz
115127.fasta.gz
181473.fasta.gz
24678.fasta.gz
332648.fasta.gz
303574.fasta.gz
465504.fasta.gz
337392.fasta.gz
126408.fasta.gz
405637.fasta.gz
407371.fasta.gz
156681.fasta.gz
648587.fasta.gz
309508.fasta.gz
127800.fasta.gz
87716.fasta.gz
201055.fasta.gz
358423.fasta.gz
282760.fasta.gz
313978.fasta.gz
466692.fasta.gz
307232.fasta.gz
295118.fasta.gz
49448.fasta.gz
632656.fasta.gz
510427.fasta.gz
264484.fasta.gz
141384.fasta.gz
225808.fasta.gz
159826.fasta.gz
626272.fasta.gz
102992.fasta.gz
109761.fasta.gz
260894.fasta.gz
136213.fasta.gz
27587.fasta.gz
375706.fasta.gz
665896.fasta.gz
534598.fasta.gz
665196.fasta.gz
14938.fasta.gz
145293.fasta.gz
358945.fasta.gz
244114.fasta.gz
634504.fasta.gz
555735.fasta.gz
253477.fasta.gz
674725.fasta.gz
370572.fasta.gz
527741.fasta.gz
94731.fasta.gz
602388.fasta.gz
216214.fasta.gz
388646.fasta.gz
390000.fasta.gz
221108.fasta.gz
260429.fasta.gz
436682.fasta.gz
189337.fasta.gz
636135.fasta.gz
120753.fasta.gz
395480.fasta.gz
352941.fasta.gz
255877.fasta.gz
46123.fasta.gz
46219.fasta.gz
396724.fasta.gz
107065.fasta.gz
302423.fasta.gz
457927.fasta.gz
403760.fasta.gz
195954.fasta.gz
288913.fasta.gz
211128.fasta.gz
401292.fasta.gz
373966.fasta.gz
98453.fasta.gz
254786.fasta.gz
188547.fasta.gz
257589.fasta.gz
107745.fasta.gz
575055.fasta.gz
595327.fasta.gz
343876.fasta.gz
216281.fasta.gz
124868.fasta.gz
165512.fasta.gz
594996.fasta.gz
484225.fasta.gz
123210.fasta.gz
594058.fasta.gz
42458.fasta.gz
233167.fasta.gz
371628.fasta.gz
28136.fasta.gz
683257.fasta.gz
240771.fasta.gz
86334.fasta.gz
363362.fasta.gz
224884.fasta.gz
405559.fasta.gz
669303.fasta.gz
44983.fasta.gz
225627.fasta.gz
662143.fasta.gz
83851.fasta.gz
683779.fasta.gz
191530.fasta.gz
309284.fasta.gz
116282.fasta.gz
385601.fasta.gz
157960.fasta.gz
267278.fasta.gz
272947.fasta.gz
288494.fasta.gz
483246.fasta.gz
239620.fasta.gz
119040.fasta.gz
218830.fasta.gz
682853.fasta.gz
164005.fasta.gz
379045.fasta.gz
111498.fasta.gz
489128.fasta.gz
604719.fasta.gz
650007.fasta.gz
286741.fasta.gz
82732.fasta.gz
612025.fasta.gz
289957.fasta.gz
55158.fasta.gz
312202.fasta.gz
331036.fasta.gz
287152.fasta.gz
206569.fasta.gz
341001.fasta.gz
257158.fasta.gz
387025.fasta.gz
349346.fasta.gz
627797.fasta.gz
358383.fasta.gz
268958.fasta.gz
648505.fasta.gz
475743.fasta.gz
115137.fasta.gz
417013.fasta.gz
385170.fasta.gz
391601.fasta.gz
445455.fasta.gz
488575.fasta.gz
418129.fasta.gz
364122.fasta.gz
260921.fasta.gz
195862.fasta.gz
361776.fasta.gz
87695.fasta.gz
319815.fasta.gz
50784.fasta.gz
651232.fasta.gz
182038.fasta.gz
272426.fasta.gz
403889.fasta.gz
347290.fasta.gz
359598.fasta.gz
386969.fasta.gz
399212.fasta.gz
350888.fasta.gz
314114.fasta.gz
662134.fasta.gz
239523.fasta.gz
153155.fasta.gz
294733.fasta.gz
468344.fasta.gz
405312.fasta.gz
673273.fasta.gz
260164.fasta.gz
280208.fasta.gz
479552.fasta.gz
494502.fasta.gz
671510.fasta.gz
452789.fasta.gz
334354.fasta.gz
596346.fasta.gz
488237.fasta.gz
208134.fasta.gz
294116.fasta.gz
224467.fasta.gz
258055.fasta.gz
399701.fasta.gz
279580.fasta.gz
248407.fasta.gz
52292.fasta.gz
669855.fasta.gz
214519.fasta.gz
290169.fasta.gz
170037.fasta.gz
363283.fasta.gz
366218.fasta.gz
595349.fasta.gz
137056.fasta.gz
20790.fasta.gz
136142.fasta.gz
387912.fasta.gz
243768.fasta.gz
315535.fasta.gz
76643.fasta.gz
224441.fasta.gz
271435.fasta.gz
281101.fasta.gz
216805.fasta.gz
493392.fasta.gz
646551.fasta.gz
211266.fasta.gz
54385.fasta.gz
256151.fasta.gz
465238.fasta.gz
205413.fasta.gz
568136.fasta.gz
349410.fasta.gz
610347.fasta.gz
391448.fasta.gz
192819.fasta.gz
439967.fasta.gz
697374.fasta.gz
86622.fasta.gz
335960.fasta.gz
440967.fasta.gz
86620.fasta.gz
325407.fasta.gz
48169.fasta.gz
397604.fasta.gz
448646.fasta.gz
259691.fasta.gz
159138.fasta.gz
208128.fasta.gz
476596.fasta.gz
342409.fasta.gz
118677.fasta.gz
277919.fasta.gz
446936.fasta.gz
262997.fasta.gz
649118.fasta.gz
109755.fasta.gz
239396.fasta.gz
47083.fasta.gz
594981.fasta.gz
400966.fasta.gz
403973.fasta.gz
594746.fasta.gz
608882.fasta.gz
448982.fasta.gz
303757.fasta.gz
321247.fasta.gz
430720.fasta.gz
87834.fasta.gz
448648.fasta.gz
693541.fasta.gz
51389.fasta.gz
97665.fasta.gz
399704.fasta.gz
170056.fasta.gz
360654.fasta.gz
552641.fasta.gz
659475.fasta.gz
315818.fasta.gz
267370.fasta.gz
294460.fasta.gz
599924.fasta.gz
142311.fasta.gz
43255.fasta.gz
289596.fasta.gz
353283.fasta.gz
28448.fasta.gz
318121.fasta.gz
603262.fasta.gz
407521.fasta.gz
382355.fasta.gz
226980.fasta.gz
290397.fasta.gz
266308.fasta.gz
136731.fasta.gz
620891.fasta.gz
358885.fasta.gz
206640.fasta.gz
203688.fasta.gz
487592.fasta.gz
268504.fasta.gz
90633.fasta.gz
601130.fasta.gz
334835.fasta.gz
110521.fasta.gz
465714.fasta.gz
641953.fasta.gz
315891.fasta.gz
483282.fasta.gz
204010.fasta.gz
43711.fasta.gz
667820.fasta.gz
106729.fasta.gz
45559.fasta.gz
53148.fasta.gz
15926.fasta.gz
87691.fasta.gz
367682.fasta.gz
106323.fasta.gz
121825.fasta.gz
244714.fasta.gz
306712.fasta.gz
130373.fasta.gz
203909.fasta.gz
473982.fasta.gz
139468.fasta.gz
636875.fasta.gz
487474.fasta.gz
383561.fasta.gz
615797.fasta.gz
626038.fasta.gz
44523.fasta.gz
394323.fasta.gz
265776.fasta.gz
28517.fasta.gz
202782.fasta.gz
390718.fasta.gz
311354.fasta.gz
397333.fasta.gz
277398.fasta.gz
655283.fasta.gz
230298.fasta.gz
380153.fasta.gz
196874.fasta.gz
444270.fasta.gz
170898.fasta.gz
158692.fasta.gz
218789.fasta.gz
396478.fasta.gz
100041.fasta.gz
368951.fasta.gz
107156.fasta.gz
375932.fasta.gz
330566.fasta.gz
54639.fasta.gz
352559.fasta.gz
298883.fasta.gz
488368.fasta.gz
684372.fasta.gz
621132.fasta.gz
114555.fasta.gz
215487.fasta.gz
198986.fasta.gz
226583.fasta.gz
118265.fasta.gz
104872.fasta.gz
466525.fasta.gz
181458.fasta.gz
269244.fasta.gz
273829.fasta.gz
501803.fasta.gz
470521.fasta.gz
159795.fasta.gz
49467.fasta.gz
50059.fasta.gz
593325.fasta.gz
400606.fasta.gz
646929.fasta.gz
117900.fasta.gz
316029.fasta.gz
645809.fasta.gz
237361.fasta.gz
89054.fasta.gz
625606.fasta.gz
103627.fasta.gz
318163.fasta.gz
159264.fasta.gz
351262.fasta.gz
653985.fasta.gz
399080.fasta.gz
585162.fasta.gz
119892.fasta.gz
295165.fasta.gz
695693.fasta.gz
50531.fasta.gz
317492.fasta.gz
276375.fasta.gz
440210.fasta.gz
46660.fasta.gz
257621.fasta.gz
405704.fasta.gz
167151.fasta.gz
122593.fasta.gz
309709.fasta.gz
402507.fasta.gz
204681.fasta.gz
223555.fasta.gz
202252.fasta.gz
116534.fasta.gz
261022.fasta.gz
204117.fasta.gz
467637.fasta.gz
519526.fasta.gz
236777.fasta.gz
204057.fasta.gz
354541.fasta.gz
384815.fasta.gz
466279.fasta.gz
372494.fasta.gz
665854.fasta.gz
616893.fasta.gz
127780.fasta.gz
696752.fasta.gz
666404.fasta.gz
376008.fasta.gz
42548.fasta.gz
271388.fasta.gz
281285.fasta.gz
285041.fasta.gz
663841.fasta.gz
364009.fasta.gz
427723.fasta.gz
695644.fasta.gz
119681.fasta.gz
276475.fasta.gz
255404.fasta.gz
301255.fasta.gz
313762.fasta.gz
688815.fasta.gz
237629.fasta.gz
272095.fasta.gz
634624.fasta.gz
52812.fasta.gz
18601.fasta.gz
468182.fasta.gz
613902.fasta.gz
680255.fasta.gz
284002.fasta.gz
20263.fasta.gz
257478.fasta.gz
380344.fasta.gz
159506.fasta.gz
427772.fasta.gz
214468.fasta.gz
362398.fasta.gz
204245.fasta.gz
274064.fasta.gz
84714.fasta.gz
254243.fasta.gz
626786.fasta.gz
303810.fasta.gz
273703.fasta.gz
110645.fasta.gz
673544.fasta.gz
526605.fasta.gz
312085.fasta.gz
575031.fasta.gz
385110.fasta.gz
615219.fasta.gz
314525.fasta.gz
431643.fasta.gz
100527.fasta.gz
140302.fasta.gz
263414.fasta.gz
691271.fasta.gz
361736.fasta.gz
199067.fasta.gz
215587.fasta.gz
390381.fasta.gz
164035.fasta.gz
221853.fasta.gz
108948.fasta.gz
657657.fasta.gz
347630.fasta.gz
293286.fasta.gz
180017.fasta.gz
685472.fasta.gz
473766.fasta.gz
307252.fasta.gz
479434.fasta.gz
122942.fasta.gz
649959.fasta.gz
110336.fasta.gz
676257.fasta.gz
400928.fasta.gz
158830.fasta.gz
272312.fasta.gz
261050.fasta.gz
277712.fasta.gz
256577.fasta.gz
132826.fasta.gz
166121.fasta.gz
272101.fasta.gz
602832.fasta.gz
447444.fasta.gz
303996.fasta.gz
345020.fasta.gz
364294.fasta.gz
544171.fasta.gz
128128.fasta.gz
371788.fasta.gz
443110.fasta.gz
695365.fasta.gz
255460.fasta.gz
697820.fasta.gz
152011.fasta.gz
642027.fasta.gz
116435.fasta.gz
173735.fasta.gz
195662.fasta.gz
387984.fasta.gz
195775.fasta.gz
194764.fasta.gz
404409.fasta.gz
430993.fasta.gz
666530.fasta.gz
264423.fasta.gz
660664.fasta.gz
383095.fasta.gz
89062.fasta.gz
309988.fasta.gz
659721.fasta.gz
300622.fasta.gz
225535.fasta.gz
103879.fasta.gz
45188.fasta.gz
255513.fasta.gz
165656.fasta.gz
510297.fasta.gz
277890.fasta.gz
343842.fasta.gz
165442.fasta.gz
601072.fasta.gz
686698.fasta.gz
258865.fasta.gz
341715.fasta.gz
153356.fasta.gz
649703.fasta.gz
21745.fasta.gz
122699.fasta.gz
419377.fasta.gz
335271.fasta.gz
636352.fasta.gz
595493.fasta.gz
253675.fasta.gz
169387.fasta.gz
360018.fasta.gz
21609.fasta.gz
214340.fasta.gz
595027.fasta.gz
402855.fasta.gz
396959.fasta.gz
191742.fasta.gz
27220.fasta.gz
126764.fasta.gz
352208.fasta.gz
665134.fasta.gz
365055.fasta.gz
487874.fasta.gz
127315.fasta.gz
116884.fasta.gz
48211.fasta.gz
395422.fasta.gz
232353.fasta.gz
387716.fasta.gz
548447.fasta.gz
256827.fasta.gz
99638.fasta.gz
603000.fasta.gz
437104.fasta.gz
357076.fasta.gz
670489.fasta.gz
662175.fasta.gz
370159.fasta.gz
273024.fasta.gz
659061.fasta.gz
203615.fasta.gz
451361.fasta.gz
660809.fasta.gz
50056.fasta.gz
413288.fasta.gz
286452.fasta.gz
660551.fasta.gz
178982.fasta.gz
279504.fasta.gz
157274.fasta.gz
170315.fasta.gz
152814.fasta.gz
442918.fasta.gz
87256.fasta.gz
57664.fasta.gz
287057.fasta.gz
381311.fasta.gz
106721.fasta.gz
405915.fasta.gz
215142.fasta.gz
231155.fasta.gz
224738.fasta.gz
669122.fasta.gz
605876.fasta.gz
222126.fasta.gz
121723.fasta.gz
494441.fasta.gz
179638.fasta.gz
659027.fasta.gz
686414.fasta.gz
191994.fasta.gz
478097.fasta.gz
263433.fasta.gz
167209.fasta.gz
304910.fasta.gz
606687.fasta.gz
121083.fasta.gz
107761.fasta.gz
421505.fasta.gz
666916.fasta.gz
270099.fasta.gz
181002.fasta.gz
514060.fasta.gz
48947.fasta.gz
662630.fasta.gz
697522.fasta.gz
224580.fasta.gz
640416.fasta.gz
406210.fasta.gz
231633.fasta.gz
524464.fasta.gz
636861.fasta.gz
346813.fasta.gz
310617.fasta.gz
661121.fasta.gz
143096.fasta.gz
262252.fasta.gz
281320.fasta.gz
268338.fasta.gz
476359.fasta.gz
445266.fasta.gz
412352.fasta.gz
277586.fasta.gz
336741.fasta.gz
283934.fasta.gz
283073.fasta.gz
305845.fasta.gz
389815.fasta.gz
331566.fasta.gz
106872.fasta.gz
236625.fasta.gz
249174.fasta.gz
405014.fasta.gz
261971.fasta.gz
204416.fasta.gz
673782.fasta.gz
48695.fasta.gz
267198.fasta.gz
402911.fasta.gz
436575.fasta.gz
241217.fasta.gz
536104.fasta.gz
325822.fasta.gz
232535.fasta.gz
601655.fasta.gz
307157.fasta.gz
403714.fasta.gz
694994.fasta.gz
336439.fasta.gz
117394.fasta.gz
605668.fasta.gz
601788.fasta.gz
127317.fasta.gz
226247.fasta.gz
627635.fasta.gz
117058.fasta.gz
383375.fasta.gz
219869.fasta.gz
382352.fasta.gz
52866.fasta.gz
449939.fasta.gz
514094.fasta.gz
289068.fasta.gz
271851.fasta.gz
231911.fasta.gz
229817.fasta.gz
192140.fasta.gz
650030.fasta.gz
97501.fasta.gz
564135.fasta.gz
249591.fasta.gz
178954.fasta.gz
54915.fasta.gz
246158.fasta.gz
473634.fasta.gz
21779.fasta.gz
87592.fasta.gz
281403.fasta.gz
13039.fasta.gz
684194.fasta.gz
368793.fasta.gz
300836.fasta.gz
400015.fasta.gz
403465.fasta.gz
600354.fasta.gz
386983.fasta.gz
300055.fasta.gz
403632.fasta.gz
96161.fasta.gz
655537.fasta.gz
114337.fasta.gz
98668.fasta.gz
257659.fasta.gz
662033.fasta.gz
557754.fasta.gz
596158.fasta.gz
267550.fasta.gz
259890.fasta.gz
108206.fasta.gz
171436.fasta.gz
366748.fasta.gz
286435.fasta.gz
525585.fasta.gz
127394.fasta.gz
229356.fasta.gz
116448.fasta.gz
289208.fasta.gz
181256.fasta.gz
371947.fasta.gz
105573.fasta.gz
277176.fasta.gz
97932.fasta.gz
334871.fasta.gz
239818.fasta.gz
105348.fasta.gz
623044.fasta.gz
649433.fasta.gz
119535.fasta.gz
665423.fasta.gz
682583.fasta.gz
684364.fasta.gz
259713.fasta.gz
123658.fasta.gz
613748.fasta.gz
50342.fasta.gz
665886.fasta.gz
526991.fasta.gz
470184.fasta.gz
383246.fasta.gz
253998.fasta.gz
158370.fasta.gz
614535.fasta.gz
223700.fasta.gz
373781.fasta.gz
126645.fasta.gz
119274.fasta.gz
446037.fasta.gz
286717.fasta.gz
17335.fasta.gz
162542.fasta.gz
283321.fasta.gz
255168.fasta.gz
527164.fasta.gz
42347.fasta.gz
192109.fasta.gz
591280.fasta.gz
277553.fasta.gz
223239.fasta.gz
321484.fasta.gz
24552.fasta.gz
265634.fasta.gz
626157.fasta.gz
279686.fasta.gz
204794.fasta.gz
640305.fasta.gz
645525.fasta.gz
217152.fasta.gz
206175.fasta.gz
267238.fasta.gz
575098.fasta.gz
479026.fasta.gz
304990.fasta.gz
87376.fasta.gz
676816.fasta.gz
221927.fasta.gz
657210.fasta.gz
319749.fasta.gz
659277.fasta.gz
241247.fasta.gz
98578.fasta.gz
127668.fasta.gz
49076.fasta.gz
288487.fasta.gz
345297.fasta.gz
210262.fasta.gz
644663.fasta.gz
472095.fasta.gz
277171.fasta.gz
539075.fasta.gz
99871.fasta.gz
353979.fasta.gz
448223.fasta.gz
445946.fasta.gz
202858.fasta.gz
526678.fasta.gz
469162.fasta.gz
661714.fasta.gz
111158.fasta.gz
642032.fasta.gz
121907.fasta.gz
56767.fasta.gz
270665.fasta.gz
311826.fasta.gz
385442.fasta.gz
133215.fasta.gz
122809.fasta.gz
254916.fasta.gz
675759.fasta.gz
106909.fasta.gz
642371.fasta.gz
189986.fasta.gz
604776.fasta.gz
415380.fasta.gz
109677.fasta.gz
471012.fasta.gz
666569.fasta.gz
46739.fasta.gz
648533.fasta.gz
162826.fasta.gz
15194.fasta.gz
196458.fasta.gz
448571.fasta.gz
219362.fasta.gz
275046.fasta.gz
299810.fasta.gz
50352.fasta.gz
157098.fasta.gz
666634.fasta.gz
88411.fasta.gz
276703.fasta.gz
390586.fasta.gz
196306.fasta.gz
395586.fasta.gz
217726.fasta.gz
339712.fasta.gz
400093.fasta.gz
465660.fasta.gz
275073.fasta.gz
594222.fasta.gz
159154.fasta.gz
189224.fasta.gz
218506.fasta.gz
125190.fasta.gz
100176.fasta.gz
272532.fasta.gz
324378.fasta.gz
50321.fasta.gz
230477.fasta.gz
191998.fasta.gz
202591.fasta.gz
253369.fasta.gz
652570.fasta.gz
655612.fasta.gz
370353.fasta.gz
479357.fasta.gz
166353.fasta.gz
331923.fasta.gz
363409.fasta.gz
399895.fasta.gz
290791.fasta.gz
215667.fasta.gz
627380.fasta.gz
286692.fasta.gz
22855.fasta.gz
195319.fasta.gz
95871.fasta.gz
434211.fasta.gz
627588.fasta.gz
422644.fasta.gz
281563.fasta.gz
446980.fasta.gz
247654.fasta.gz
510453.fasta.gz
245951.fasta.gz
51740.fasta.gz
390148.fasta.gz
307622.fasta.gz
263152.fasta.gz
431667.fasta.gz
215411.fasta.gz
285373.fasta.gz
345453.fasta.gz
114277.fasta.gz
109322.fasta.gz
14037.fasta.gz
496740.fasta.gz
208918.fasta.gz
233329.fasta.gz
335322.fasta.gz
382855.fasta.gz
592012.fasta.gz
688713.fasta.gz
294084.fasta.gz
661353.fasta.gz
136588.fasta.gz
118474.fasta.gz
100185.fasta.gz
56552.fasta.gz
270770.fasta.gz
285724.fasta.gz
675491.fasta.gz
270143.fasta.gz
653969.fasta.gz
698389.fasta.gz
136352.fasta.gz
401750.fasta.gz
664310.fasta.gz
16246.fasta.gz
218032.fasta.gz
268154.fasta.gz
27916.fasta.gz
473419.fasta.gz
345816.fasta.gz
359528.fasta.gz
688837.fasta.gz
115182.fasta.gz
434111.fasta.gz
439623.fasta.gz
299562.fasta.gz
44186.fasta.gz
525747.fasta.gz
44111.fasta.gz
314059.fasta.gz
670206.fasta.gz
110589.fasta.gz
253401.fasta.gz
308043.fasta.gz
189609.fasta.gz
310157.fasta.gz
470166.fasta.gz
139529.fasta.gz
102018.fasta.gz
22197.fasta.gz
163173.fasta.gz
270775.fasta.gz
26057.fasta.gz
600373.fasta.gz
115950.fasta.gz
258976.fasta.gz
659225.fasta.gz
167194.fasta.gz
259996.fasta.gz
368329.fasta.gz
259355.fasta.gz
602767.fasta.gz
226399.fasta.gz
167606.fasta.gz
671200.fasta.gz
108319.fasta.gz
479645.fasta.gz
447370.fasta.gz
280559.fasta.gz
473388.fasta.gz
121437.fasta.gz
295430.fasta.gz
90762.fasta.gz
104576.fasta.gz
365967.fasta.gz
640608.fasta.gz
333618.fasta.gz
339719.fasta.gz
283194.fasta.gz
669023.fasta.gz
95850.fasta.gz
46650.fasta.gz
163300.fasta.gz
145228.fasta.gz
271507.fasta.gz
198682.fasta.gz
266732.fasta.gz
159311.fasta.gz
104873.fasta.gz
237855.fasta.gz
657658.fasta.gz
245412.fasta.gz
677745.fasta.gz
418201.fasta.gz
672244.fasta.gz
226437.fasta.gz
267176.fasta.gz
107681.fasta.gz
447012.fasta.gz
215559.fasta.gz
281972.fasta.gz
21642.fasta.gz
239374.fasta.gz
265193.fasta.gz
267870.fasta.gz
246446.fasta.gz
514007.fasta.gz
384629.fasta.gz
160011.fasta.gz
432630.fasta.gz
204662.fasta.gz
236712.fasta.gz
494439.fasta.gz
680287.fasta.gz
451585.fasta.gz
530534.fasta.gz
695551.fasta.gz
116548.fasta.gz
663829.fasta.gz
189427.fasta.gz
593324.fasta.gz
544142.fasta.gz
586294.fasta.gz
627830.fasta.gz
609378.fasta.gz
301135.fasta.gz
120801.fasta.gz
488453.fasta.gz
372538.fasta.gz
162153.fasta.gz
530609.fasta.gz
160458.fasta.gz
319121.fasta.gz
695134.fasta.gz
284126.fasta.gz
140348.fasta.gz
676645.fasta.gz
283314.fasta.gz
283253.fasta.gz
364792.fasta.gz
262223.fasta.gz
244008.fasta.gz
426240.fasta.gz
330318.fasta.gz
192758.fasta.gz
628359.fasta.gz
122444.fasta.gz
623614.fasta.gz
225595.fasta.gz
208447.fasta.gz
287350.fasta.gz
119043.fasta.gz
399011.fasta.gz
648335.fasta.gz
14479.fasta.gz
189361.fasta.gz
16294.fasta.gz
389793.fasta.gz
260296.fasta.gz
267357.fasta.gz
569973.fasta.gz
686963.fasta.gz
489489.fasta.gz
607418.fasta.gz
87898.fasta.gz
634597.fasta.gz
321381.fasta.gz
648136.fasta.gz
202092.fasta.gz
303433.fasta.gz
100605.fasta.gz
189601.fasta.gz
261806.fasta.gz
516348.fasta.gz
204530.fasta.gz
180765.fasta.gz
197585.fasta.gz
52969.fasta.gz
279107.fasta.gz
219176.fasta.gz
313257.fasta.gz
88210.fasta.gz
608177.fasta.gz
336552.fasta.gz
674593.fasta.gz
290200.fasta.gz
116006.fasta.gz
298901.fasta.gz
52725.fasta.gz
388411.fasta.gz
87472.fasta.gz
247824.fasta.gz
369020.fasta.gz
98516.fasta.gz
383373.fasta.gz
197846.fasta.gz
156499.fasta.gz
281850.fasta.gz
237091.fasta.gz
478958.fasta.gz
694345.fasta.gz
458736.fasta.gz
232169.fasta.gz
83403.fasta.gz
321330.fasta.gz
669869.fasta.gz
570749.fasta.gz
662484.fasta.gz
690357.fasta.gz
311344.fasta.gz
600258.fasta.gz
224016.fasta.gz
205931.fasta.gz
608149.fasta.gz
104294.fasta.gz
662078.fasta.gz
655629.fasta.gz
141144.fasta.gz
374656.fasta.gz
284198.fasta.gz
368902.fasta.gz
628456.fasta.gz
231132.fasta.gz
448935.fasta.gz
351134.fasta.gz
262162.fasta.gz
309991.fasta.gz
699426.fasta.gz
159317.fasta.gz
368782.fasta.gz
534274.fasta.gz
669815.fasta.gz
275359.fasta.gz
226946.fasta.gz
274604.fasta.gz
468515.fasta.gz
575234.fasta.gz
269896.fasta.gz
634527.fasta.gz
656344.fasta.gz
142144.fasta.gz
593888.fasta.gz
480407.fasta.gz
357446.fasta.gz
384415.fasta.gz
340006.fasta.gz
292919.fasta.gz
19455.fasta.gz
247722.fasta.gz
161799.fasta.gz
116723.fasta.gz
667898.fasta.gz
230087.fasta.gz
398130.fasta.gz
314652.fasta.gz
449123.fasta.gz
256611.fasta.gz
661717.fasta.gz
52165.fasta.gz
173676.fasta.gz
598035.fasta.gz
455648.fasta.gz
539119.fasta.gz
244620.fasta.gz
367266.fasta.gz
460710.fasta.gz
592044.fasta.gz
257631.fasta.gz
273741.fasta.gz
129682.fasta.gz
628424.fasta.gz
233197.fasta.gz
465878.fasta.gz
614228.fasta.gz
188889.fasta.gz
627383.fasta.gz
440027.fasta.gz
665024.fasta.gz
140323.fasta.gz
48672.fasta.gz
667258.fasta.gz
674225.fasta.gz
111166.fasta.gz
402372.fasta.gz
214549.fasta.gz
18847.fasta.gz
122961.fasta.gz
362777.fasta.gz
698833.fasta.gz
294605.fasta.gz
391161.fasta.gz
467555.fasta.gz
120574.fasta.gz
258024.fasta.gz
208560.fasta.gz
313405.fasta.gz
219870.fasta.gz
277570.fasta.gz
382571.fasta.gz
227320.fasta.gz
107514.fasta.gz
389779.fasta.gz
342210.fasta.gz
417082.fasta.gz
242452.fasta.gz
671983.fasta.gz
403227.fasta.gz
279929.fasta.gz
409787.fasta.gz
239176.fasta.gz
261612.fasta.gz
662009.fasta.gz
695711.fasta.gz
122400.fasta.gz
170307.fasta.gz
398119.fasta.gz
277901.fasta.gz
115886.fasta.gz
438086.fasta.gz
267994.fasta.gz
87750.fasta.gz
214596.fasta.gz
569930.fasta.gz
269864.fasta.gz
536466.fasta.gz
666006.fasta.gz
468595.fasta.gz
634555.fasta.gz
162207.fasta.gz
237048.fasta.gz
218171.fasta.gz
311525.fasta.gz
229298.fasta.gz
240169.fasta.gz
258690.fasta.gz
447976.fasta.gz
165662.fasta.gz
291261.fasta.gz
50340.fasta.gz
225236.fasta.gz
86252.fasta.gz
663656.fasta.gz
188599.fasta.gz
198059.fasta.gz
313294.fasta.gz
407479.fasta.gz
282056.fasta.gz
666128.fasta.gz
279008.fasta.gz
242670.fasta.gz
421531.fasta.gz
97130.fasta.gz
300674.fasta.gz
248080.fasta.gz
240883.fasta.gz
24928.fasta.gz
379352.fasta.gz
677965.fasta.gz
395289.fasta.gz
257228.fasta.gz
292240.fasta.gz
91182.fasta.gz
195905.fasta.gz
309070.fasta.gz
283127.fasta.gz
46145.fasta.gz
281480.fasta.gz
11669.fasta.gz
197619.fasta.gz
541757.fasta.gz
152184.fasta.gz
348937.fasta.gz
388891.fasta.gz
600280.fasta.gz
295085.fasta.gz
113850.fasta.gz
681682.fasta.gz
675373.fasta.gz
279801.fasta.gz
276018.fasta.gz
159654.fasta.gz
641905.fasta.gz
222655.fasta.gz
683392.fasta.gz
245265.fasta.gz
207825.fasta.gz
255962.fasta.gz
391156.fasta.gz
215931.fasta.gz
262667.fasta.gz
653269.fasta.gz
219164.fasta.gz
311437.fasta.gz
266238.fasta.gz
28145.fasta.gz
557824.fasta.gz
289028.fasta.gz
666412.fasta.gz
202435.fasta.gz
307362.fasta.gz
538200.fasta.gz
226888.fasta.gz
363386.fasta.gz
55120.fasta.gz
284004.fasta.gz
52993.fasta.gz
609532.fasta.gz
279726.fasta.gz
377404.fasta.gz
139676.fasta.gz
361856.fasta.gz
249506.fasta.gz
382844.fasta.gz
431446.fasta.gz
310864.fasta.gz
88835.fasta.gz
18740.fasta.gz
324526.fasta.gz
46080.fasta.gz
346835.fasta.gz
257868.fasta.gz
380156.fasta.gz
190892.fasta.gz
240066.fasta.gz
224339.fasta.gz
479398.fasta.gz
641297.fasta.gz
267422.fasta.gz
632034.fasta.gz
427743.fasta.gz
484047.fasta.gz
237065.fasta.gz
629852.fasta.gz
90234.fasta.gz
474505.fasta.gz
269510.fasta.gz
362820.fasta.gz
644351.fasta.gz
329965.fasta.gz
609298.fasta.gz
81927.fasta.gz
46402.fasta.gz
238575.fasta.gz
635690.fasta.gz
99138.fasta.gz
306765.fasta.gz
215658.fasta.gz
363634.fasta.gz
315815.fasta.gz
239966.fasta.gz
441813.fasta.gz
88155.fasta.gz
253063.fasta.gz
466805.fasta.gz
202326.fasta.gz
269604.fasta.gz
642774.fasta.gz
437004.fasta.gz
108855.fasta.gz
260980.fasta.gz
630154.fasta.gz
614143.fasta.gz
341687.fasta.gz
248622.fasta.gz
650634.fasta.gz
200718.fasta.gz
356829.fasta.gz
319468.fasta.gz
650446.fasta.gz
305271.fasta.gz
351302.fasta.gz
543787.fasta.gz
87611.fasta.gz
363773.fasta.gz
223210.fasta.gz
83947.fasta.gz
596887.fasta.gz
51468.fasta.gz
96008.fasta.gz
258972.fasta.gz
96559.fasta.gz
260307.fasta.gz
686193.fasta.gz
609745.fasta.gz
192867.fasta.gz
226249.fasta.gz
157700.fasta.gz
298726.fasta.gz
557684.fasta.gz
457739.fasta.gz
628348.fasta.gz
52653.fasta.gz
353095.fasta.gz
110548.fasta.gz
20284.fasta.gz
194500.fasta.gz
674248.fasta.gz
660028.fasta.gz
202136.fasta.gz
387377.fasta.gz
309032.fasta.gz
272257.fasta.gz
426885.fasta.gz
244025.fasta.gz
49482.fasta.gz
232480.fasta.gz
231294.fasta.gz
419937.fasta.gz
247642.fasta.gz
643952.fasta.gz
347595.fasta.gz
469632.fasta.gz
599977.fasta.gz
391376.fasta.gz
675082.fasta.gz
405034.fasta.gz
230535.fasta.gz
317882.fasta.gz
632408.fasta.gz
99395.fasta.gz
272091.fasta.gz
249327.fasta.gz
378876.fasta.gz
263764.fasta.gz
208655.fasta.gz
525771.fasta.gz
248893.fasta.gz
262675.fasta.gz
358952.fasta.gz
378635.fasta.gz
223332.fasta.gz
348921.fasta.gz
397655.fasta.gz
253441.fasta.gz
99488.fasta.gz
226883.fasta.gz
12998.fasta.gz
50422.fasta.gz
288949.fasta.gz
23488.fasta.gz
298684.fasta.gz
342998.fasta.gz
633936.fasta.gz
105390.fasta.gz
225285.fasta.gz
240014.fasta.gz
121433.fasta.gz
674255.fasta.gz
276349.fasta.gz
355018.fasta.gz
343872.fasta.gz
330984.fasta.gz
311914.fasta.gz
346128.fasta.gz
256130.fasta.gz
478619.fasta.gz
390739.fasta.gz
365601.fasta.gz
120652.fasta.gz
699320.fasta.gz
393691.fasta.gz
484521.fasta.gz
693579.fasta.gz
639457.fasta.gz
141627.fasta.gz
391191.fasta.gz
276485.fasta.gz
478156.fasta.gz
478907.fasta.gz
345817.fasta.gz
525527.fasta.gz
90547.fasta.gz
437096.fasta.gz
273120.fasta.gz
182642.fasta.gz
543786.fasta.gz
385653.fasta.gz
636510.fasta.gz
495933.fasta.gz
594813.fasta.gz
525590.fasta.gz
190593.fasta.gz
307937.fasta.gz
377635.fasta.gz
88971.fasta.gz
210055.fasta.gz
640560.fasta.gz
343134.fasta.gz
466035.fasta.gz
141672.fasta.gz
115445.fasta.gz
673600.fasta.gz
401150.fasta.gz
369746.fasta.gz
48990.fasta.gz
649121.fasta.gz
473243.fasta.gz
492665.fasta.gz
123581.fasta.gz
88997.fasta.gz
237809.fasta.gz
379829.fasta.gz
46718.fasta.gz
426795.fasta.gz
559684.fasta.gz
675228.fasta.gz
264920.fasta.gz
344270.fasta.gz
423919.fasta.gz
278956.fasta.gz
350557.fasta.gz
118545.fasta.gz
423075.fasta.gz
281890.fasta.gz
46353.fasta.gz
224576.fasta.gz
448519.fasta.gz
195404.fasta.gz
225031.fasta.gz
301001.fasta.gz
403105.fasta.gz
263573.fasta.gz
97256.fasta.gz
566154.fasta.gz
117569.fasta.gz
51604.fasta.gz
351029.fasta.gz
628428.fasta.gz
24577.fasta.gz
55048.fasta.gz
363272.fasta.gz
152728.fasta.gz
96343.fasta.gz
148939.fasta.gz
403660.fasta.gz
21021.fasta.gz
292389.fasta.gz
677162.fasta.gz
394315.fasta.gz
97033.fasta.gz
223277.fasta.gz
121491.fasta.gz
236000.fasta.gz
96643.fasta.gz
596139.fasta.gz
260815.fasta.gz
237782.fasta.gz
97885.fasta.gz
179065.fasta.gz
189759.fasta.gz
275251.fasta.gz
680652.fasta.gz
142582.fasta.gz
527873.fasta.gz
306335.fasta.gz
277909.fasta.gz
170718.fasta.gz
283943.fasta.gz
627214.fasta.gz
323039.fasta.gz
415393.fasta.gz
169278.fasta.gz
622441.fasta.gz
272329.fasta.gz
642231.fasta.gz
181444.fasta.gz
642202.fasta.gz
279855.fasta.gz
202126.fasta.gz
689339.fasta.gz
673485.fasta.gz
275327.fasta.gz
670556.fasta.gz
87389.fasta.gz
125173.fasta.gz
259197.fasta.gz
400111.fasta.gz
661253.fasta.gz
652209.fasta.gz
191691.fasta.gz
272776.fasta.gz
160977.fasta.gz
190879.fasta.gz
396173.fasta.gz
140975.fasta.gz
95628.fasta.gz
236887.fasta.gz
650971.fasta.gz
478960.fasta.gz
415133.fasta.gz
449281.fasta.gz
290846.fasta.gz
691839.fasta.gz
404828.fasta.gz
159623.fasta.gz
280911.fasta.gz
269372.fasta.gz
145276.fasta.gz
188703.fasta.gz
205706.fasta.gz
468683.fasta.gz
295017.fasta.gz
120681.fasta.gz
415154.fasta.gz
294303.fasta.gz
120482.fasta.gz
45590.fasta.gz
359362.fasta.gz
526904.fasta.gz
449009.fasta.gz
90807.fasta.gz
179248.fasta.gz
314196.fasta.gz
215937.fasta.gz
197819.fasta.gz
165929.fasta.gz
162982.fasta.gz
94207.fasta.gz
569329.fasta.gz
123495.fasta.gz
341718.fasta.gz
104331.fasta.gz
192195.fasta.gz
90184.fasta.gz
294206.fasta.gz
695725.fasta.gz
384599.fasta.gz
272320.fasta.gz
307590.fasta.gz
181091.fasta.gz
164068.fasta.gz
166161.fasta.gz
277973.fasta.gz
309303.fasta.gz
527678.fasta.gz
20784.fasta.gz
153580.fasta.gz
353284.fasta.gz
483449.fasta.gz
478695.fasta.gz
180813.fasta.gz
549184.fasta.gz
46544.fasta.gz
335600.fasta.gz
152433.fasta.gz
451355.fasta.gz
694061.fasta.gz
565066.fasta.gz
272908.fasta.gz
318286.fasta.gz
671319.fasta.gz
427631.fasta.gz
604764.fasta.gz
106438.fasta.gz
687671.fasta.gz
351092.fasta.gz
627525.fasta.gz
153326.fasta.gz
100235.fasta.gz
679493.fasta.gz
684439.fasta.gz
123101.fasta.gz
97288.fasta.gz
387212.fasta.gz
13772.fasta.gz
685414.fasta.gz
283482.fasta.gz
483429.fasta.gz
200940.fasta.gz
237257.fasta.gz
692397.fasta.gz
194187.fasta.gz
641911.fasta.gz
666574.fasta.gz
194537.fasta.gz
275632.fasta.gz
166907.fasta.gz
645659.fasta.gz
475596.fasta.gz
198175.fasta.gz
165571.fasta.gz
152818.fasta.gz
230542.fasta.gz
200943.fasta.gz
278952.fasta.gz
436501.fasta.gz
319627.fasta.gz
116103.fasta.gz
242297.fasta.gz
222574.fasta.gz
230653.fasta.gz
619667.fasta.gz
445381.fasta.gz
320359.fasta.gz
317425.fasta.gz
318269.fasta.gz
23982.fasta.gz
527286.fasta.gz
304905.fasta.gz
100459.fasta.gz
274728.fasta.gz
350009.fasta.gz
451714.fasta.gz
620285.fasta.gz
579659.fasta.gz
91115.fasta.gz
645325.fasta.gz
305122.fasta.gz
101635.fasta.gz
362843.fasta.gz
385613.fasta.gz
258419.fasta.gz
440246.fasta.gz
120270.fasta.gz
447474.fasta.gz
215126.fasta.gz
478920.fasta.gz
102978.fasta.gz
169253.fasta.gz
599135.fasta.gz
639074.fasta.gz
697993.fasta.gz
115508.fasta.gz
84398.fasta.gz
694926.fasta.gz
363385.fasta.gz
239223.fasta.gz
226933.fasta.gz
635215.fasta.gz
530048.fasta.gz
680290.fasta.gz
195610.fasta.gz
107828.fasta.gz
341472.fasta.gz
317666.fasta.gz
348864.fasta.gz
439167.fasta.gz
170247.fasta.gz
300695.fasta.gz
646694.fasta.gz
623558.fasta.gz
111451.fasta.gz
237840.fasta.gz
422173.fasta.gz
111477.fasta.gz
664739.fasta.gz
271545.fasta.gz
169142.fasta.gz
314000.fasta.gz
28032.fasta.gz
276105.fasta.gz
260527.fasta.gz
196061.fasta.gz
295729.fasta.gz
89079.fasta.gz
22871.fasta.gz
656951.fasta.gz
544304.fasta.gz
216992.fasta.gz
202221.fasta.gz
478819.fasta.gz
218685.fasta.gz
377602.fasta.gz
661563.fasta.gz
634294.fasta.gz
232394.fasta.gz
121595.fasta.gz
182578.fasta.gz
280030.fasta.gz
272367.fasta.gz
473749.fasta.gz
621477.fasta.gz
126299.fasta.gz
306524.fasta.gz
20295.fasta.gz
189765.fasta.gz
243918.fasta.gz
373757.fasta.gz
348014.fasta.gz
263006.fasta.gz
153543.fasta.gz
332259.fasta.gz
674156.fasta.gz
377979.fasta.gz
246766.fasta.gz
182048.fasta.gz
160556.fasta.gz
206573.fasta.gz
633882.fasta.gz
219609.fasta.gz
274763.fasta.gz
202789.fasta.gz
299426.fasta.gz
488395.fasta.gz
49595.fasta.gz
306426.fasta.gz
130970.fasta.gz
341941.fasta.gz
276812.fasta.gz
343862.fasta.gz
105825.fasta.gz
476559.fasta.gz
114459.fasta.gz
493224.fasta.gz
266299.fasta.gz
662642.fasta.gz
468718.fasta.gz
473306.fasta.gz
236114.fasta.gz
658083.fasta.gz
100590.fasta.gz
669240.fasta.gz
264166.fasta.gz
115416.fasta.gz
478147.fasta.gz
53995.fasta.gz
390848.fasta.gz
402831.fasta.gz
23951.fasta.gz
24000.fasta.gz
373380.fasta.gz
55685.fasta.gz
307184.fasta.gz
50045.fasta.gz
13883.fasta.gz
227945.fasta.gz
351055.fasta.gz
265604.fasta.gz
195603.fasta.gz
406642.fasta.gz
89269.fasta.gz
662007.fasta.gz
263372.fasta.gz
94462.fasta.gz
330621.fasta.gz
105324.fasta.gz
397217.fasta.gz
197279.fasta.gz
379870.fasta.gz
203986.fasta.gz
120555.fasta.gz
282781.fasta.gz
292400.fasta.gz
627691.fasta.gz
352872.fasta.gz
43381.fasta.gz
318418.fasta.gz
164440.fasta.gz
384166.fasta.gz
249329.fasta.gz
112388.fasta.gz
109179.fasta.gz
44667.fasta.gz
262840.fasta.gz
90771.fasta.gz
339825.fasta.gz
239306.fasta.gz
20962.fasta.gz
106903.fasta.gz
265551.fasta.gz
295076.fasta.gz
527549.fasta.gz
334469.fasta.gz
399727.fasta.gz
179371.fasta.gz
129698.fasta.gz
98310.fasta.gz
514102.fasta.gz
278016.fasta.gz
453649.fasta.gz
375672.fasta.gz
121484.fasta.gz
388372.fasta.gz
248469.fasta.gz
181015.fasta.gz
238272.fasta.gz
674302.fasta.gz
682156.fasta.gz
671121.fasta.gz
518132.fasta.gz
451769.fasta.gz
288169.fasta.gz
256931.fasta.gz
276733.fasta.gz
267527.fasta.gz
669124.fasta.gz
569693.fasta.gz
309262.fasta.gz
466213.fasta.gz
114316.fasta.gz
245238.fasta.gz
386476.fasta.gz
698157.fasta.gz
569732.fasta.gz
21683.fasta.gz
296470.fasta.gz
527749.fasta.gz
396234.fasta.gz
567633.fasta.gz
449052.fasta.gz
560614.fasta.gz
269464.fasta.gz
345714.fasta.gz
107501.fasta.gz
369672.fasta.gz
254211.fasta.gz
140971.fasta.gz
526049.fasta.gz
189782.fasta.gz
311979.fasta.gz
303463.fasta.gz
686184.fasta.gz
378079.fasta.gz
685796.fasta.gz
222980.fasta.gz
130927.fasta.gz
314682.fasta.gz
243961.fasta.gz
45170.fasta.gz
238004.fasta.gz
206259.fasta.gz
20549.fasta.gz
279786.fasta.gz
103747.fasta.gz
202748.fasta.gz
283310.fasta.gz
334852.fasta.gz
125062.fasta.gz
24080.fasta.gz
55466.fasta.gz
420728.fasta.gz
652505.fasta.gz
690925.fasta.gz
240764.fasta.gz
247261.fasta.gz
132845.fasta.gz
256223.fasta.gz
101619.fasta.gz
209031.fasta.gz
223681.fasta.gz
356856.fasta.gz
321657.fasta.gz
118899.fasta.gz
601302.fasta.gz
264002.fasta.gz
609563.fasta.gz
232671.fasta.gz
95741.fasta.gz
258182.fasta.gz
272750.fasta.gz
116979.fasta.gz
53142.fasta.gz
661539.fasta.gz
161637.fasta.gz
20851.fasta.gz
595977.fasta.gz
159846.fasta.gz
650414.fasta.gz
110950.fasta.gz
101368.fasta.gz
240008.fasta.gz
118924.fasta.gz
479737.fasta.gz
594195.fasta.gz
268376.fasta.gz
389780.fasta.gz
109738.fasta.gz
156970.fasta.gz
86633.fasta.gz
224763.fasta.gz
50297.fasta.gz
289845.fasta.gz
402801.fasta.gz
229901.fasta.gz
487321.fasta.gz
319401.fasta.gz
286560.fasta.gz
220635.fasta.gz
289730.fasta.gz
142366.fasta.gz
214650.fasta.gz
280652.fasta.gz
107532.fasta.gz
368876.fasta.gz
634053.fasta.gz
655916.fasta.gz
315886.fasta.gz
142611.fasta.gz
108552.fasta.gz
290303.fasta.gz
345902.fasta.gz
332653.fasta.gz
469185.fasta.gz
225260.fasta.gz
268720.fasta.gz
90623.fasta.gz
86236.fasta.gz
286979.fasta.gz
226280.fasta.gz
397407.fasta.gz
263012.fasta.gz
215049.fasta.gz
238428.fasta.gz
94137.fasta.gz
282638.fasta.gz
94747.fasta.gz
182614.fasta.gz
306466.fasta.gz
671401.fasta.gz
14885.fasta.gz
648044.fasta.gz
206868.fasta.gz
20794.fasta.gz
319076.fasta.gz
468404.fasta.gz
652260.fasta.gz
664723.fasta.gz
661195.fasta.gz
667574.fasta.gz
352950.fasta.gz
383199.fasta.gz
291226.fasta.gz
446856.fasta.gz
268669.fasta.gz
220850.fasta.gz
201255.fasta.gz
314881.fasta.gz
388409.fasta.gz
242230.fasta.gz
262961.fasta.gz
513394.fasta.gz
268736.fasta.gz
316562.fasta.gz
641094.fasta.gz
299197.fasta.gz
282207.fasta.gz
420716.fasta.gz
696295.fasta.gz
282488.fasta.gz
642234.fasta.gz
367974.fasta.gz
195147.fasta.gz
639331.fasta.gz
13787.fasta.gz
95378.fasta.gz
179798.fasta.gz
238956.fasta.gz
84800.fasta.gz
259629.fasta.gz
315771.fasta.gz
53483.fasta.gz
679459.fasta.gz
266427.fasta.gz
268460.fasta.gz
241407.fasta.gz
446016.fasta.gz
246340.fasta.gz
190306.fasta.gz
107837.fasta.gz
163462.fasta.gz
267898.fasta.gz
656800.fasta.gz
650684.fasta.gz
246987.fasta.gz
95359.fasta.gz
492638.fasta.gz
403897.fasta.gz
153333.fasta.gz
698684.fasta.gz
678150.fasta.gz
162670.fasta.gz
241461.fasta.gz
662644.fasta.gz
625986.fasta.gz
51859.fasta.gz
109236.fasta.gz
108125.fasta.gz
167379.fasta.gz
83853.fasta.gz
241393.fasta.gz
594943.fasta.gz
98601.fasta.gz
313797.fasta.gz
49568.fasta.gz
369630.fasta.gz
245182.fasta.gz
53717.fasta.gz
136496.fasta.gz
158599.fasta.gz
246716.fasta.gz
384154.fasta.gz
403695.fasta.gz
575342.fasta.gz
637214.fasta.gz
645552.fasta.gz
661750.fasta.gz
122811.fasta.gz
605697.fasta.gz
621488.fasta.gz
409822.fasta.gz
685603.fasta.gz
45956.fasta.gz
108847.fasta.gz
642209.fasta.gz
621237.fasta.gz
313495.fasta.gz
393824.fasta.gz
117709.fasta.gz
645521.fasta.gz
575367.fasta.gz
640590.fasta.gz
333607.fasta.gz
182498.fasta.gz
534487.fasta.gz
378831.fasta.gz
114117.fasta.gz
377604.fasta.gz
273898.fasta.gz
616890.fasta.gz
91151.fasta.gz
487363.fasta.gz
202728.fasta.gz
160891.fasta.gz
199249.fasta.gz
129688.fasta.gz
656574.fasta.gz
557726.fasta.gz
652713.fasta.gz
532898.fasta.gz
469755.fasta.gz
469320.fasta.gz
483338.fasta.gz
434228.fasta.gz
288920.fasta.gz
415369.fasta.gz
221288.fasta.gz
137591.fasta.gz
644547.fasta.gz
206852.fasta.gz
98772.fasta.gz
105853.fasta.gz
221220.fasta.gz
448345.fasta.gz
283330.fasta.gz
159590.fasta.gz
101191.fasta.gz
683005.fasta.gz
138044.fasta.gz
292002.fasta.gz
208870.fasta.gz
699499.fasta.gz
108023.fasta.gz
401307.fasta.gz
445961.fasta.gz
389210.fasta.gz
219779.fasta.gz
397027.fasta.gz
294055.fasta.gz
348813.fasta.gz
94204.fasta.gz
402175.fasta.gz
527622.fasta.gz
451819.fasta.gz
115431.fasta.gz
225344.fasta.gz
210443.fasta.gz
48945.fasta.gz
277115.fasta.gz
626547.fasta.gz
265496.fasta.gz
457713.fasta.gz
103561.fasta.gz
218837.fasta.gz
601905.fasta.gz
14288.fasta.gz
432763.fasta.gz
238349.fasta.gz
382267.fasta.gz
181541.fasta.gz
343171.fasta.gz
665291.fasta.gz
639234.fasta.gz
237113.fasta.gz
409170.fasta.gz
569761.fasta.gz
658565.fasta.gz
377183.fasta.gz
453250.fasta.gz
613832.fasta.gz
44443.fasta.gz
569979.fasta.gz
199711.fasta.gz
390649.fasta.gz
351113.fasta.gz
141052.fasta.gz
108169.fasta.gz
41739.fasta.gz
118234.fasta.gz
120542.fasta.gz
666739.fasta.gz
163352.fasta.gz
256640.fasta.gz
599664.fasta.gz
671055.fasta.gz
157475.fasta.gz
457831.fasta.gz
219812.fasta.gz
653257.fasta.gz
402609.fasta.gz
53212.fasta.gz
282112.fasta.gz
20663.fasta.gz
352327.fasta.gz
641604.fasta.gz
375698.fasta.gz
282321.fasta.gz
478962.fasta.gz
330043.fasta.gz
119187.fasta.gz
54177.fasta.gz
602734.fasta.gz
664974.fasta.gz
466223.fasta.gz
264449.fasta.gz
236375.fasta.gz
165791.fasta.gz
281822.fasta.gz
192814.fasta.gz
691109.fasta.gz
271055.fasta.gz
436594.fasta.gz
243875.fasta.gz
83190.fasta.gz
550026.fasta.gz
246737.fasta.gz
237890.fasta.gz
196842.fasta.gz
657921.fasta.gz
447588.fasta.gz
416075.fasta.gz
277614.fasta.gz
18504.fasta.gz
598245.fasta.gz
100763.fasta.gz
88370.fasta.gz
171515.fasta.gz
264814.fasta.gz
416370.fasta.gz
267650.fasta.gz
401897.fasta.gz
607452.fasta.gz
279002.fasta.gz
223572.fasta.gz
194796.fasta.gz
314499.fasta.gz
136206.fasta.gz
201605.fasta.gz
489859.fasta.gz
315884.fasta.gz
215163.fasta.gz
394229.fasta.gz
181493.fasta.gz
403076.fasta.gz
655395.fasta.gz
221801.fasta.gz
265947.fasta.gz
309792.fasta.gz
687122.fasta.gz
655346.fasta.gz
201057.fasta.gz
629902.fasta.gz
268839.fasta.gz
466966.fasta.gz
358913.fasta.gz
255510.fasta.gz
466079.fasta.gz
403867.fasta.gz
105120.fasta.gz
167497.fasta.gz
559782.fasta.gz
699409.fasta.gz
447470.fasta.gz
292500.fasta.gz
115967.fasta.gz
303854.fasta.gz
636854.fasta.gz
292709.fasta.gz
290030.fasta.gz
287093.fasta.gz
94783.fasta.gz
226291.fasta.gz
607252.fasta.gz
319437.fasta.gz
673701.fasta.gz
271753.fasta.gz
299110.fasta.gz
232372.fasta.gz
472124.fasta.gz
95380.fasta.gz
275541.fasta.gz
683303.fasta.gz
14184.fasta.gz
55064.fasta.gz
136479.fasta.gz
539098.fasta.gz
366811.fasta.gz
626534.fasta.gz
412258.fasta.gz
673077.fasta.gz
330584.fasta.gz
479213.fasta.gz
353131.fasta.gz
126835.fasta.gz
594230.fasta.gz
195047.fasta.gz
48699.fasta.gz
436822.fasta.gz
216139.fasta.gz
299229.fasta.gz
415882.fasta.gz
677163.fasta.gz
601169.fasta.gz
396780.fasta.gz
350937.fasta.gz
380216.fasta.gz
85894.fasta.gz
648726.fasta.gz
247510.fasta.gz
369759.fasta.gz
244719.fasta.gz
399635.fasta.gz
278687.fasta.gz
53645.fasta.gz
259063.fasta.gz
376056.fasta.gz
25981.fasta.gz
110449.fasta.gz
313389.fasta.gz
293101.fasta.gz
106556.fasta.gz
301361.fasta.gz
311866.fasta.gz
527498.fasta.gz
455075.fasta.gz
188318.fasta.gz
126304.fasta.gz
282671.fasta.gz
391464.fasta.gz
630000.fasta.gz
127505.fasta.gz
334797.fasta.gz
620893.fasta.gz
108041.fasta.gz
530971.fasta.gz
207018.fasta.gz
168339.fasta.gz
306789.fasta.gz
305308.fasta.gz
514154.fasta.gz
644701.fasta.gz
133000.fasta.gz
194412.fasta.gz
699640.fasta.gz
399954.fasta.gz
378050.fasta.gz
395160.fasta.gz
282500.fasta.gz
672223.fasta.gz
270620.fasta.gz
272599.fasta.gz
256857.fasta.gz
263888.fasta.gz
94245.fasta.gz
100039.fasta.gz
295013.fasta.gz
107903.fasta.gz
258461.fasta.gz
245830.fasta.gz
217146.fasta.gz
201134.fasta.gz
659436.fasta.gz
570079.fasta.gz
647599.fasta.gz
496509.fasta.gz
268997.fasta.gz
669076.fasta.gz
265822.fasta.gz
387893.fasta.gz
219361.fasta.gz
115300.fasta.gz
195032.fasta.gz
686326.fasta.gz
274150.fasta.gz
317846.fasta.gz
162706.fasta.gz
210128.fasta.gz
245895.fasta.gz
208531.fasta.gz
356283.fasta.gz
255811.fasta.gz
382878.fasta.gz
239851.fasta.gz
575362.fasta.gz
192397.fasta.gz
608178.fasta.gz
648810.fasta.gz
697225.fasta.gz
257735.fasta.gz
382913.fasta.gz
356847.fasta.gz
132444.fasta.gz
241933.fasta.gz
192421.fasta.gz
55304.fasta.gz
18360.fasta.gz
206119.fasta.gz
682888.fasta.gz
179434.fasta.gz
313200.fasta.gz
207377.fasta.gz
261502.fasta.gz
168486.fasta.gz
156567.fasta.gz
189140.fasta.gz
335354.fasta.gz
159014.fasta.gz
198133.fasta.gz
42287.fasta.gz
106285.fasta.gz
614340.fasta.gz
367968.fasta.gz
406956.fasta.gz
104118.fasta.gz
81756.fasta.gz
595852.fasta.gz
487348.fasta.gz
305230.fasta.gz
261660.fasta.gz
282439.fasta.gz
119942.fasta.gz
333141.fasta.gz
281458.fasta.gz
90727.fasta.gz
300042.fasta.gz
348952.fasta.gz
216465.fasta.gz
17113.fasta.gz
617307.fasta.gz
448679.fasta.gz
695032.fasta.gz
474004.fasta.gz
598768.fasta.gz
57001.fasta.gz
295064.fasta.gz
434907.fasta.gz
354830.fasta.gz
270755.fasta.gz
202616.fasta.gz
344556.fasta.gz
375940.fasta.gz
319005.fasta.gz
118646.fasta.gz
101836.fasta.gz
112724.fasta.gz
13216.fasta.gz
569478.fasta.gz
360481.fasta.gz
270774.fasta.gz
13478.fasta.gz
387843.fasta.gz
156958.fasta.gz
321476.fasta.gz
476329.fasta.gz
214456.fasta.gz
667018.fasta.gz
353322.fasta.gz
141338.fasta.gz
158363.fasta.gz
447458.fasta.gz
306716.fasta.gz
244591.fasta.gz
306483.fasta.gz
189150.fasta.gz
609524.fasta.gz
526709.fasta.gz
217962.fasta.gz
448712.fasta.gz
180884.fasta.gz
447930.fasta.gz
687047.fasta.gz
166930.fasta.gz
97540.fasta.gz
110395.fasta.gz
542047.fasta.gz
607132.fasta.gz
48315.fasta.gz
231533.fasta.gz
403763.fasta.gz
478663.fasta.gz
105276.fasta.gz
569737.fasta.gz
227632.fasta.gz
107905.fasta.gz
18230.fasta.gz
655782.fasta.gz
470809.fasta.gz
320632.fasta.gz
197928.fasta.gz
672475.fasta.gz
423144.fasta.gz
483737.fasta.gz
399005.fasta.gz
45264.fasta.gz
57297.fasta.gz
320152.fasta.gz
231425.fasta.gz
607805.fasta.gz
181382.fasta.gz
46269.fasta.gz
355606.fasta.gz
12635.fasta.gz
167363.fasta.gz
101884.fasta.gz
88214.fasta.gz
316723.fasta.gz
380838.fasta.gz
107510.fasta.gz
245048.fasta.gz
341736.fasta.gz
13762.fasta.gz
313620.fasta.gz
219384.fasta.gz
696660.fasta.gz
42686.fasta.gz
373804.fasta.gz
165316.fasta.gz
595712.fasta.gz
662702.fasta.gz
22023.fasta.gz
47499.fasta.gz
447396.fasta.gz
214489.fasta.gz
245350.fasta.gz
167066.fasta.gz
270754.fasta.gz
195845.fasta.gz
601668.fasta.gz
296135.fasta.gz
58066.fasta.gz
152668.fasta.gz
223393.fasta.gz
139659.fasta.gz
398334.fasta.gz
343997.fasta.gz
232798.fasta.gz
41762.fasta.gz
207891.fasta.gz
119986.fasta.gz
28010.fasta.gz
170280.fasta.gz
295081.fasta.gz
54710.fasta.gz
367268.fasta.gz
473922.fasta.gz
180367.fasta.gz
356796.fasta.gz
594345.fasta.gz
159468.fasta.gz
249494.fasta.gz
218282.fasta.gz
627992.fasta.gz
282607.fasta.gz
216306.fasta.gz
433952.fasta.gz
596704.fasta.gz
485976.fasta.gz
16258.fasta.gz
633797.fasta.gz
264711.fasta.gz
699730.fasta.gz
260616.fasta.gz
57642.fasta.gz
283563.fasta.gz
94340.fasta.gz
594859.fasta.gz
242731.fasta.gz
623488.fasta.gz
433965.fasta.gz
239315.fasta.gz
94341.fasta.gz
14738.fasta.gz
210116.fasta.gz
268586.fasta.gz
373537.fasta.gz
446938.fasta.gz
224328.fasta.gz
374310.fasta.gz
232422.fasta.gz
289510.fasta.gz
438180.fasta.gz
239165.fasta.gz
612790.fasta.gz
86097.fasta.gz
136606.fasta.gz
263122.fasta.gz
354702.fasta.gz
123631.fasta.gz
397120.fasta.gz
665645.fasta.gz
257530.fasta.gz
102055.fasta.gz
695306.fasta.gz
121198.fasta.gz
687238.fasta.gz
299263.fasta.gz
312306.fasta.gz
299729.fasta.gz
425652.fasta.gz
487236.fasta.gz
116383.fasta.gz
286770.fasta.gz
55647.fasta.gz
397150.fasta.gz
272280.fasta.gz
649190.fasta.gz
314394.fasta.gz
696555.fasta.gz
525589.fasta.gz
476138.fasta.gz
647182.fasta.gz
634592.fasta.gz
604938.fasta.gz
436464.fasta.gz
655336.fasta.gz
113614.fasta.gz
104053.fasta.gz
57031.fasta.gz
439591.fasta.gz
678871.fasta.gz
319342.fasta.gz
384456.fasta.gz
24690.fasta.gz
311654.fasta.gz
370212.fasta.gz
368921.fasta.gz
491895.fasta.gz
343894.fasta.gz
487471.fasta.gz
121015.fasta.gz
225120.fasta.gz
415271.fasta.gz
695244.fasta.gz
594202.fasta.gz
268284.fasta.gz
215944.fasta.gz
492569.fasta.gz
164987.fasta.gz
351021.fasta.gz
417991.fasta.gz
644338.fasta.gz
276497.fasta.gz
256979.fasta.gz
128625.fasta.gz
369768.fasta.gz
686515.fasta.gz
49553.fasta.gz
475708.fasta.gz
221972.fasta.gz
88583.fasta.gz
24464.fasta.gz
627798.fasta.gz
86300.fasta.gz
387849.fasta.gz
625456.fasta.gz
415302.fasta.gz
261717.fasta.gz
600126.fasta.gz
139059.fasta.gz
543807.fasta.gz
88482.fasta.gz
278390.fasta.gz
469804.fasta.gz
659650.fasta.gz
112792.fasta.gz
58117.fasta.gz
289944.fasta.gz
285202.fasta.gz
448040.fasta.gz
447198.fasta.gz
542056.fasta.gz
309132.fasta.gz
335327.fasta.gz
651011.fasta.gz
277987.fasta.gz
260404.fasta.gz
53781.fasta.gz
266329.fasta.gz
418250.fasta.gz
28561.fasta.gz
483058.fasta.gz
561163.fasta.gz
99148.fasta.gz
280682.fasta.gz
394919.fasta.gz
166586.fasta.gz
616158.fasta.gz
244527.fasta.gz
564253.fasta.gz
206805.fasta.gz
58172.fasta.gz
43143.fasta.gz
313839.fasta.gz
681602.fasta.gz
267287.fasta.gz
207036.fasta.gz
103902.fasta.gz
607442.fasta.gz
318596.fasta.gz
22925.fasta.gz
210112.fasta.gz
123666.fasta.gz
245372.fasta.gz
23541.fasta.gz
469134.fasta.gz
478976.fasta.gz
48551.fasta.gz
286020.fasta.gz
231642.fasta.gz
49048.fasta.gz
483265.fasta.gz
399791.fasta.gz
256553.fasta.gz
189936.fasta.gz
388104.fasta.gz
120479.fasta.gz
436690.fasta.gz
87936.fasta.gz
86917.fasta.gz
170872.fasta.gz
532800.fasta.gz
168912.fasta.gz
650812.fasta.gz
292020.fasta.gz
695751.fasta.gz
100592.fasta.gz
279712.fasta.gz
313339.fasta.gz
645988.fasta.gz
475830.fasta.gz
434142.fasta.gz
486172.fasta.gz
88444.fasta.gz
696734.fasta.gz
634667.fasta.gz
665167.fasta.gz
102730.fasta.gz
483248.fasta.gz
691206.fasta.gz
316117.fasta.gz
686391.fasta.gz
219020.fasta.gz
115320.fasta.gz
607514.fasta.gz
465911.fasta.gz
634137.fasta.gz
383426.fasta.gz
117095.fasta.gz
107473.fasta.gz
107712.fasta.gz
443248.fasta.gz
181810.fasta.gz
295587.fasta.gz
694993.fasta.gz
433957.fasta.gz
226927.fasta.gz
280980.fasta.gz
653393.fasta.gz
258093.fasta.gz
647936.fasta.gz
479433.fasta.gz
201565.fasta.gz
608488.fasta.gz
25347.fasta.gz
263520.fasta.gz
144790.fasta.gz
110583.fasta.gz
487723.fasta.gz
114270.fasta.gz
191962.fasta.gz
98504.fasta.gz
307757.fasta.gz
244400.fasta.gz
294822.fasta.gz
215331.fasta.gz
663395.fasta.gz
446892.fasta.gz
383087.fasta.gz
629941.fasta.gz
289487.fasta.gz
180272.fasta.gz
626785.fasta.gz
423659.fasta.gz
396414.fasta.gz
150757.fasta.gz
449993.fasta.gz
319544.fasta.gz
682607.fasta.gz
435605.fasta.gz
266981.fasta.gz
447570.fasta.gz
98596.fasta.gz
161895.fasta.gz
604509.fasta.gz
202882.fasta.gz
369661.fasta.gz
656865.fasta.gz
422159.fasta.gz
238381.fasta.gz
522102.fasta.gz
658102.fasta.gz
695659.fasta.gz
610449.fasta.gz
645241.fasta.gz
294483.fasta.gz
453239.fasta.gz
473553.fasta.gz
378311.fasta.gz
399112.fasta.gz
283985.fasta.gz
621068.fasta.gz
304009.fasta.gz
389700.fasta.gz
524699.fasta.gz
239632.fasta.gz
170124.fasta.gz
693480.fasta.gz
258570.fasta.gz
199094.fasta.gz
299898.fasta.gz
277218.fasta.gz
657215.fasta.gz
465747.fasta.gz
299449.fasta.gz
267222.fasta.gz
444274.fasta.gz
423015.fasta.gz
233584.fasta.gz
420729.fasta.gz
310961.fasta.gz
103522.fasta.gz
88668.fasta.gz
13201.fasta.gz
196837.fasta.gz
349301.fasta.gz
382010.fasta.gz
270736.fasta.gz
263340.fasta.gz
275805.fasta.gz
145261.fasta.gz
162410.fasta.gz
420155.fasta.gz
205844.fasta.gz
278143.fasta.gz
439201.fasta.gz
376955.fasta.gz
153118.fasta.gz
87381.fasta.gz
101026.fasta.gz
404819.fasta.gz
46963.fasta.gz
162853.fasta.gz
158797.fasta.gz
88415.fasta.gz
646707.fasta.gz
488601.fasta.gz
650587.fasta.gz
608570.fasta.gz
620985.fasta.gz
397579.fasta.gz
262103.fasta.gz
538790.fasta.gz
375060.fasta.gz
289704.fasta.gz
308773.fasta.gz
179538.fasta.gz
130481.fasta.gz
648471.fasta.gz
465760.fasta.gz
492989.fasta.gz
384662.fasta.gz
153404.fasta.gz
487443.fasta.gz
359592.fasta.gz
659518.fasta.gz
686449.fasta.gz
205013.fasta.gz
275879.fasta.gz
457782.fasta.gz
263005.fasta.gz
305850.fasta.gz
276752.fasta.gz
42103.fasta.gz
277845.fasta.gz
344275.fasta.gz
236169.fasta.gz
156967.fasta.gz
293278.fasta.gz
285972.fasta.gz
95195.fasta.gz
388857.fasta.gz
224616.fasta.gz
358937.fasta.gz
27437.fasta.gz
394345.fasta.gz
117468.fasta.gz
110761.fasta.gz
198092.fasta.gz
168786.fasta.gz
114620.fasta.gz
191349.fasta.gz
96646.fasta.gz
525320.fasta.gz
604830.fasta.gz
48455.fasta.gz
197441.fasta.gz
115214.fasta.gz
153544.fasta.gz
476185.fasta.gz
262572.fasta.gz
514218.fasta.gz
90954.fasta.gz
648360.fasta.gz
387963.fasta.gz
127696.fasta.gz
206473.fasta.gz
355356.fasta.gz
101778.fasta.gz
24771.fasta.gz
205888.fasta.gz
283847.fasta.gz
103833.fasta.gz
215885.fasta.gz
380097.fasta.gz
423072.fasta.gz
690534.fasta.gz
53303.fasta.gz
609352.fasta.gz
658950.fasta.gz
262239.fasta.gz
269880.fasta.gz
514131.fasta.gz
634778.fasta.gz
88366.fasta.gz
577406.fasta.gz
204495.fasta.gz
51999.fasta.gz
688717.fasta.gz
125505.fasta.gz
282219.fasta.gz
182729.fasta.gz
135680.fasta.gz
262369.fasta.gz
507777.fasta.gz
622463.fasta.gz
276284.fasta.gz
15123.fasta.gz
526990.fasta.gz
333286.fasta.gz
136940.fasta.gz
690837.fasta.gz
300479.fasta.gz
256726.fasta.gz
355063.fasta.gz
646717.fasta.gz
444198.fasta.gz
124933.fasta.gz
255198.fasta.gz
387465.fasta.gz
224808.fasta.gz
107771.fasta.gz
331731.fasta.gz
466382.fasta.gz
98358.fasta.gz
189141.fasta.gz
373748.fasta.gz
266807.fasta.gz
386503.fasta.gz
255950.fasta.gz
161038.fasta.gz
411698.fasta.gz
377655.fasta.gz
284149.fasta.gz
182041.fasta.gz
387004.fasta.gz
52274.fasta.gz
616356.fasta.gz
157949.fasta.gz
170257.fasta.gz
313464.fasta.gz
117235.fasta.gz
248375.fasta.gz
465079.fasta.gz
240299.fasta.gz
205042.fasta.gz
664604.fasta.gz
236717.fasta.gz
244050.fasta.gz
537395.fasta.gz
277403.fasta.gz
206586.fasta.gz
48168.fasta.gz
617497.fasta.gz
397568.fasta.gz
565047.fasta.gz
596104.fasta.gz
570185.fasta.gz
454446.fasta.gz
141849.fasta.gz
617471.fasta.gz
128960.fasta.gz
260375.fasta.gz
233522.fasta.gz
269735.fasta.gz
415572.fasta.gz
675384.fasta.gz
409061.fasta.gz
189256.fasta.gz
369919.fasta.gz
169573.fasta.gz
631995.fasta.gz
669828.fasta.gz
119052.fasta.gz
263314.fasta.gz
402461.fasta.gz
83614.fasta.gz
141487.fasta.gz
180290.fasta.gz
153592.fasta.gz
127782.fasta.gz
479707.fasta.gz
627388.fasta.gz
433047.fasta.gz
366219.fasta.gz
51149.fasta.gz
238635.fasta.gz
219312.fasta.gz
247766.fasta.gz
104552.fasta.gz
598834.fasta.gz
456296.fasta.gz
169537.fasta.gz
277107.fasta.gz
334275.fasta.gz
308721.fasta.gz
121711.fasta.gz
651088.fasta.gz
355143.fasta.gz
110899.fasta.gz
673973.fasta.gz
279154.fasta.gz
391436.fasta.gz
178962.fasta.gz
690907.fasta.gz
341613.fasta.gz
103156.fasta.gz
57305.fasta.gz
224449.fasta.gz
369749.fasta.gz
372493.fasta.gz
84270.fasta.gz
166282.fasta.gz
240362.fasta.gz
360540.fasta.gz
653367.fasta.gz
451218.fasta.gz
288725.fasta.gz
113412.fasta.gz
197163.fasta.gz
280372.fasta.gz
276670.fasta.gz
334813.fasta.gz
300439.fasta.gz
466655.fasta.gz
389349.fasta.gz
226252.fasta.gz
596565.fasta.gz
56470.fasta.gz
261033.fasta.gz
137921.fasta.gz
699882.fasta.gz
285370.fasta.gz
266749.fasta.gz
665119.fasta.gz
357297.fasta.gz
168386.fasta.gz
608959.fasta.gz
603550.fasta.gz
695709.fasta.gz
559658.fasta.gz
627204.fasta.gz
15486.fasta.gz
372830.fasta.gz
117458.fasta.gz
686692.fasta.gz
334339.fasta.gz
88884.fasta.gz
526653.fasta.gz
311335.fasta.gz
238129.fasta.gz
591170.fasta.gz
618758.fasta.gz
318004.fasta.gz
652663.fasta.gz
166838.fasta.gz
669800.fasta.gz
97233.fasta.gz
545677.fasta.gz
682258.fasta.gz
616290.fasta.gz
96707.fasta.gz
188829.fasta.gz
697821.fasta.gz
214503.fasta.gz
330591.fasta.gz
293938.fasta.gz
695537.fasta.gz
267318.fasta.gz
110329.fasta.gz
596803.fasta.gz
439108.fasta.gz
192391.fasta.gz
262237.fasta.gz
248896.fasta.gz
252884.fasta.gz
604857.fasta.gz
105555.fasta.gz
442782.fasta.gz
50384.fasta.gz
55659.fasta.gz
665796.fasta.gz
393995.fasta.gz
303754.fasta.gz
161479.fasta.gz
425542.fasta.gz
160310.fasta.gz
335788.fasta.gz
95828.fasta.gz
300913.fasta.gz
231808.fasta.gz
666150.fasta.gz
402685.fasta.gz
89355.fasta.gz
617553.fasta.gz
216236.fasta.gz
660972.fasta.gz
397521.fasta.gz
364530.fasta.gz
207752.fasta.gz
409089.fasta.gz
318105.fasta.gz
233079.fasta.gz
141424.fasta.gz
58024.fasta.gz
100325.fasta.gz
627687.fasta.gz
120363.fasta.gz
399970.fasta.gz
480512.fasta.gz
218417.fasta.gz
48622.fasta.gz
86835.fasta.gz
325364.fasta.gz
378617.fasta.gz
403354.fasta.gz
699667.fasta.gz
698078.fasta.gz
96766.fasta.gz
207422.fasta.gz
672900.fasta.gz
278114.fasta.gz
464852.fasta.gz
244993.fasta.gz
403493.fasta.gz
684319.fasta.gz
629846.fasta.gz
319251.fasta.gz
210050.fasta.gz
371956.fasta.gz
56390.fasta.gz
244757.fasta.gz
99647.fasta.gz
217687.fasta.gz
399911.fasta.gz
361731.fasta.gz
622692.fasta.gz
126223.fasta.gz
557677.fasta.gz
111152.fasta.gz
179916.fasta.gz
549965.fasta.gz
46383.fasta.gz
279672.fasta.gz
642675.fasta.gz
47296.fasta.gz
201514.fasta.gz
120919.fasta.gz
448747.fasta.gz
215835.fasta.gz
467448.fasta.gz
127320.fasta.gz
652227.fasta.gz
468444.fasta.gz
303384.fasta.gz
451778.fasta.gz
658218.fasta.gz
414988.fasta.gz
208608.fasta.gz
342404.fasta.gz
664372.fasta.gz
206544.fasta.gz
271337.fasta.gz
645937.fasta.gz
284583.fasta.gz
24709.fasta.gz
319654.fasta.gz
248967.fasta.gz
448740.fasta.gz
127422.fasta.gz
48888.fasta.gz
357544.fasta.gz
344981.fasta.gz
108433.fasta.gz
123659.fasta.gz
156461.fasta.gz
466315.fasta.gz
656931.fasta.gz
667934.fasta.gz
276918.fasta.gz
194529.fasta.gz
405818.fasta.gz
416726.fasta.gz
108090.fasta.gz
402804.fasta.gz
307660.fasta.gz
607793.fasta.gz
231668.fasta.gz
278792.fasta.gz
264841.fasta.gz
266791.fasta.gz
189114.fasta.gz
411407.fasta.gz
248955.fasta.gz
48341.fasta.gz
665449.fasta.gz
22849.fasta.gz
380413.fasta.gz
658061.fasta.gz
180811.fasta.gz
190150.fasta.gz
196054.fasta.gz
367810.fasta.gz
25361.fasta.gz
698102.fasta.gz
467786.fasta.gz
324536.fasta.gz
321364.fasta.gz
105083.fasta.gz
324821.fasta.gz
121995.fasta.gz
464934.fasta.gz
115026.fasta.gz
417014.fasta.gz
409059.fasta.gz
118747.fasta.gz
644613.fasta.gz
388099.fasta.gz
514065.fasta.gz
299895.fasta.gz
170064.fasta.gz
562388.fasta.gz
448576.fasta.gz
231980.fasta.gz
608471.fasta.gz
294112.fasta.gz
276678.fasta.gz
196499.fasta.gz
161914.fasta.gz
325183.fasta.gz
97822.fasta.gz
698632.fasta.gz
300908.fasta.gz
341638.fasta.gz
256380.fasta.gz
233545.fasta.gz
496611.fasta.gz
196907.fasta.gz
387558.fasta.gz
632614.fasta.gz
230600.fasta.gz
101973.fasta.gz
320404.fasta.gz
317926.fasta.gz
434713.fasta.gz
498309.fasta.gz
232895.fasta.gz
671589.fasta.gz
278779.fasta.gz
11590.fasta.gz
595817.fasta.gz
277116.fasta.gz
559714.fasta.gz
291289.fasta.gz
624024.fasta.gz
613234.fasta.gz
313910.fasta.gz
219111.fasta.gz
156531.fasta.gz
264055.fasta.gz
387283.fasta.gz
231908.fasta.gz
266829.fasta.gz
153590.fasta.gz
635970.fasta.gz
475967.fasta.gz
49923.fasta.gz
203312.fasta.gz
405002.fasta.gz
168524.fasta.gz
208373.fasta.gz
527352.fasta.gz
527304.fasta.gz
370518.fasta.gz
95382.fasta.gz
42992.fasta.gz
604810.fasta.gz
479581.fasta.gz
398147.fasta.gz
377483.fasta.gz
126247.fasta.gz
180895.fasta.gz
236531.fasta.gz
268409.fasta.gz
197758.fasta.gz
224142.fasta.gz
382587.fasta.gz
136717.fasta.gz
96918.fasta.gz
49936.fasta.gz
527359.fasta.gz
352388.fasta.gz
404225.fasta.gz
58095.fasta.gz
27856.fasta.gz
665322.fasta.gz
49592.fasta.gz
277464.fasta.gz
125338.fasta.gz
100474.fasta.gz
128074.fasta.gz
300833.fasta.gz
279345.fasta.gz
425067.fasta.gz
171455.fasta.gz
50151.fasta.gz
160414.fasta.gz
426821.fasta.gz
286164.fasta.gz
57393.fasta.gz
169297.fasta.gz
622444.fasta.gz
216000.fasta.gz
170783.fasta.gz
526176.fasta.gz
403712.fasta.gz
106269.fasta.gz
117480.fasta.gz
650096.fasta.gz
641443.fasta.gz
232828.fasta.gz
674472.fasta.gz
600463.fasta.gz
671249.fasta.gz
321683.fasta.gz
434660.fasta.gz
179865.fasta.gz
399827.fasta.gz
45042.fasta.gz
307869.fasta.gz
644691.fasta.gz
54982.fasta.gz
52795.fasta.gz
642028.fasta.gz
86618.fasta.gz
157994.fasta.gz
437037.fasta.gz
699501.fasta.gz
276235.fasta.gz
606542.fasta.gz
440355.fasta.gz
248221.fasta.gz
602444.fasta.gz
655682.fasta.gz
367829.fasta.gz
225107.fasta.gz
117110.fasta.gz
597349.fasta.gz
386514.fasta.gz
144946.fasta.gz
163448.fasta.gz
388579.fasta.gz
51807.fasta.gz
310008.fasta.gz
98083.fasta.gz
645026.fasta.gz
620669.fasta.gz
698884.fasta.gz
419970.fasta.gz
635252.fasta.gz
11995.fasta.gz
300440.fasta.gz
602974.fasta.gz
332237.fasta.gz
122673.fasta.gz
136603.fasta.gz
474965.fasta.gz
347631.fasta.gz
378950.fasta.gz
332147.fasta.gz
657311.fasta.gz
188742.fasta.gz
372530.fasta.gz
698426.fasta.gz
359514.fasta.gz
472140.fasta.gz
151035.fasta.gz
662149.fasta.gz
284105.fasta.gz
393670.fasta.gz
308016.fasta.gz
263216.fasta.gz
156982.fasta.gz
53666.fasta.gz
57956.fasta.gz
287075.fasta.gz
560822.fasta.gz
296127.fasta.gz
658972.fasta.gz
683214.fasta.gz
575469.fasta.gz
101210.fasta.gz
469311.fasta.gz
537806.fasta.gz
380064.fasta.gz
475933.fasta.gz
240995.fasta.gz
640677.fasta.gz
153745.fasta.gz
696640.fasta.gz
602907.fasta.gz
332262.fasta.gz
450668.fasta.gz
357255.fasta.gz
221583.fasta.gz
278050.fasta.gz
522110.fasta.gz
688189.fasta.gz
141749.fasta.gz
338529.fasta.gz
359496.fasta.gz
277516.fasta.gz
48885.fasta.gz
399224.fasta.gz
107461.fasta.gz
343252.fasta.gz
404056.fasta.gz
317725.fasta.gz
107640.fasta.gz
397266.fasta.gz
643101.fasta.gz
191179.fasta.gz
117690.fasta.gz
652736.fasta.gz
100523.fasta.gz
633814.fasta.gz
85145.fasta.gz
201628.fasta.gz
116122.fasta.gz
269581.fasta.gz
130077.fasta.gz
42746.fasta.gz
391257.fasta.gz
284020.fasta.gz
675374.fasta.gz
404810.fasta.gz
50536.fasta.gz
483054.fasta.gz
348521.fasta.gz
255448.fasta.gz
649408.fasta.gz
95414.fasta.gz
12523.fasta.gz
101143.fasta.gz
46928.fasta.gz
399075.fasta.gz
478616.fasta.gz
56475.fasta.gz
593949.fasta.gz
389984.fasta.gz
566145.fasta.gz
227083.fasta.gz
481485.fasta.gz
44524.fasta.gz
160083.fasta.gz
540872.fasta.gz
293864.fasta.gz
130351.fasta.gz
202946.fasta.gz
144904.fasta.gz
18901.fasta.gz
231237.fasta.gz
612212.fasta.gz
420036.fasta.gz
257917.fasta.gz
434160.fasta.gz
303654.fasta.gz
390638.fasta.gz
238700.fasta.gz
487885.fasta.gz
639507.fasta.gz
230668.fasta.gz
180274.fasta.gz
205983.fasta.gz
114212.fasta.gz
467189.fasta.gz
279704.fasta.gz
630680.fasta.gz
106528.fasta.gz
46003.fasta.gz
282153.fasta.gz
684227.fasta.gz
262049.fasta.gz
202403.fasta.gz
312938.fasta.gz
239699.fasta.gz
329949.fasta.gz
355193.fasta.gz
673993.fasta.gz
390907.fasta.gz
346205.fasta.gz
164892.fasta.gz
597008.fasta.gz
486406.fasta.gz
334952.fasta.gz
353098.fasta.gz
104991.fasta.gz
259648.fasta.gz
396823.fasta.gz
622762.fasta.gz
434221.fasta.gz
670521.fasta.gz
644298.fasta.gz
487573.fasta.gz
387870.fasta.gz
301451.fasta.gz
447034.fasta.gz
180266.fasta.gz
283588.fasta.gz
95707.fasta.gz
276399.fasta.gz
156205.fasta.gz
641924.fasta.gz
467805.fasta.gz
43368.fasta.gz
95652.fasta.gz
391650.fasta.gz
609097.fasta.gz
415565.fasta.gz
595082.fasta.gz
262747.fasta.gz
434621.fasta.gz
136426.fasta.gz
474032.fasta.gz
633954.fasta.gz
275647.fasta.gz
271995.fasta.gz
115353.fasta.gz
265100.fasta.gz
347199.fasta.gz
591182.fasta.gz
263841.fasta.gz
483104.fasta.gz
602515.fasta.gz
41824.fasta.gz
656854.fasta.gz
645059.fasta.gz
665509.fasta.gz
647649.fasta.gz
52221.fasta.gz
308738.fasta.gz
192668.fasta.gz
258694.fasta.gz
108644.fasta.gz
279087.fasta.gz
390023.fasta.gz
296447.fasta.gz
157946.fasta.gz
690271.fasta.gz
620583.fasta.gz
494426.fasta.gz
285262.fasta.gz
238226.fasta.gz
244139.fasta.gz
409023.fasta.gz
286064.fasta.gz
452397.fasta.gz
537859.fasta.gz
263869.fasta.gz
665445.fasta.gz
161105.fasta.gz
659763.fasta.gz
626045.fasta.gz
137263.fasta.gz
19543.fasta.gz
244732.fasta.gz
231676.fasta.gz
144755.fasta.gz
156703.fasta.gz
527390.fasta.gz
136053.fasta.gz
266652.fasta.gz
649415.fasta.gz
627386.fasta.gz
118822.fasta.gz
256846.fasta.gz
248992.fasta.gz
45865.fasta.gz
399762.fasta.gz
257351.fasta.gz
101387.fasta.gz
291282.fasta.gz
673721.fasta.gz
393891.fasta.gz
659513.fasta.gz
278117.fasta.gz
678331.fasta.gz
611087.fasta.gz
306369.fasta.gz
45352.fasta.gz
295241.fasta.gz
397703.fasta.gz
671280.fasta.gz
188315.fasta.gz
622284.fasta.gz
699440.fasta.gz
387063.fasta.gz
670806.fasta.gz
238211.fasta.gz
209653.fasta.gz
691751.fasta.gz
261286.fasta.gz
688595.fasta.gz
675965.fasta.gz
591379.fasta.gz
266283.fasta.gz
321252.fasta.gz
28131.fasta.gz
308337.fasta.gz
85776.fasta.gz
295218.fasta.gz
534615.fasta.gz
221576.fasta.gz
626325.fasta.gz
273399.fasta.gz
105320.fasta.gz
699010.fasta.gz
200975.fasta.gz
635979.fasta.gz
273895.fasta.gz
468762.fasta.gz
159792.fasta.gz
236477.fasta.gz
170305.fasta.gz
407474.fasta.gz
23842.fasta.gz
160305.fasta.gz
401366.fasta.gz
200759.fasta.gz
118339.fasta.gz
25392.fasta.gz
215529.fasta.gz
285010.fasta.gz
108123.fasta.gz
383123.fasta.gz
603274.fasta.gz
141757.fasta.gz
434649.fasta.gz
190399.fasta.gz
247097.fasta.gz
405611.fasta.gz
290579.fasta.gz
467477.fasta.gz
98302.fasta.gz
276194.fasta.gz
156977.fasta.gz
400079.fasta.gz
341639.fasta.gz
382627.fasta.gz
264409.fasta.gz
303378.fasta.gz
346117.fasta.gz
399467.fasta.gz
46613.fasta.gz
133314.fasta.gz
653928.fasta.gz
85557.fasta.gz
102335.fasta.gz
484732.fasta.gz
641451.fasta.gz
597240.fasta.gz
693675.fasta.gz
272857.fasta.gz
128615.fasta.gz
153752.fasta.gz
51716.fasta.gz
476210.fasta.gz
210527.fasta.gz
118349.fasta.gz
447972.fasta.gz
94281.fasta.gz
157492.fasta.gz
405058.fasta.gz
193023.fasta.gz
122611.fasta.gz
190599.fasta.gz
700750.fasta.gz
105790.fasta.gz
220880.fasta.gz
45699.fasta.gz
170129.fasta.gz
136662.fasta.gz
374755.fasta.gz
25199.fasta.gz
657977.fasta.gz
217234.fasta.gz
136296.fasta.gz
181772.fasta.gz
94168.fasta.gz
96660.fasta.gz
169477.fasta.gz
431729.fasta.gz
299168.fasta.gz
28872.fasta.gz
163287.fasta.gz
349203.fasta.gz
396739.fasta.gz
431397.fasta.gz
198697.fasta.gz
104459.fasta.gz
201703.fasta.gz
278007.fasta.gz
106577.fasta.gz
685404.fasta.gz
646994.fasta.gz
192925.fasta.gz
325828.fasta.gz
278552.fasta.gz
94159.fasta.gz
259064.fasta.gz
292390.fasta.gz
645850.fasta.gz
681069.fasta.gz
465000.fasta.gz
465717.fasta.gz
539099.fasta.gz
189273.fasta.gz
11553.fasta.gz
277583.fasta.gz
95762.fasta.gz
665092.fasta.gz
597498.fasta.gz
201257.fasta.gz
698610.fasta.gz
83196.fasta.gz
415894.fasta.gz
349539.fasta.gz
232495.fasta.gz
647982.fasta.gz
341310.fasta.gz
397075.fasta.gz
191140.fasta.gz
242608.fasta.gz
98459.fasta.gz
95126.fasta.gz
96686.fasta.gz
403794.fasta.gz
652256.fasta.gz
287336.fasta.gz
94093.fasta.gz
383830.fasta.gz
401994.fasta.gz
640049.fasta.gz
19926.fasta.gz
285739.fasta.gz
678172.fasta.gz
48688.fasta.gz
164639.fasta.gz
169861.fasta.gz
595758.fasta.gz
613760.fasta.gz
50673.fasta.gz
286727.fasta.gz
141562.fasta.gz
487497.fasta.gz
210028.fasta.gz
181877.fasta.gz
642236.fasta.gz
105338.fasta.gz
464889.fasta.gz
480052.fasta.gz
113088.fasta.gz
225732.fasta.gz
258629.fasta.gz
312013.fasta.gz
312705.fasta.gz
400524.fasta.gz
258985.fasta.gz
277912.fasta.gz
664552.fasta.gz
346235.fasta.gz
350313.fasta.gz
255213.fasta.gz
56927.fasta.gz
325687.fasta.gz
87557.fasta.gz
152684.fasta.gz
411423.fasta.gz
676957.fasta.gz
268691.fasta.gz
198992.fasta.gz
653121.fasta.gz
101695.fasta.gz
199127.fasta.gz
514068.fasta.gz
390495.fasta.gz
613716.fasta.gz
378785.fasta.gz
319907.fasta.gz
304641.fasta.gz
696634.fasta.gz
191239.fasta.gz
228339.fasta.gz
244825.fasta.gz
396247.fasta.gz
153718.fasta.gz
47689.fasta.gz
218187.fasta.gz
415352.fasta.gz
345314.fasta.gz
434104.fasta.gz
163381.fasta.gz
217252.fasta.gz
256937.fasta.gz
205380.fasta.gz
114100.fasta.gz
245651.fasta.gz
667902.fasta.gz
310428.fasta.gz
263985.fasta.gz
128730.fasta.gz
24528.fasta.gz
166249.fasta.gz
247825.fasta.gz
397678.fasta.gz
53900.fasta.gz
100154.fasta.gz
226747.fasta.gz
682631.fasta.gz
374329.fasta.gz
216770.fasta.gz
604779.fasta.gz
160706.fasta.gz
469363.fasta.gz
264611.fasta.gz
127741.fasta.gz
206816.fasta.gz
389191.fasta.gz
385090.fasta.gz
672101.fasta.gz
247914.fasta.gz
538791.fasta.gz
602341.fasta.gz
105291.fasta.gz
310978.fasta.gz
475619.fasta.gz
679209.fasta.gz
570519.fasta.gz
88433.fasta.gz
451595.fasta.gz
362182.fasta.gz
253520.fasta.gz
694859.fasta.gz
698927.fasta.gz
397087.fasta.gz
22844.fasta.gz
366512.fasta.gz
677865.fasta.gz
272664.fasta.gz
108310.fasta.gz
28408.fasta.gz
387120.fasta.gz
607084.fasta.gz
277290.fasta.gz
529046.fasta.gz
267769.fasta.gz
281324.fasta.gz
298694.fasta.gz
77416.fasta.gz
418062.fasta.gz
247112.fasta.gz
219707.fasta.gz
560882.fasta.gz
303396.fasta.gz
406699.fasta.gz
440886.fasta.gz
329982.fasta.gz
164450.fasta.gz
257593.fasta.gz
404677.fasta.gz
665903.fasta.gz
115483.fasta.gz
301026.fasta.gz
373417.fasta.gz
507721.fasta.gz
277642.fasta.gz
110386.fasta.gz
15562.fasta.gz
646087.fasta.gz
126509.fasta.gz
434541.fasta.gz
653480.fasta.gz
190020.fasta.gz
398787.fasta.gz
23921.fasta.gz
152810.fasta.gz
296511.fasta.gz
204644.fasta.gz
317381.fasta.gz
395057.fasta.gz
307831.fasta.gz
110673.fasta.gz
246789.fasta.gz
404081.fasta.gz
14108.fasta.gz
104338.fasta.gz
330015.fasta.gz
88427.fasta.gz
484038.fasta.gz
104557.fasta.gz
293741.fasta.gz
527174.fasta.gz
693284.fasta.gz
341695.fasta.gz
48235.fasta.gz
181899.fasta.gz
47414.fasta.gz
497123.fasta.gz
339842.fasta.gz
256921.fasta.gz
532868.fasta.gz
431596.fasta.gz
688143.fasta.gz
695633.fasta.gz
396374.fasta.gz
311587.fasta.gz
99711.fasta.gz
197398.fasta.gz
257329.fasta.gz
659187.fasta.gz
125201.fasta.gz
127381.fasta.gz
278487.fasta.gz
606183.fasta.gz
346531.fasta.gz
274288.fasta.gz
95870.fasta.gz
368436.fasta.gz
188454.fasta.gz
47712.fasta.gz
401757.fasta.gz
82730.fasta.gz
379840.fasta.gz
260466.fasta.gz
190202.fasta.gz
294242.fasta.gz
276059.fasta.gz
449545.fasta.gz
274897.fasta.gz
214615.fasta.gz
690382.fasta.gz
87065.fasta.gz
268487.fasta.gz
631397.fasta.gz
623691.fasta.gz
223387.fasta.gz
558257.fasta.gz
54925.fasta.gz
54654.fasta.gz
384378.fasta.gz
288816.fasta.gz
270265.fasta.gz
695950.fasta.gz
274130.fasta.gz
15578.fasta.gz
544393.fasta.gz
391445.fasta.gz
286778.fasta.gz
205743.fasta.gz
489487.fasta.gz
43670.fasta.gz
349195.fasta.gz
24931.fasta.gz
168319.fasta.gz
601982.fasta.gz
122506.fasta.gz
86016.fasta.gz
304632.fasta.gz
380409.fasta.gz
671060.fasta.gz
95858.fasta.gz
84796.fasta.gz
387579.fasta.gz
635963.fasta.gz
394284.fasta.gz
237135.fasta.gz
137707.fasta.gz
179967.fasta.gz
57090.fasta.gz
257337.fasta.gz
110525.fasta.gz
300926.fasta.gz
195590.fasta.gz
394447.fasta.gz
698670.fasta.gz
246127.fasta.gz
48288.fasta.gz
102288.fasta.gz
156849.fasta.gz
698806.fasta.gz
163625.fasta.gz
218102.fasta.gz
208068.fasta.gz
248315.fasta.gz
218486.fasta.gz
180769.fasta.gz
400922.fasta.gz
47168.fasta.gz
261483.fasta.gz
271888.fasta.gz
354514.fasta.gz
600966.fasta.gz
94408.fasta.gz
661444.fasta.gz
117652.fasta.gz
665927.fasta.gz
223927.fasta.gz
472568.fasta.gz
84993.fasta.gz
671257.fasta.gz
163180.fasta.gz
96225.fasta.gz
99716.fasta.gz
609476.fasta.gz
686507.fasta.gz
169659.fasta.gz
272326.fasta.gz
181234.fasta.gz
219426.fasta.gz
158038.fasta.gz
400694.fasta.gz
116890.fasta.gz
216118.fasta.gz
645647.fasta.gz
197431.fasta.gz
640596.fasta.gz
468851.fasta.gz
179457.fasta.gz
661177.fasta.gz
205144.fasta.gz
444296.fasta.gz
293375.fasta.gz
247971.fasta.gz
261373.fasta.gz
167664.fasta.gz
390741.fasta.gz
646175.fasta.gz
141410.fasta.gz
346002.fasta.gz
670529.fasta.gz
387992.fasta.gz
646616.fasta.gz
487700.fasta.gz
103815.fasta.gz
227080.fasta.gz
267519.fasta.gz
265765.fasta.gz
488423.fasta.gz
206793.fasta.gz
622400.fasta.gz
601709.fasta.gz
368544.fasta.gz
606045.fasta.gz
109278.fasta.gz
358866.fasta.gz
697040.fasta.gz
645658.fasta.gz
276791.fasta.gz
331697.fasta.gz
262932.fasta.gz
664585.fasta.gz
94110.fasta.gz
232859.fasta.gz
89071.fasta.gz
231814.fasta.gz
209054.fasta.gz
255080.fasta.gz
257293.fasta.gz
416614.fasta.gz
483145.fasta.gz
647458.fasta.gz
650568.fasta.gz
105299.fasta.gz
566774.fasta.gz
318044.fasta.gz
632682.fasta.gz
282131.fasta.gz
659207.fasta.gz
119961.fasta.gz
478936.fasta.gz
94906.fasta.gz
109868.fasta.gz
227046.fasta.gz
56146.fasta.gz
694393.fasta.gz
169375.fasta.gz
488467.fasta.gz
369500.fasta.gz
216642.fasta.gz
382143.fasta.gz
162461.fasta.gz
526127.fasta.gz
319713.fasta.gz
400245.fasta.gz
285217.fasta.gz
315977.fasta.gz
608577.fasta.gz
680408.fasta.gz
272790.fasta.gz
100920.fasta.gz
632643.fasta.gz
699812.fasta.gz
230207.fasta.gz
378574.fasta.gz
289930.fasta.gz
487810.fasta.gz
650699.fasta.gz
51201.fasta.gz
675822.fasta.gz
667750.fasta.gz
415176.fasta.gz
52189.fasta.gz
266398.fasta.gz
676736.fasta.gz
95634.fasta.gz
596875.fasta.gz
694545.fasta.gz
616576.fasta.gz
650685.fasta.gz
496537.fasta.gz
404098.fasta.gz
516237.fasta.gz
295506.fasta.gz
310797.fasta.gz
447244.fasta.gz
230935.fasta.gz
422645.fasta.gz
468051.fasta.gz
219826.fasta.gz
258454.fasta.gz
660866.fasta.gz
432690.fasta.gz
437644.fasta.gz
294432.fasta.gz
319918.fasta.gz
259709.fasta.gz
677682.fasta.gz
311225.fasta.gz
687036.fasta.gz
250286.fasta.gz
108816.fasta.gz
198611.fasta.gz
280215.fasta.gz
411373.fasta.gz
231680.fasta.gz
256737.fasta.gz
48163.fasta.gz
116323.fasta.gz
208216.fasta.gz
677146.fasta.gz
314477.fasta.gz
347492.fasta.gz
176234.fasta.gz
266053.fasta.gz
605014.fasta.gz
491872.fasta.gz
615336.fasta.gz
258267.fasta.gz
170448.fasta.gz
268907.fasta.gz
446108.fasta.gz
397091.fasta.gz
683952.fasta.gz
483823.fasta.gz
446813.fasta.gz
684493.fasta.gz
44531.fasta.gz
222207.fasta.gz
22954.fasta.gz
650124.fasta.gz
440245.fasta.gz
275851.fasta.gz
306597.fasta.gz
369993.fasta.gz
650617.fasta.gz
261077.fasta.gz
439960.fasta.gz
88870.fasta.gz
666728.fasta.gz
236703.fasta.gz
241363.fasta.gz
240039.fasta.gz
615239.fasta.gz
218704.fasta.gz
211238.fasta.gz
656225.fasta.gz
122024.fasta.gz
662487.fasta.gz
102554.fasta.gz
99566.fasta.gz
603313.fasta.gz
101935.fasta.gz
451665.fasta.gz
207707.fasta.gz
674570.fasta.gz
652782.fasta.gz
274668.fasta.gz
169217.fasta.gz
618733.fasta.gz
279955.fasta.gz
439615.fasta.gz
406767.fasta.gz
28343.fasta.gz
678874.fasta.gz
276534.fasta.gz
264501.fasta.gz
120485.fasta.gz
237701.fasta.gz
41801.fasta.gz
664941.fasta.gz
180745.fasta.gz
204155.fasta.gz
289708.fasta.gz
159572.fasta.gz
161301.fasta.gz
298662.fasta.gz
158817.fasta.gz
347904.fasta.gz
472627.fasta.gz
697053.fasta.gz
199088.fasta.gz
625848.fasta.gz
402717.fasta.gz
261828.fasta.gz
152063.fasta.gz
400776.fasta.gz
334883.fasta.gz
590475.fasta.gz
343123.fasta.gz
218131.fasta.gz
130544.fasta.gz
108618.fasta.gz
387858.fasta.gz
280574.fasta.gz
669371.fasta.gz
179358.fasta.gz
420160.fasta.gz
247834.fasta.gz
237059.fasta.gz
377429.fasta.gz
278840.fasta.gz
526734.fasta.gz
121239.fasta.gz
445406.fasta.gz
321141.fasta.gz
544076.fasta.gz
98253.fasta.gz
325582.fasta.gz
106159.fasta.gz
311531.fasta.gz
266186.fasta.gz
560638.fasta.gz
182109.fasta.gz
645410.fasta.gz
296062.fasta.gz
43726.fasta.gz
667103.fasta.gz
232496.fasta.gz
116353.fasta.gz
405443.fasta.gz
290555.fasta.gz
373753.fasta.gz
306734.fasta.gz
107248.fasta.gz
678833.fasta.gz
261692.fasta.gz
192898.fasta.gz
284798.fasta.gz
88795.fasta.gz
416294.fasta.gz
169376.fasta.gz
415718.fasta.gz
132546.fasta.gz
43533.fasta.gz
122113.fasta.gz
305073.fasta.gz
158037.fasta.gz
273458.fasta.gz
89349.fasta.gz
90631.fasta.gz
671403.fasta.gz
231621.fasta.gz
645619.fasta.gz
122703.fasta.gz
645399.fasta.gz
349610.fasta.gz
13097.fasta.gz
316474.fasta.gz
641967.fasta.gz
203494.fasta.gz
225605.fasta.gz
526309.fasta.gz
76866.fasta.gz
11589.fasta.gz
607540.fasta.gz
295580.fasta.gz
85290.fasta.gz
598111.fasta.gz
168462.fasta.gz
378571.fasta.gz
224491.fasta.gz
307823.fasta.gz
649833.fasta.gz
274699.fasta.gz
179472.fasta.gz
560404.fasta.gz
209040.fasta.gz
303511.fasta.gz
244086.fasta.gz
444801.fasta.gz
489533.fasta.gz
374585.fasta.gz
290172.fasta.gz
115771.fasta.gz
303895.fasta.gz
311258.fasta.gz
239236.fasta.gz
253425.fasta.gz
433958.fasta.gz
90350.fasta.gz
479742.fasta.gz
197345.fasta.gz
670109.fasta.gz
402536.fasta.gz
436572.fasta.gz
249496.fasta.gz
335355.fasta.gz
228698.fasta.gz
162274.fasta.gz
661256.fasta.gz
657622.fasta.gz
226959.fasta.gz
100686.fasta.gz
688755.fasta.gz
83485.fasta.gz
418524.fasta.gz
317764.fasta.gz
278743.fasta.gz
132072.fasta.gz
215760.fasta.gz
300564.fasta.gz
686842.fasta.gz
189849.fasta.gz
397193.fasta.gz
440273.fasta.gz
156629.fasta.gz
158075.fasta.gz
115577.fasta.gz
384195.fasta.gz
345934.fasta.gz
179953.fasta.gz
692975.fasta.gz
152952.fasta.gz
102290.fasta.gz
404167.fasta.gz
365668.fasta.gz
21738.fasta.gz
245153.fasta.gz
670137.fasta.gz
599957.fasta.gz
693197.fasta.gz
90465.fasta.gz
387882.fasta.gz
247602.fasta.gz
236955.fasta.gz
182724.fasta.gz
465282.fasta.gz
47985.fasta.gz
311177.fasta.gz
203046.fasta.gz
647365.fasta.gz
640812.fasta.gz
284186.fasta.gz
611997.fasta.gz
694073.fasta.gz
423680.fasta.gz
394469.fasta.gz
311444.fasta.gz
467375.fasta.gz
237145.fasta.gz
94171.fasta.gz
442943.fasta.gz
79817.fasta.gz
670515.fasta.gz
180077.fasta.gz
415522.fasta.gz
167785.fasta.gz
314257.fasta.gz
99122.fasta.gz
582853.fasta.gz
218618.fasta.gz
88323.fasta.gz
180176.fasta.gz
51570.fasta.gz
278299.fasta.gz
664844.fasta.gz
544113.fasta.gz
273107.fasta.gz
335646.fasta.gz
171523.fasta.gz
418133.fasta.gz
445437.fasta.gz
15646.fasta.gz
122190.fasta.gz
304697.fasta.gz
646233.fasta.gz
133080.fasta.gz
16185.fasta.gz
345509.fasta.gz
137580.fasta.gz
425302.fasta.gz
257200.fasta.gz
581323.fasta.gz
657130.fasta.gz
123543.fasta.gz
369199.fasta.gz
399878.fasta.gz
671359.fasta.gz
106737.fasta.gz
695045.fasta.gz
227532.fasta.gz
130438.fasta.gz
591338.fasta.gz
551593.fasta.gz
225354.fasta.gz
306412.fasta.gz
448374.fasta.gz
453358.fasta.gz
616139.fasta.gz
260295.fasta.gz
265378.fasta.gz
48160.fasta.gz
382374.fasta.gz
54746.fasta.gz
313427.fasta.gz
49257.fasta.gz
256830.fasta.gz
21776.fasta.gz
421501.fasta.gz
644585.fasta.gz
670792.fasta.gz
99937.fasta.gz
675016.fasta.gz
467318.fasta.gz
698571.fasta.gz
560618.fasta.gz
180787.fasta.gz
12937.fasta.gz
272610.fasta.gz
48106.fasta.gz
156871.fasta.gz
414978.fasta.gz
606874.fasta.gz
445963.fasta.gz
221406.fasta.gz
315741.fasta.gz
304917.fasta.gz
279100.fasta.gz
626198.fasta.gz
468173.fasta.gz
201696.fasta.gz
465847.fasta.gz
262856.fasta.gz
164571.fasta.gz
473323.fasta.gz
664367.fasta.gz
96613.fasta.gz
285000.fasta.gz
280755.fasta.gz
120198.fasta.gz
641343.fasta.gz
190244.fasta.gz
639490.fasta.gz
226972.fasta.gz
646709.fasta.gz
569959.fasta.gz
160551.fasta.gz
45203.fasta.gz
290267.fasta.gz
457826.fasta.gz
226836.fasta.gz
445561.fasta.gz
107306.fasta.gz
448532.fasta.gz
238390.fasta.gz
106725.fasta.gz
457684.fasta.gz
669108.fasta.gz
386386.fasta.gz
564964.fasta.gz
289217.fasta.gz
169933.fasta.gz
237614.fasta.gz
353055.fasta.gz
351015.fasta.gz
658446.fasta.gz
268447.fasta.gz
672896.fasta.gz
96349.fasta.gz
14794.fasta.gz
380379.fasta.gz
293332.fasta.gz
105721.fasta.gz
335655.fasta.gz
295502.fasta.gz
214053.fasta.gz
270670.fasta.gz
686471.fasta.gz
399591.fasta.gz
278690.fasta.gz
47643.fasta.gz
200725.fasta.gz
237049.fasta.gz
357265.fasta.gz
50472.fasta.gz
466069.fasta.gz
298561.fasta.gz
645807.fasta.gz
355062.fasta.gz
494546.fasta.gz
405647.fasta.gz
473571.fasta.gz
189962.fasta.gz
649385.fasta.gz
314614.fasta.gz
276327.fasta.gz
627301.fasta.gz
190386.fasta.gz
433165.fasta.gz
680422.fasta.gz
240987.fasta.gz
167670.fasta.gz
294548.fasta.gz
218137.fasta.gz
280374.fasta.gz
165864.fasta.gz
271556.fasta.gz
492622.fasta.gz
218002.fasta.gz
442863.fasta.gz
165953.fasta.gz
122219.fasta.gz
200970.fasta.gz
108891.fasta.gz
693354.fasta.gz
136374.fasta.gz
242462.fasta.gz
597815.fasta.gz
260384.fasta.gz
451193.fasta.gz
264566.fasta.gz
23647.fasta.gz
621239.fasta.gz
220731.fasta.gz
15905.fasta.gz
659070.fasta.gz
682710.fasta.gz
527080.fasta.gz
11469.fasta.gz
160271.fasta.gz
115336.fasta.gz
53898.fasta.gz
474035.fasta.gz
420249.fasta.gz
678767.fasta.gz
667143.fasta.gz
57076.fasta.gz
370502.fasta.gz
361928.fasta.gz
698988.fasta.gz
595704.fasta.gz
442646.fasta.gz
249226.fasta.gz
483856.fasta.gz
635786.fasta.gz
478637.fasta.gz
20609.fasta.gz
295306.fasta.gz
160334.fasta.gz
349994.fasta.gz
244545.fasta.gz
629844.fasta.gz
86946.fasta.gz
96471.fasta.gz
544176.fasta.gz
121660.fasta.gz
324150.fasta.gz
664788.fasta.gz
14932.fasta.gz
195744.fasta.gz
168798.fasta.gz
196387.fasta.gz
188809.fasta.gz
675541.fasta.gz
658714.fasta.gz
12981.fasta.gz
166554.fasta.gz
247224.fasta.gz
575540.fasta.gz
344178.fasta.gz
266345.fasta.gz
448078.fasta.gz
161035.fasta.gz
273949.fasta.gz
138313.fasta.gz
171463.fasta.gz
248611.fasta.gz
289408.fasta.gz
45587.fasta.gz
360495.fasta.gz
55286.fasta.gz
126663.fasta.gz
270132.fasta.gz
276042.fasta.gz
282031.fasta.gz
206203.fasta.gz
487634.fasta.gz
21819.fasta.gz
153080.fasta.gz
650494.fasta.gz
614242.fasta.gz
349588.fasta.gz
441918.fasta.gz
412922.fasta.gz
698527.fasta.gz
243861.fasta.gz
114022.fasta.gz
525651.fasta.gz
181376.fasta.gz
194729.fasta.gz
276286.fasta.gz
347659.fasta.gz
649183.fasta.gz
114870.fasta.gz
666559.fasta.gz
612211.fasta.gz
526328.fasta.gz
378829.fasta.gz
237653.fasta.gz
666613.fasta.gz
385396.fasta.gz
318638.fasta.gz
216165.fasta.gz
675647.fasta.gz
384639.fasta.gz
160716.fasta.gz
27733.fasta.gz
339479.fasta.gz
358838.fasta.gz
217061.fasta.gz
665269.fasta.gz
545660.fasta.gz
90576.fasta.gz
627277.fasta.gz
469475.fasta.gz
288184.fasta.gz
674439.fasta.gz
466826.fasta.gz
105307.fasta.gz
169918.fasta.gz
86635.fasta.gz
354745.fasta.gz
242506.fasta.gz
275568.fasta.gz
227333.fasta.gz
644553.fasta.gz
591995.fasta.gz
215065.fasta.gz
118412.fasta.gz
667580.fasta.gz
605917.fasta.gz
163651.fasta.gz
301768.fasta.gz
255882.fasta.gz
141970.fasta.gz
141765.fasta.gz
94104.fasta.gz
629708.fasta.gz
465600.fasta.gz
168403.fasta.gz
262286.fasta.gz
16192.fasta.gz
488160.fasta.gz
362103.fasta.gz
238763.fasta.gz
393751.fasta.gz
467787.fasta.gz
383345.fasta.gz
391540.fasta.gz
600231.fasta.gz
437023.fasta.gz
18663.fasta.gz
54357.fasta.gz
645034.fasta.gz
667372.fasta.gz
492570.fasta.gz
352733.fasta.gz
259108.fasta.gz
656729.fasta.gz
620949.fasta.gz
28273.fasta.gz
412374.fasta.gz
88655.fasta.gz
258535.fasta.gz
242650.fasta.gz
105970.fasta.gz
332135.fasta.gz
100868.fasta.gz
490751.fasta.gz
261824.fasta.gz
307382.fasta.gz
140536.fasta.gz
681188.fasta.gz
378729.fasta.gz
21264.fasta.gz
196817.fasta.gz
591219.fasta.gz
383208.fasta.gz
108838.fasta.gz
44424.fasta.gz
405623.fasta.gz
135712.fasta.gz
478952.fasta.gz
640669.fasta.gz
354303.fasta.gz
347375.fasta.gz
118758.fasta.gz
44690.fasta.gz
272437.fasta.gz
303738.fasta.gz
697443.fasta.gz
49337.fasta.gz
167435.fasta.gz
650484.fasta.gz
690319.fasta.gz
628419.fasta.gz
56399.fasta.gz
292262.fasta.gz
629838.fasta.gz
527545.fasta.gz
258653.fasta.gz
179572.fasta.gz
133268.fasta.gz
476028.fasta.gz
116367.fasta.gz
643652.fasta.gz
203756.fasta.gz
308528.fasta.gz
161358.fasta.gz
659872.fasta.gz
451240.fasta.gz
646212.fasta.gz
470119.fasta.gz
675334.fasta.gz
691114.fasta.gz
216384.fasta.gz
317850.fasta.gz
470153.fasta.gz
473871.fasta.gz
427638.fasta.gz
315750.fasta.gz
358948.fasta.gz
398336.fasta.gz
380322.fasta.gz
18399.fasta.gz
258498.fasta.gz
399133.fasta.gz
659197.fasta.gz
122329.fasta.gz
210573.fasta.gz
52776.fasta.gz
325365.fasta.gz
52622.fasta.gz
403436.fasta.gz
258464.fasta.gz
127400.fasta.gz
390347.fasta.gz
599958.fasta.gz
217703.fasta.gz
269046.fasta.gz
307824.fasta.gz
671405.fasta.gz
273090.fasta.gz
626525.fasta.gz
437717.fasta.gz
152542.fasta.gz
476640.fasta.gz
648769.fasta.gz
400377.fasta.gz
223080.fasta.gz
346606.fasta.gz
381986.fasta.gz
570599.fasta.gz
468351.fasta.gz
115664.fasta.gz
160076.fasta.gz
245093.fasta.gz
698993.fasta.gz
161804.fasta.gz
673272.fasta.gz
450324.fasta.gz
298650.fasta.gz
264385.fasta.gz
333630.fasta.gz
698877.fasta.gz
294054.fasta.gz
42302.fasta.gz
380149.fasta.gz
669120.fasta.gz
311147.fasta.gz
107985.fasta.gz
644141.fasta.gz
286468.fasta.gz
191301.fasta.gz
44677.fasta.gz
98605.fasta.gz
315729.fasta.gz
602706.fasta.gz
608994.fasta.gz
277460.fasta.gz
217123.fasta.gz
202988.fasta.gz
663360.fasta.gz
693790.fasta.gz
377862.fasta.gz
313084.fasta.gz
54123.fasta.gz
181042.fasta.gz
387364.fasta.gz
180466.fasta.gz
408166.fasta.gz
283498.fasta.gz
434912.fasta.gz
239502.fasta.gz
661108.fasta.gz
161425.fasta.gz
355189.fasta.gz
385985.fasta.gz
388084.fasta.gz
158470.fasta.gz
152186.fasta.gz
346105.fasta.gz
465967.fasta.gz
101010.fasta.gz
208819.fasta.gz
446165.fasta.gz
180005.fasta.gz
258572.fasta.gz
225917.fasta.gz
298608.fasta.gz
316332.fasta.gz
632668.fasta.gz
218582.fasta.gz
162527.fasta.gz
409114.fasta.gz
125495.fasta.gz
117010.fasta.gz
289870.fasta.gz
694461.fasta.gz
415895.fasta.gz
544103.fasta.gz
642764.fasta.gz
42367.fasta.gz
494481.fasta.gz
281150.fasta.gz
606686.fasta.gz
102489.fasta.gz
249498.fasta.gz
388233.fasta.gz
52371.fasta.gz
240513.fasta.gz
192605.fasta.gz
310388.fasta.gz
204249.fasta.gz
277459.fasta.gz
136128.fasta.gz
366206.fasta.gz
282684.fasta.gz
130929.fasta.gz
698879.fasta.gz
361379.fasta.gz
383486.fasta.gz
300895.fasta.gz
303686.fasta.gz
480483.fasta.gz
23948.fasta.gz
162604.fasta.gz
257306.fasta.gz
351172.fasta.gz
238288.fasta.gz
284825.fasta.gz
206941.fasta.gz
95590.fasta.gz
330455.fasta.gz
355407.fasta.gz
82702.fasta.gz
191777.fasta.gz
224202.fasta.gz
271744.fasta.gz
318072.fasta.gz
192692.fasta.gz
534343.fasta.gz
570063.fasta.gz
298894.fasta.gz
24394.fasta.gz
633053.fasta.gz
470254.fasta.gz
420882.fasta.gz
281823.fasta.gz
300366.fasta.gz
126826.fasta.gz
164360.fasta.gz
550638.fasta.gz
514113.fasta.gz
238759.fasta.gz
267436.fasta.gz
313228.fasta.gz
621999.fasta.gz
121659.fasta.gz
110567.fasta.gz
156969.fasta.gz
195701.fasta.gz
620719.fasta.gz
42578.fasta.gz
472068.fasta.gz
169520.fasta.gz
316304.fasta.gz
652680.fasta.gz
58520.fasta.gz
191415.fasta.gz
488127.fasta.gz
108665.fasta.gz
97514.fasta.gz
608169.fasta.gz
514010.fasta.gz
625639.fasta.gz
201435.fasta.gz
699300.fasta.gz
347440.fasta.gz
598339.fasta.gz
180803.fasta.gz
682959.fasta.gz
18770.fasta.gz
224829.fasta.gz
397384.fasta.gz
118928.fasta.gz
648542.fasta.gz
291352.fasta.gz
396188.fasta.gz
633942.fasta.gz
264137.fasta.gz
94128.fasta.gz
399831.fasta.gz
209642.fasta.gz
95686.fasta.gz
293089.fasta.gz
288630.fasta.gz
135857.fasta.gz
645324.fasta.gz
646949.fasta.gz
647370.fasta.gz
314991.fasta.gz
248338.fasta.gz
626438.fasta.gz
28390.fasta.gz
664317.fasta.gz
205260.fasta.gz
231197.fasta.gz
230496.fasta.gz
354681.fasta.gz
121931.fasta.gz
349505.fasta.gz
682973.fasta.gz
233417.fasta.gz
628925.fasta.gz
431382.fasta.gz
269087.fasta.gz
487904.fasta.gz
275146.fasta.gz
418637.fasta.gz
107724.fasta.gz
27322.fasta.gz
125022.fasta.gz
483613.fasta.gz
84324.fasta.gz
487903.fasta.gz
266691.fasta.gz
442184.fasta.gz
164338.fasta.gz
698983.fasta.gz
281276.fasta.gz
299616.fasta.gz
619618.fasta.gz
272692.fasta.gz
83052.fasta.gz
336693.fasta.gz
473851.fasta.gz
640866.fasta.gz
391207.fasta.gz
698429.fasta.gz
300413.fasta.gz
197109.fasta.gz
116741.fasta.gz
103011.fasta.gz
488477.fasta.gz
597309.fasta.gz
360582.fasta.gz
120457.fasta.gz
564215.fasta.gz
16023.fasta.gz
165689.fasta.gz
667779.fasta.gz
289581.fasta.gz
525425.fasta.gz
409731.fasta.gz
693047.fasta.gz
85624.fasta.gz
181699.fasta.gz
647705.fasta.gz
396858.fasta.gz
262148.fasta.gz
55515.fasta.gz
379669.fasta.gz
258739.fasta.gz
606525.fasta.gz
112052.fasta.gz
222993.fasta.gz
265407.fasta.gz
119674.fasta.gz
238191.fasta.gz
272420.fasta.gz
613139.fasta.gz
144814.fasta.gz
385571.fasta.gz
303625.fasta.gz
126773.fasta.gz
465447.fasta.gz
385887.fasta.gz
350547.fasta.gz
190575.fasta.gz
488322.fasta.gz
86143.fasta.gz
678001.fasta.gz
672602.fasta.gz
673042.fasta.gz
130233.fasta.gz
666052.fasta.gz
118490.fasta.gz
56398.fasta.gz
247701.fasta.gz
28818.fasta.gz
113135.fasta.gz
290815.fasta.gz
466466.fasta.gz
106481.fasta.gz
285145.fasta.gz
402243.fasta.gz
231647.fasta.gz
594897.fasta.gz
652553.fasta.gz
196383.fasta.gz
335880.fasta.gz
122897.fasta.gz
646140.fasta.gz
22975.fasta.gz
294569.fasta.gz
549983.fasta.gz
166976.fasta.gz
244046.fasta.gz
310923.fasta.gz
204750.fasta.gz
28901.fasta.gz
391454.fasta.gz
110228.fasta.gz
27989.fasta.gz
698171.fasta.gz
237595.fasta.gz
218396.fasta.gz
271262.fasta.gz
241310.fasta.gz
470496.fasta.gz
85319.fasta.gz
314543.fasta.gz
400696.fasta.gz
402935.fasta.gz
448664.fasta.gz
88618.fasta.gz
201911.fasta.gz
216490.fasta.gz
488224.fasta.gz
368850.fasta.gz
352397.fasta.gz
695150.fasta.gz
661242.fasta.gz
673940.fasta.gz
360351.fasta.gz
218722.fasta.gz
270880.fasta.gz
338647.fasta.gz
620286.fasta.gz
526754.fasta.gz
167058.fasta.gz
101306.fasta.gz
402327.fasta.gz
630079.fasta.gz
353304.fasta.gz
21809.fasta.gz
144598.fasta.gz
371212.fasta.gz
384277.fasta.gz
686729.fasta.gz
644485.fasta.gz
354472.fasta.gz
277205.fasta.gz
24294.fasta.gz
136558.fasta.gz
525975.fasta.gz
389472.fasta.gz
56302.fasta.gz
415432.fasta.gz
383265.fasta.gz
479701.fasta.gz
534359.fasta.gz
191449.fasta.gz
190518.fasta.gz
657253.fasta.gz
205117.fasta.gz
448445.fasta.gz
94977.fasta.gz
694542.fasta.gz
238338.fasta.gz
201143.fasta.gz
652010.fasta.gz
363657.fasta.gz
276615.fasta.gz
489581.fasta.gz
379879.fasta.gz
444726.fasta.gz
263805.fasta.gz
45474.fasta.gz
485548.fasta.gz
575868.fasta.gz
616230.fasta.gz
57685.fasta.gz
598156.fasta.gz
537232.fasta.gz
597110.fasta.gz
95582.fasta.gz
476182.fasta.gz
158788.fasta.gz
24766.fasta.gz
277133.fasta.gz
83654.fasta.gz
387489.fasta.gz
570043.fasta.gz
358852.fasta.gz
55730.fasta.gz
258126.fasta.gz
557715.fasta.gz
602587.fasta.gz
357155.fasta.gz
355090.fasta.gz
380171.fasta.gz
319824.fasta.gz
360826.fasta.gz
437706.fasta.gz
451362.fasta.gz
121824.fasta.gz
642796.fasta.gz
271518.fasta.gz
623486.fasta.gz
242631.fasta.gz
255832.fasta.gz
309172.fasta.gz
244596.fasta.gz
274686.fasta.gz
89472.fasta.gz
635246.fasta.gz
407466.fasta.gz
698620.fasta.gz
198540.fasta.gz
141001.fasta.gz
619755.fasta.gz
167078.fasta.gz
412889.fasta.gz
165251.fasta.gz
24713.fasta.gz
467241.fasta.gz
189779.fasta.gz
309061.fasta.gz
256081.fasta.gz
100568.fasta.gz
180889.fasta.gz
492891.fasta.gz
100266.fasta.gz
348517.fasta.gz
359998.fasta.gz
128748.fasta.gz
375248.fasta.gz
224543.fasta.gz
352926.fasta.gz
693726.fasta.gz
347038.fasta.gz
42248.fasta.gz
204696.fasta.gz
190451.fasta.gz
660434.fasta.gz
663925.fasta.gz
465815.fasta.gz
469756.fasta.gz
274704.fasta.gz
622355.fasta.gz
163473.fasta.gz
488476.fasta.gz
656917.fasta.gz
445352.fasta.gz
383068.fasta.gz
670341.fasta.gz
382948.fasta.gz
698898.fasta.gz
390736.fasta.gz
293324.fasta.gz
594342.fasta.gz
237161.fasta.gz
84362.fasta.gz
390021.fasta.gz
25270.fasta.gz
110741.fasta.gz
570618.fasta.gz
268086.fasta.gz
672450.fasta.gz
546490.fasta.gz
189567.fasta.gz
194912.fasta.gz
162372.fasta.gz
245136.fasta.gz
144737.fasta.gz
622185.fasta.gz
306832.fasta.gz
387083.fasta.gz
650864.fasta.gz
216495.fasta.gz
346608.fasta.gz
288292.fasta.gz
225335.fasta.gz
390737.fasta.gz
179335.fasta.gz
680061.fasta.gz
111483.fasta.gz
316594.fasta.gz
245178.fasta.gz
298555.fasta.gz
22411.fasta.gz
264309.fasta.gz
332226.fasta.gz
203627.fasta.gz
363178.fasta.gz
605262.fasta.gz
374385.fasta.gz
266933.fasta.gz
649372.fasta.gz
126575.fasta.gz
50458.fasta.gz
387986.fasta.gz
433086.fasta.gz
697875.fasta.gz
198262.fasta.gz
117246.fasta.gz
89265.fasta.gz
57016.fasta.gz
299745.fasta.gz
277544.fasta.gz
137417.fasta.gz
57166.fasta.gz
415295.fasta.gz
104894.fasta.gz
473869.fasta.gz
487233.fasta.gz
301163.fasta.gz
596750.fasta.gz
262643.fasta.gz
52074.fasta.gz
263843.fasta.gz
396867.fasta.gz
219406.fasta.gz
104094.fasta.gz
665910.fasta.gz
16283.fasta.gz
379053.fasta.gz
310357.fasta.gz
644283.fasta.gz
208983.fasta.gz
165579.fasta.gz
434166.fasta.gz
267432.fasta.gz
397851.fasta.gz
467326.fasta.gz
280443.fasta.gz
133303.fasta.gz
682113.fasta.gz
247828.fasta.gz
45381.fasta.gz
469254.fasta.gz
115461.fasta.gz
397979.fasta.gz
630129.fasta.gz
600299.fasta.gz
52821.fasta.gz
644390.fasta.gz
675551.fasta.gz
261472.fasta.gz
695727.fasta.gz
447977.fasta.gz
348551.fasta.gz
275495.fasta.gz
158859.fasta.gz
313726.fasta.gz
404954.fasta.gz
435797.fasta.gz
114122.fasta.gz
366504.fasta.gz
289092.fasta.gz
610284.fasta.gz
268445.fasta.gz
626113.fasta.gz
231542.fasta.gz
652340.fasta.gz
135904.fasta.gz
162133.fasta.gz
276182.fasta.gz
14943.fasta.gz
364090.fasta.gz
664394.fasta.gz
664734.fasta.gz
86673.fasta.gz
599312.fasta.gz
448305.fasta.gz
318007.fasta.gz
232157.fasta.gz
242638.fasta.gz
194218.fasta.gz
51409.fasta.gz
56992.fasta.gz
220843.fasta.gz
54439.fasta.gz
284054.fasta.gz
195215.fasta.gz
15676.fasta.gz
101142.fasta.gz
473494.fasta.gz
388772.fasta.gz
306435.fasta.gz
256518.fasta.gz
659142.fasta.gz
107730.fasta.gz
501817.fasta.gz
101672.fasta.gz
575061.fasta.gz
240633.fasta.gz
453955.fasta.gz
605703.fasta.gz
546505.fasta.gz
368476.fasta.gz
380073.fasta.gz
665652.fasta.gz
496600.fasta.gz
623509.fasta.gz
661650.fasta.gz
25454.fasta.gz
121854.fasta.gz
604881.fasta.gz
120585.fasta.gz
386679.fasta.gz
194505.fasta.gz
203372.fasta.gz
16977.fasta.gz
16090.fasta.gz
43536.fasta.gz
296409.fasta.gz
142168.fasta.gz
255399.fasta.gz
646673.fasta.gz
607377.fasta.gz
201573.fasta.gz
284756.fasta.gz
645444.fasta.gz
661507.fasta.gz
43991.fasta.gz
305404.fasta.gz
243502.fasta.gz
391489.fasta.gz
628357.fasta.gz
245476.fasta.gz
352942.fasta.gz
181680.fasta.gz
487394.fasta.gz
100335.fasta.gz
405043.fasta.gz
605173.fasta.gz
648580.fasta.gz
671530.fasta.gz
620619.fasta.gz
267774.fasta.gz
260944.fasta.gz
312084.fasta.gz
116840.fasta.gz
434961.fasta.gz
695748.fasta.gz
233408.fasta.gz
649976.fasta.gz
388442.fasta.gz
402547.fasta.gz
157117.fasta.gz
258549.fasta.gz
47883.fasta.gz
270651.fasta.gz
47372.fasta.gz
96261.fasta.gz
321656.fasta.gz
610379.fasta.gz
598086.fasta.gz
400241.fasta.gz
280712.fasta.gz
293762.fasta.gz
57668.fasta.gz
433090.fasta.gz
473811.fasta.gz
575074.fasta.gz
675595.fasta.gz
657685.fasta.gz
110376.fasta.gz
42793.fasta.gz
52575.fasta.gz
223232.fasta.gz
271684.fasta.gz
215914.fasta.gz
401984.fasta.gz
364115.fasta.gz
136827.fasta.gz
28920.fasta.gz
377381.fasta.gz
486003.fasta.gz
375911.fasta.gz
90661.fasta.gz
273073.fasta.gz
257512.fasta.gz
689303.fasta.gz
269648.fasta.gz
272879.fasta.gz
100675.fasta.gz
18906.fasta.gz
626448.fasta.gz
84939.fasta.gz
345292.fasta.gz
88166.fasta.gz
288974.fasta.gz
99727.fasta.gz
160355.fasta.gz
116065.fasta.gz
122810.fasta.gz
559682.fasta.gz
100281.fasta.gz
167134.fasta.gz
660908.fasta.gz
603614.fasta.gz
336141.fasta.gz
352119.fasta.gz
115247.fasta.gz
94894.fasta.gz
222617.fasta.gz
42053.fasta.gz
140045.fasta.gz
306171.fasta.gz
250190.fasta.gz
294810.fasta.gz
610255.fasta.gz
95055.fasta.gz
53035.fasta.gz
448024.fasta.gz
46569.fasta.gz
227276.fasta.gz
94084.fasta.gz
448010.fasta.gz
152880.fasta.gz
661681.fasta.gz
276397.fasta.gz
106930.fasta.gz
569471.fasta.gz
46190.fasta.gz
668908.fasta.gz
352423.fasta.gz
314389.fasta.gz
19010.fasta.gz
317781.fasta.gz
130315.fasta.gz
440870.fasta.gz
298722.fasta.gz
281779.fasta.gz
100914.fasta.gz
126314.fasta.gz
527767.fasta.gz
468826.fasta.gz
492993.fasta.gz
449019.fasta.gz
159956.fasta.gz
232643.fasta.gz
649209.fasta.gz
192690.fasta.gz
289550.fasta.gz
44341.fasta.gz
144942.fasta.gz
684366.fasta.gz
267274.fasta.gz
266052.fasta.gz
628017.fasta.gz
335755.fasta.gz
339734.fasta.gz
196315.fasta.gz
441895.fasta.gz
405543.fasta.gz
260153.fasta.gz
15864.fasta.gz
653993.fasta.gz
116848.fasta.gz
245229.fasta.gz
348948.fasta.gz
100575.fasta.gz
697089.fasta.gz
311059.fasta.gz
448564.fasta.gz
284628.fasta.gz
164525.fasta.gz
657074.fasta.gz
314010.fasta.gz
352498.fasta.gz
526125.fasta.gz
282076.fasta.gz
656435.fasta.gz
85919.fasta.gz
695191.fasta.gz
46599.fasta.gz
469495.fasta.gz
178882.fasta.gz
361748.fasta.gz
275867.fasta.gz
603807.fasta.gz
224835.fasta.gz
321333.fasta.gz
107083.fasta.gz
479650.fasta.gz
664589.fasta.gz
48136.fasta.gz
202283.fasta.gz
285378.fasta.gz
90545.fasta.gz
652311.fasta.gz
684004.fasta.gz
233070.fasta.gz
625459.fasta.gz
401947.fasta.gz
402735.fasta.gz
57171.fasta.gz
602630.fasta.gz
168668.fasta.gz
137373.fasta.gz
190440.fasta.gz
107318.fasta.gz
224596.fasta.gz
277298.fasta.gz
223409.fasta.gz
122539.fasta.gz
246883.fasta.gz
379990.fasta.gz
596458.fasta.gz
469327.fasta.gz
152670.fasta.gz
268522.fasta.gz
504384.fasta.gz
534413.fasta.gz
18336.fasta.gz
394670.fasta.gz
612067.fasta.gz
363394.fasta.gz
240445.fasta.gz
389446.fasta.gz
239109.fasta.gz
386518.fasta.gz
699025.fasta.gz
115288.fasta.gz
56538.fasta.gz
15081.fasta.gz
203423.fasta.gz
557711.fasta.gz
610022.fasta.gz
581130.fasta.gz
402286.fasta.gz
208086.fasta.gz
232809.fasta.gz
259669.fasta.gz
159005.fasta.gz
296153.fasta.gz
698436.fasta.gz
313911.fasta.gz
248450.fasta.gz
215736.fasta.gz
682713.fasta.gz
286288.fasta.gz
669740.fasta.gz
283475.fasta.gz
268960.fasta.gz
532773.fasta.gz
12563.fasta.gz
317424.fasta.gz
103013.fasta.gz
182557.fasta.gz
303700.fasta.gz
97939.fasta.gz
312208.fasta.gz
399204.fasta.gz
265542.fasta.gz
153658.fasta.gz
19887.fasta.gz
440203.fasta.gz
131476.fasta.gz
239339.fasta.gz
466053.fasta.gz
275003.fasta.gz
488431.fasta.gz
180477.fasta.gz
386435.fasta.gz
252907.fasta.gz
96029.fasta.gz
348178.fasta.gz
28515.fasta.gz
215367.fasta.gz
465298.fasta.gz
260219.fasta.gz
630131.fasta.gz
695299.fasta.gz
283428.fasta.gz
43430.fasta.gz
400345.fasta.gz
280848.fasta.gz
247431.fasta.gz
630843.fasta.gz
368864.fasta.gz
479699.fasta.gz
380421.fasta.gz
418683.fasta.gz
418086.fasta.gz
379116.fasta.gz
27926.fasta.gz
404205.fasta.gz
446821.fasta.gz
669902.fasta.gz
230572.fasta.gz
436660.fasta.gz
370213.fasta.gz
405319.fasta.gz
231066.fasta.gz
336148.fasta.gz
653449.fasta.gz
661611.fasta.gz
242905.fasta.gz
238819.fasta.gz
238314.fasta.gz
319521.fasta.gz
526427.fasta.gz
606515.fasta.gz
86546.fasta.gz
202927.fasta.gz
246432.fasta.gz
100415.fasta.gz
369469.fasta.gz
602546.fasta.gz
466283.fasta.gz
120857.fasta.gz
241249.fasta.gz
347641.fasta.gz
630139.fasta.gz
27651.fasta.gz
101781.fasta.gz
13662.fasta.gz
466576.fasta.gz
626328.fasta.gz
224482.fasta.gz
648564.fasta.gz
54476.fasta.gz
165649.fasta.gz
388492.fasta.gz
579615.fasta.gz
278367.fasta.gz
113604.fasta.gz
188372.fasta.gz
666799.fasta.gz
221841.fasta.gz
282508.fasta.gz
250251.fasta.gz
598202.fasta.gz
285433.fasta.gz
278647.fasta.gz
162956.fasta.gz
283978.fasta.gz
276452.fasta.gz
648105.fasta.gz
493495.fasta.gz
673083.fasta.gz
15422.fasta.gz
601114.fasta.gz
481693.fasta.gz
195247.fasta.gz
44608.fasta.gz
372820.fasta.gz
262479.fasta.gz
426204.fasta.gz
699526.fasta.gz
255560.fasta.gz
157617.fasta.gz
665413.fasta.gz
566758.fasta.gz
25529.fasta.gz
166160.fasta.gz
108378.fasta.gz
248890.fasta.gz
459072.fasta.gz
629793.fasta.gz
313052.fasta.gz
632636.fasta.gz
55999.fasta.gz
272483.fasta.gz
156993.fasta.gz
385595.fasta.gz
288903.fasta.gz
360065.fasta.gz
432669.fasta.gz
206006.fasta.gz
382441.fasta.gz
467835.fasta.gz
413024.fasta.gz
352518.fasta.gz
210177.fasta.gz
17888.fasta.gz
374213.fasta.gz
268430.fasta.gz
268283.fasta.gz
616417.fasta.gz
646596.fasta.gz
639173.fasta.gz
111031.fasta.gz
278393.fasta.gz
483479.fasta.gz
300690.fasta.gz
221097.fasta.gz
314838.fasta.gz
130335.fasta.gz
28842.fasta.gz
345997.fasta.gz
320107.fasta.gz
303499.fasta.gz
57929.fasta.gz
85921.fasta.gz
682935.fasta.gz
311855.fasta.gz
622466.fasta.gz
320318.fasta.gz
112677.fasta.gz
56258.fasta.gz
666146.fasta.gz
314337.fasta.gz
232858.fasta.gz
227951.fasta.gz
676721.fasta.gz
399936.fasta.gz
330381.fasta.gz
12654.fasta.gz
401781.fasta.gz
356893.fasta.gz
310429.fasta.gz
449888.fasta.gz
385870.fasta.gz
192889.fasta.gz
57651.fasta.gz
112854.fasta.gz
20985.fasta.gz
41906.fasta.gz
264663.fasta.gz
51124.fasta.gz
631781.fasta.gz
311381.fasta.gz
627604.fasta.gz
102649.fasta.gz
102205.fasta.gz
380236.fasta.gz
405132.fasta.gz
122554.fasta.gz
532881.fasta.gz
461414.fasta.gz
526388.fasta.gz
115243.fasta.gz
272141.fasta.gz
573106.fasta.gz
603633.fasta.gz
238971.fasta.gz
272110.fasta.gz
123409.fasta.gz
249593.fasta.gz
55705.fasta.gz
129550.fasta.gz
17700.fasta.gz
566750.fasta.gz
270533.fasta.gz
352792.fasta.gz
646297.fasta.gz
182164.fasta.gz
673172.fasta.gz
674961.fasta.gz
191701.fasta.gz
265057.fasta.gz
570066.fasta.gz
390862.fasta.gz
397084.fasta.gz
373769.fasta.gz
599869.fasta.gz
290384.fasta.gz
85391.fasta.gz
645782.fasta.gz
122823.fasta.gz
687304.fasta.gz
684238.fasta.gz
379397.fasta.gz
557758.fasta.gz
198003.fasta.gz
116755.fasta.gz
53457.fasta.gz
224585.fasta.gz
261352.fasta.gz
224972.fasta.gz
666943.fasta.gz
473275.fasta.gz
225450.fasta.gz
597087.fasta.gz
447439.fasta.gz
404629.fasta.gz
313973.fasta.gz
325495.fasta.gz
478309.fasta.gz
48939.fasta.gz
288501.fasta.gz
12423.fasta.gz
446926.fasta.gz
308037.fasta.gz
391515.fasta.gz
361926.fasta.gz
122243.fasta.gz
180080.fasta.gz
653360.fasta.gz
607890.fasta.gz
102138.fasta.gz
204091.fasta.gz
181017.fasta.gz
276372.fasta.gz
680417.fasta.gz
108539.fasta.gz
575064.fasta.gz
666418.fasta.gz
205085.fasta.gz
339666.fasta.gz
47130.fasta.gz
672127.fasta.gz
401100.fasta.gz
130333.fasta.gz
85497.fasta.gz
382198.fasta.gz
343935.fasta.gz
99571.fasta.gz
238438.fasta.gz
633095.fasta.gz
269773.fasta.gz
209518.fasta.gz
183296.fasta.gz
625847.fasta.gz
352406.fasta.gz
334323.fasta.gz
594013.fasta.gz
677591.fasta.gz
17694.fasta.gz
652003.fasta.gz
272992.fasta.gz
354712.fasta.gz
479729.fasta.gz
344035.fasta.gz
455688.fasta.gz
218597.fasta.gz
488157.fasta.gz
689360.fasta.gz
112484.fasta.gz
51734.fasta.gz
168373.fasta.gz
48442.fasta.gz
314921.fasta.gz
248004.fasta.gz
561366.fasta.gz
96835.fasta.gz
434098.fasta.gz
24564.fasta.gz
394271.fasta.gz
286277.fasta.gz
642653.fasta.gz
276157.fasta.gz
50918.fasta.gz
11944.fasta.gz
678950.fasta.gz
608669.fasta.gz
247361.fasta.gz
391681.fasta.gz
93998.fasta.gz
329898.fasta.gz
18772.fasta.gz
681051.fasta.gz
411412.fasta.gz
411673.fasta.gz
388207.fasta.gz
650752.fasta.gz
295698.fasta.gz
693061.fasta.gz
258578.fasta.gz
266286.fasta.gz
401026.fasta.gz
444797.fasta.gz
90950.fasta.gz
42224.fasta.gz
468889.fasta.gz
303641.fasta.gz
108280.fasta.gz
169561.fasta.gz
290675.fasta.gz
117137.fasta.gz
317434.fasta.gz
87039.fasta.gz
120782.fasta.gz
617529.fasta.gz
602428.fasta.gz
181929.fasta.gz
420153.fasta.gz
196297.fasta.gz
224831.fasta.gz
656780.fasta.gz
103541.fasta.gz
195632.fasta.gz
599896.fasta.gz
284172.fasta.gz
305269.fasta.gz
383697.fasta.gz
334302.fasta.gz
660861.fasta.gz
388608.fasta.gz
443286.fasta.gz
207680.fasta.gz
525581.fasta.gz
688062.fasta.gz
605022.fasta.gz
157907.fasta.gz
136123.fasta.gz
299615.fasta.gz
618728.fasta.gz
153301.fasta.gz
647303.fasta.gz
404866.fasta.gz
563422.fasta.gz
646916.fasta.gz
351069.fasta.gz
203446.fasta.gz
329915.fasta.gz
269963.fasta.gz
108782.fasta.gz
22753.fasta.gz
196069.fasta.gz
683296.fasta.gz
163282.fasta.gz
242311.fasta.gz
379853.fasta.gz
119645.fasta.gz
217117.fasta.gz
635889.fasta.gz
99150.fasta.gz
20700.fasta.gz
195144.fasta.gz
698916.fasta.gz
467171.fasta.gz
280940.fasta.gz
682871.fasta.gz
579617.fasta.gz
210524.fasta.gz
269814.fasta.gz
489827.fasta.gz
207925.fasta.gz
466616.fasta.gz
286650.fasta.gz
380092.fasta.gz
262833.fasta.gz
169589.fasta.gz
694944.fasta.gz
311968.fasta.gz
167789.fasta.gz
197438.fasta.gz
106467.fasta.gz
698160.fasta.gz
16644.fasta.gz
278789.fasta.gz
23244.fasta.gz
310820.fasta.gz
381215.fasta.gz
293794.fasta.gz
696897.fasta.gz
27313.fasta.gz
121174.fasta.gz
190852.fasta.gz
219181.fasta.gz
602393.fasta.gz
389674.fasta.gz
166259.fasta.gz
99619.fasta.gz
542847.fasta.gz
263094.fasta.gz
390482.fasta.gz
181836.fasta.gz
379380.fasta.gz
247848.fasta.gz
192329.fasta.gz
645505.fasta.gz
230171.fasta.gz
237557.fasta.gz
262297.fasta.gz
397754.fasta.gz
700036.fasta.gz
664889.fasta.gz
163810.fasta.gz
300199.fasta.gz
274172.fasta.gz
273184.fasta.gz
164507.fasta.gz
383430.fasta.gz
467451.fasta.gz
269830.fasta.gz
698125.fasta.gz
361958.fasta.gz
404904.fasta.gz
387582.fasta.gz
115234.fasta.gz
430801.fasta.gz
432637.fasta.gz
363460.fasta.gz
335798.fasta.gz
159326.fasta.gz
657960.fasta.gz
47135.fasta.gz
235998.fasta.gz
231755.fasta.gz
347073.fasta.gz
299818.fasta.gz
626056.fasta.gz
615605.fasta.gz
312731.fasta.gz
494499.fasta.gz
363740.fasta.gz
648329.fasta.gz
96039.fasta.gz
345804.fasta.gz
698289.fasta.gz
273794.fasta.gz
221364.fasta.gz
627202.fasta.gz
113603.fasta.gz
283066.fasta.gz
590481.fasta.gz
269230.fasta.gz
239977.fasta.gz
660985.fasta.gz
202351.fasta.gz
678633.fasta.gz
313109.fasta.gz
48563.fasta.gz
304760.fasta.gz
127275.fasta.gz
427543.fasta.gz
22825.fasta.gz
378695.fasta.gz
479410.fasta.gz
683315.fasta.gz
51094.fasta.gz
101656.fasta.gz
527635.fasta.gz
282330.fasta.gz
102668.fasta.gz
473563.fasta.gz
46206.fasta.gz
639233.fasta.gz
352883.fasta.gz
330768.fasta.gz
675967.fasta.gz
303962.fasta.gz
214636.fasta.gz
464997.fasta.gz
347232.fasta.gz
557694.fasta.gz
108908.fasta.gz
411398.fasta.gz
110685.fasta.gz
286246.fasta.gz
27352.fasta.gz
286018.fasta.gz
161651.fasta.gz
56975.fasta.gz
83582.fasta.gz
655828.fasta.gz
99393.fasta.gz
650157.fasta.gz
557613.fasta.gz
627655.fasta.gz
168145.fasta.gz
83148.fasta.gz
405547.fasta.gz
182279.fasta.gz
42278.fasta.gz
163476.fasta.gz
659920.fasta.gz
371958.fasta.gz
391186.fasta.gz
57446.fasta.gz
401842.fasta.gz
472800.fasta.gz
49805.fasta.gz
133244.fasta.gz
662537.fasta.gz
162076.fasta.gz
261534.fasta.gz
698689.fasta.gz
42159.fasta.gz
671391.fasta.gz
391652.fasta.gz
100962.fasta.gz
695535.fasta.gz
514080.fasta.gz
189477.fasta.gz
102417.fasta.gz
245204.fasta.gz
249020.fasta.gz
90706.fasta.gz
242123.fasta.gz
480063.fasta.gz
54936.fasta.gz
452728.fasta.gz
51872.fasta.gz
247710.fasta.gz
233037.fasta.gz
123540.fasta.gz
452859.fasta.gz
688803.fasta.gz
411371.fasta.gz
308780.fasta.gz
252836.fasta.gz
602363.fasta.gz
114110.fasta.gz
265664.fasta.gz
157776.fasta.gz
358845.fasta.gz
220735.fasta.gz
437025.fasta.gz
239853.fasta.gz
20974.fasta.gz
99975.fasta.gz
15052.fasta.gz
189511.fasta.gz
196439.fasta.gz
28552.fasta.gz
245849.fasta.gz
83251.fasta.gz
260329.fasta.gz
280605.fasta.gz
466270.fasta.gz
248756.fasta.gz
285598.fasta.gz
101333.fasta.gz
27461.fasta.gz
366490.fasta.gz
208583.fasta.gz
240871.fasta.gz
647591.fasta.gz
527069.fasta.gz
380125.fasta.gz
152343.fasta.gz
483029.fasta.gz
473326.fasta.gz
181297.fasta.gz
103703.fasta.gz
677964.fasta.gz
198939.fasta.gz
695566.fasta.gz
617290.fasta.gz
477088.fasta.gz
321185.fasta.gz
227556.fasta.gz
470225.fasta.gz
537869.fasta.gz
670059.fasta.gz
652317.fasta.gz
233263.fasta.gz
672074.fasta.gz
285383.fasta.gz
207780.fasta.gz
82579.fasta.gz
468614.fasta.gz
166294.fasta.gz
441663.fasta.gz
652714.fasta.gz
96671.fasta.gz
480406.fasta.gz
640690.fasta.gz
354885.fasta.gz
678242.fasta.gz
179536.fasta.gz
488693.fasta.gz
42405.fasta.gz
534450.fasta.gz
84215.fasta.gz
372068.fasta.gz
252886.fasta.gz
191835.fasta.gz
688920.fasta.gz
191864.fasta.gz
665341.fasta.gz
466640.fasta.gz
444851.fasta.gz
404456.fasta.gz
332319.fasta.gz
386982.fasta.gz
689207.fasta.gz
635316.fasta.gz
100812.fasta.gz
465727.fasta.gz
355058.fasta.gz
387410.fasta.gz
99634.fasta.gz
404668.fasta.gz
441008.fasta.gz
372824.fasta.gz
118447.fasta.gz
348816.fasta.gz
368288.fasta.gz
160851.fasta.gz
371265.fasta.gz
678777.fasta.gz
48090.fasta.gz
208257.fasta.gz
106414.fasta.gz
279766.fasta.gz
137201.fasta.gz
41795.fasta.gz
236909.fasta.gz
253143.fasta.gz
101659.fasta.gz
557587.fasta.gz
348882.fasta.gz
664338.fasta.gz
163744.fasta.gz
271789.fasta.gz
105250.fasta.gz
609433.fasta.gz
640686.fasta.gz
339570.fasta.gz
527573.fasta.gz
204610.fasta.gz
119554.fasta.gz
320004.fasta.gz
232130.fasta.gz
180756.fasta.gz
641447.fasta.gz
181843.fasta.gz
395402.fasta.gz
624064.fasta.gz
53338.fasta.gz
383290.fasta.gz
13492.fasta.gz
98019.fasta.gz
398551.fasta.gz
299534.fasta.gz
181120.fasta.gz
619740.fasta.gz
467295.fasta.gz
49920.fasta.gz
391174.fasta.gz
406176.fasta.gz
357391.fasta.gz
613742.fasta.gz
192114.fasta.gz
324517.fasta.gz
48083.fasta.gz
201719.fasta.gz
392757.fasta.gz
648568.fasta.gz
664665.fasta.gz
23093.fasta.gz
568140.fasta.gz
144773.fasta.gz
50220.fasta.gz
44255.fasta.gz
53654.fasta.gz
216276.fasta.gz
683231.fasta.gz
52656.fasta.gz
346910.fasta.gz
487571.fasta.gz
526891.fasta.gz
612044.fasta.gz
16819.fasta.gz
667936.fasta.gz
473093.fasta.gz
356827.fasta.gz
55246.fasta.gz
363069.fasta.gz
665052.fasta.gz
367676.fasta.gz
267256.fasta.gz
263720.fasta.gz
289467.fasta.gz
159806.fasta.gz
104566.fasta.gz
181118.fasta.gz
215007.fasta.gz
89202.fasta.gz
152870.fasta.gz
469286.fasta.gz
46014.fasta.gz
221713.fasta.gz
243500.fasta.gz
470222.fasta.gz
350005.fasta.gz
469517.fasta.gz
163256.fasta.gz
108069.fasta.gz
422584.fasta.gz
349182.fasta.gz
362713.fasta.gz
98324.fasta.gz
262488.fasta.gz
659639.fasta.gz
472675.fasta.gz
263048.fasta.gz
168808.fasta.gz
683433.fasta.gz
616889.fasta.gz
620724.fasta.gz
390124.fasta.gz
606990.fasta.gz
609244.fasta.gz
599666.fasta.gz
527165.fasta.gz
655414.fasta.gz
675528.fasta.gz
245618.fasta.gz
238707.fasta.gz
261787.fasta.gz
396671.fasta.gz
191656.fasta.gz
191107.fasta.gz
159117.fasta.gz
527230.fasta.gz
225157.fasta.gz
660567.fasta.gz
269998.fasta.gz
167583.fasta.gz
164697.fasta.gz
106650.fasta.gz
148328.fasta.gz
55884.fasta.gz
180340.fasta.gz
28843.fasta.gz
335432.fasta.gz
366493.fasta.gz
375078.fasta.gz
269296.fasta.gz
442150.fasta.gz
397809.fasta.gz
439585.fasta.gz
241406.fasta.gz
115901.fasta.gz
274947.fasta.gz
44049.fasta.gz
152747.fasta.gz
379996.fasta.gz
681695.fasta.gz
118461.fasta.gz
593940.fasta.gz
577366.fasta.gz
349322.fasta.gz
436633.fasta.gz
168608.fasta.gz
160049.fasta.gz
206432.fasta.gz
375697.fasta.gz
195003.fasta.gz
246965.fasta.gz
405528.fasta.gz
345971.fasta.gz
17597.fasta.gz
136051.fasta.gz
326697.fasta.gz
267363.fasta.gz
435780.fasta.gz
181246.fasta.gz
325802.fasta.gz
276973.fasta.gz
221290.fasta.gz
164687.fasta.gz
369721.fasta.gz
130987.fasta.gz
161139.fasta.gz
48935.fasta.gz
25048.fasta.gz
396794.fasta.gz
94182.fasta.gz
197059.fasta.gz
522111.fasta.gz
127387.fasta.gz
107710.fasta.gz
277968.fasta.gz
232264.fasta.gz
489563.fasta.gz
223567.fasta.gz
352432.fasta.gz
181794.fasta.gz
286879.fasta.gz
374633.fasta.gz
119409.fasta.gz
294133.fasta.gz
208910.fasta.gz
24982.fasta.gz
403965.fasta.gz
451610.fasta.gz
265970.fasta.gz
279330.fasta.gz
168287.fasta.gz
320081.fasta.gz
618754.fasta.gz
650791.fasta.gz
270457.fasta.gz
16113.fasta.gz
384790.fasta.gz
349506.fasta.gz
346031.fasta.gz
202242.fasta.gz
601095.fasta.gz
595323.fasta.gz
683517.fasta.gz
449053.fasta.gz
479669.fasta.gz
607050.fasta.gz
570560.fasta.gz
101445.fasta.gz
25218.fasta.gz
246518.fasta.gz
280207.fasta.gz
352471.fasta.gz
291278.fasta.gz
249144.fasta.gz
384805.fasta.gz
201872.fasta.gz
290901.fasta.gz
388839.fasta.gz
603257.fasta.gz
373455.fasta.gz
119978.fasta.gz
207855.fasta.gz
301080.fasta.gz
19355.fasta.gz
277238.fasta.gz
258250.fasta.gz
115277.fasta.gz
608727.fasta.gz
617507.fasta.gz
191269.fasta.gz
123513.fasta.gz
380191.fasta.gz
233194.fasta.gz
595679.fasta.gz
420702.fasta.gz
222694.fasta.gz
103847.fasta.gz
90851.fasta.gz
266096.fasta.gz
468085.fasta.gz
156599.fasta.gz
384466.fasta.gz
101644.fasta.gz
27674.fasta.gz
534219.fasta.gz
368101.fasta.gz
191926.fasta.gz
448352.fasta.gz
385559.fasta.gz
194854.fasta.gz
130973.fasta.gz
102639.fasta.gz
487934.fasta.gz
652233.fasta.gz
419978.fasta.gz
441338.fasta.gz
45520.fasta.gz
254907.fasta.gz
286268.fasta.gz
446789.fasta.gz
647690.fasta.gz
114275.fasta.gz
382978.fasta.gz
136230.fasta.gz
99237.fasta.gz
46240.fasta.gz
347588.fasta.gz
207525.fasta.gz
685632.fasta.gz
275799.fasta.gz
227094.fasta.gz
189031.fasta.gz
466761.fasta.gz
25427.fasta.gz
208361.fasta.gz
673574.fasta.gz
591844.fasta.gz
159813.fasta.gz
467808.fasta.gz
84367.fasta.gz
342825.fasta.gz
139179.fasta.gz
313611.fasta.gz
164552.fasta.gz
262496.fasta.gz
96782.fasta.gz
52347.fasta.gz
263118.fasta.gz
98374.fasta.gz
363235.fasta.gz
678964.fasta.gz
266397.fasta.gz
354945.fasta.gz
634214.fasta.gz
106613.fasta.gz
449299.fasta.gz
373879.fasta.gz
261739.fasta.gz
256080.fasta.gz
447865.fasta.gz
247663.fasta.gz
165404.fasta.gz
434404.fasta.gz
288250.fasta.gz
43864.fasta.gz
161704.fasta.gz
257338.fasta.gz
647903.fasta.gz
119105.fasta.gz
201537.fasta.gz
597483.fasta.gz
119924.fasta.gz
270056.fasta.gz
138501.fasta.gz
575507.fasta.gz
268364.fasta.gz
680146.fasta.gz
602743.fasta.gz
198941.fasta.gz
570013.fasta.gz
158051.fasta.gz
224625.fasta.gz
648160.fasta.gz
387101.fasta.gz
103579.fasta.gz
352921.fasta.gz
697396.fasta.gz
602392.fasta.gz
165380.fasta.gz
113579.fasta.gz
366778.fasta.gz
672340.fasta.gz
468682.fasta.gz
384619.fasta.gz
361086.fasta.gz
591203.fasta.gz
304609.fasta.gz
119829.fasta.gz
694231.fasta.gz
346915.fasta.gz
382981.fasta.gz
608400.fasta.gz
686251.fasta.gz
188970.fasta.gz
355188.fasta.gz
295103.fasta.gz
607772.fasta.gz
245900.fasta.gz
266273.fasta.gz
171485.fasta.gz
444824.fasta.gz
623496.fasta.gz
453224.fasta.gz
349581.fasta.gz
190310.fasta.gz
126237.fasta.gz
55808.fasta.gz
125020.fasta.gz
287371.fasta.gz
190778.fasta.gz
258286.fasta.gz
418212.fasta.gz
254264.fasta.gz
494507.fasta.gz
309977.fasta.gz
293066.fasta.gz
278195.fasta.gz
56880.fasta.gz
469729.fasta.gz
112753.fasta.gz
637254.fasta.gz
99228.fasta.gz
195536.fasta.gz
656985.fasta.gz
236478.fasta.gz
383132.fasta.gz
594909.fasta.gz
245778.fasta.gz
666500.fasta.gz
303964.fasta.gz
240537.fasta.gz
240040.fasta.gz
447919.fasta.gz
278233.fasta.gz
656929.fasta.gz
359517.fasta.gz
156937.fasta.gz
674559.fasta.gz
444332.fasta.gz
279574.fasta.gz
139883.fasta.gz
285774.fasta.gz
223785.fasta.gz
162334.fasta.gz
343774.fasta.gz
207717.fasta.gz
137390.fasta.gz
306850.fasta.gz
466726.fasta.gz
123376.fasta.gz
665297.fasta.gz
282187.fasta.gz
278159.fasta.gz
86303.fasta.gz
335881.fasta.gz
445477.fasta.gz
527564.fasta.gz
158584.fasta.gz
254455.fasta.gz
484575.fasta.gz
669389.fasta.gz
262843.fasta.gz
142013.fasta.gz
111088.fasta.gz
404859.fasta.gz
42728.fasta.gz
237260.fasta.gz
305851.fasta.gz
319631.fasta.gz
602285.fasta.gz
126860.fasta.gz
105831.fasta.gz
699155.fasta.gz
406100.fasta.gz
657225.fasta.gz
629765.fasta.gz
475780.fasta.gz
106166.fasta.gz
473656.fasta.gz
675942.fasta.gz
652298.fasta.gz
385779.fasta.gz
112100.fasta.gz
273517.fasta.gz
196282.fasta.gz
316530.fasta.gz
216020.fasta.gz
226189.fasta.gz
311192.fasta.gz
681512.fasta.gz
277209.fasta.gz
253759.fasta.gz
217776.fasta.gz
160836.fasta.gz
122929.fasta.gz
43678.fasta.gz
166078.fasta.gz
288935.fasta.gz
403784.fasta.gz
311163.fasta.gz
621039.fasta.gz
240933.fasta.gz
691122.fasta.gz
399195.fasta.gz
353889.fasta.gz
595215.fasta.gz
560818.fasta.gz
387166.fasta.gz
598092.fasta.gz
13117.fasta.gz
168817.fasta.gz
44704.fasta.gz
421522.fasta.gz
447937.fasta.gz
113187.fasta.gz
52781.fasta.gz
629964.fasta.gz
253416.fasta.gz
272783.fasta.gz
418134.fasta.gz
605172.fasta.gz
108237.fasta.gz
452775.fasta.gz
107358.fasta.gz
192516.fasta.gz
273231.fasta.gz
325719.fasta.gz
396121.fasta.gz
153657.fasta.gz
667182.fasta.gz
285981.fasta.gz
160062.fasta.gz
198290.fasta.gz
326400.fasta.gz
244204.fasta.gz
107235.fasta.gz
49262.fasta.gz
440483.fasta.gz
152953.fasta.gz
122017.fasta.gz
202714.fasta.gz
402046.fasta.gz
660074.fasta.gz
526858.fasta.gz
397284.fasta.gz
27257.fasta.gz
399049.fasta.gz
303708.fasta.gz
658491.fasta.gz
293628.fasta.gz
42333.fasta.gz
376017.fasta.gz
684550.fasta.gz
374355.fasta.gz
397572.fasta.gz
400787.fasta.gz
271516.fasta.gz
271928.fasta.gz
222742.fasta.gz
479355.fasta.gz
627550.fasta.gz
378874.fasta.gz
574980.fasta.gz
356761.fasta.gz
346624.fasta.gz
84839.fasta.gz
16175.fasta.gz
192539.fasta.gz
625965.fasta.gz
245362.fasta.gz
101797.fasta.gz
215604.fasta.gz
298640.fasta.gz
181342.fasta.gz
85007.fasta.gz
650536.fasta.gz
232251.fasta.gz
469415.fasta.gz
152181.fasta.gz
367689.fasta.gz
621546.fasta.gz
45291.fasta.gz
87957.fasta.gz
539657.fasta.gz
86582.fasta.gz
150688.fasta.gz
300825.fasta.gz
291223.fasta.gz
44549.fasta.gz
244917.fasta.gz
264564.fasta.gz
205725.fasta.gz
673752.fasta.gz
629939.fasta.gz
275934.fasta.gz
259308.fasta.gz
295548.fasta.gz
396878.fasta.gz
275529.fasta.gz
699769.fasta.gz
579358.fasta.gz
686531.fasta.gz
86434.fasta.gz
388474.fasta.gz
295463.fasta.gz
635234.fasta.gz
271968.fasta.gz
527541.fasta.gz
445547.fasta.gz
28712.fasta.gz
115162.fasta.gz
44273.fasta.gz
182016.fasta.gz
293367.fasta.gz
181489.fasta.gz
622359.fasta.gz
210453.fasta.gz
126686.fasta.gz
113857.fasta.gz
114151.fasta.gz
151871.fasta.gz
100742.fasta.gz
402379.fasta.gz
626738.fasta.gz
269744.fasta.gz
682261.fasta.gz
489805.fasta.gz
581082.fasta.gz
498245.fasta.gz
570204.fasta.gz
679602.fasta.gz
263822.fasta.gz
346718.fasta.gz
397290.fasta.gz
253940.fasta.gz
132400.fasta.gz
307671.fasta.gz
262185.fasta.gz
340033.fasta.gz
666969.fasta.gz
123442.fasta.gz
83207.fasta.gz
467872.fasta.gz
404951.fasta.gz
248637.fasta.gz
691331.fasta.gz
667752.fasta.gz
673158.fasta.gz
431414.fasta.gz
382980.fasta.gz
270728.fasta.gz
699268.fasta.gz
339779.fasta.gz
98679.fasta.gz
527657.fasta.gz
349059.fasta.gz
656645.fasta.gz
106537.fasta.gz
562493.fasta.gz
317770.fasta.gz
17270.fasta.gz
446985.fasta.gz
605224.fasta.gz
655536.fasta.gz
679895.fasta.gz
248458.fasta.gz
152625.fasta.gz
119271.fasta.gz
189011.fasta.gz
179579.fasta.gz
189731.fasta.gz
342867.fasta.gz
98694.fasta.gz
130269.fasta.gz
623985.fasta.gz
270447.fasta.gz
404070.fasta.gz
270243.fasta.gz
475597.fasta.gz
399781.fasta.gz
601990.fasta.gz
247076.fasta.gz
369186.fasta.gz
494534.fasta.gz
402773.fasta.gz
172924.fasta.gz
348493.fasta.gz
374388.fasta.gz
352741.fasta.gz
95037.fasta.gz
102683.fasta.gz
263272.fasta.gz
652828.fasta.gz
164151.fasta.gz
15698.fasta.gz
452283.fasta.gz
199218.fasta.gz
112660.fasta.gz
24751.fasta.gz
650831.fasta.gz
265179.fasta.gz
451363.fasta.gz
85822.fasta.gz
412252.fasta.gz
661127.fasta.gz
50463.fasta.gz
647932.fasta.gz
699095.fasta.gz
26024.fasta.gz
472114.fasta.gz
470865.fasta.gz
51439.fasta.gz
497222.fasta.gz
157855.fasta.gz
159493.fasta.gz
416643.fasta.gz
663634.fasta.gz
280750.fasta.gz
197786.fasta.gz
270398.fasta.gz
699380.fasta.gz
110137.fasta.gz
395159.fasta.gz
677695.fasta.gz
232254.fasta.gz
607434.fasta.gz
51463.fasta.gz
448495.fasta.gz
82668.fasta.gz
182580.fasta.gz
671426.fasta.gz
137348.fasta.gz
266551.fasta.gz
416076.fasta.gz
106078.fasta.gz
209091.fasta.gz
308502.fasta.gz
357267.fasta.gz
113854.fasta.gz
331405.fasta.gz
97709.fasta.gz
258082.fasta.gz
384762.fasta.gz
121673.fasta.gz
225705.fasta.gz
95794.fasta.gz
339772.fasta.gz
47679.fasta.gz
160801.fasta.gz
179297.fasta.gz
361208.fasta.gz
476026.fasta.gz
209540.fasta.gz
183050.fasta.gz
289003.fasta.gz
306813.fasta.gz
399046.fasta.gz
626191.fasta.gz
196928.fasta.gz
291306.fasta.gz
363278.fasta.gz
561434.fasta.gz
288309.fasta.gz
659975.fasta.gz
196036.fasta.gz
266335.fasta.gz
141705.fasta.gz
109425.fasta.gz
622702.fasta.gz
152568.fasta.gz
557740.fasta.gz
100483.fasta.gz
272157.fasta.gz
339879.fasta.gz
49840.fasta.gz
269154.fasta.gz
380209.fasta.gz
385975.fasta.gz
357714.fasta.gz
405589.fasta.gz
385807.fasta.gz
447996.fasta.gz
84010.fasta.gz
160035.fasta.gz
268704.fasta.gz
288127.fasta.gz
352123.fasta.gz
671364.fasta.gz
125045.fasta.gz
690334.fasta.gz
696216.fasta.gz
158491.fasta.gz
106821.fasta.gz
94021.fasta.gz
559680.fasta.gz
402573.fasta.gz
163138.fasta.gz
301762.fasta.gz
526628.fasta.gz
468027.fasta.gz
468972.fasta.gz
681047.fasta.gz
347370.fasta.gz
231839.fasta.gz
218561.fasta.gz
653151.fasta.gz
237111.fasta.gz
45963.fasta.gz
100802.fasta.gz
366101.fasta.gz
283952.fasta.gz
271504.fasta.gz
162703.fasta.gz
617400.fasta.gz
602939.fasta.gz
304901.fasta.gz
377466.fasta.gz
672968.fasta.gz
110316.fasta.gz
403835.fasta.gz
364551.fasta.gz
153645.fasta.gz
261279.fasta.gz
362198.fasta.gz
125463.fasta.gz
275142.fasta.gz
609417.fasta.gz
414795.fasta.gz
616062.fasta.gz
360577.fasta.gz
89075.fasta.gz
600578.fasta.gz
650366.fasta.gz
111125.fasta.gz
127950.fasta.gz
43721.fasta.gz
591993.fasta.gz
136204.fasta.gz
693155.fasta.gz
227260.fasta.gz
644638.fasta.gz
404211.fasta.gz
210046.fasta.gz
116592.fasta.gz
488485.fasta.gz
285411.fasta.gz
687116.fasta.gz
631370.fasta.gz
233471.fasta.gz
228007.fasta.gz
242115.fasta.gz
439446.fasta.gz
656735.fasta.gz
387802.fasta.gz
316311.fasta.gz
57580.fasta.gz
488495.fasta.gz
42350.fasta.gz
434138.fasta.gz
628919.fasta.gz
271033.fasta.gz
310200.fasta.gz
284764.fasta.gz
271881.fasta.gz
561587.fasta.gz
121521.fasta.gz
336067.fasta.gz
645983.fasta.gz
99925.fasta.gz
647265.fasta.gz
330771.fasta.gz
125312.fasta.gz
431353.fasta.gz
658167.fasta.gz
83935.fasta.gz
83366.fasta.gz
522056.fasta.gz
285638.fasta.gz
424354.fasta.gz
301201.fasta.gz
168858.fasta.gz
277652.fasta.gz
20030.fasta.gz
359445.fasta.gz
115255.fasta.gz
121715.fasta.gz
331799.fasta.gz
370045.fasta.gz
480480.fasta.gz
219679.fasta.gz
162638.fasta.gz
661260.fasta.gz
599145.fasta.gz
299629.fasta.gz
100196.fasta.gz
271244.fasta.gz
194247.fasta.gz
679083.fasta.gz
387107.fasta.gz
673585.fasta.gz
201441.fasta.gz
162520.fasta.gz
626211.fasta.gz
85597.fasta.gz
348839.fasta.gz
347101.fasta.gz
607227.fasta.gz
191325.fasta.gz
152660.fasta.gz
168294.fasta.gz
182617.fasta.gz
597160.fasta.gz
398768.fasta.gz
361883.fasta.gz
352947.fasta.gz
383866.fasta.gz
291345.fasta.gz
237475.fasta.gz
190771.fasta.gz
123410.fasta.gz
144883.fasta.gz
314242.fasta.gz
199254.fasta.gz
305856.fasta.gz
225664.fasta.gz
221227.fasta.gz
388410.fasta.gz
333478.fasta.gz
18944.fasta.gz
264572.fasta.gz
129544.fasta.gz
372736.fasta.gz
693449.fasta.gz
445395.fasta.gz
639509.fasta.gz
248752.fasta.gz
352311.fasta.gz
361496.fasta.gz
97742.fasta.gz
208947.fasta.gz
225146.fasta.gz
644311.fasta.gz
223869.fasta.gz
208990.fasta.gz
662011.fasta.gz
191588.fasta.gz
50119.fasta.gz
661245.fasta.gz
324581.fasta.gz
393852.fasta.gz
97576.fasta.gz
231500.fasta.gz
647461.fasta.gz
165509.fasta.gz
127519.fasta.gz
341753.fasta.gz
166999.fasta.gz
651017.fasta.gz
316025.fasta.gz
377646.fasta.gz
627390.fasta.gz
244512.fasta.gz
581119.fasta.gz
101955.fasta.gz
480848.fasta.gz
272439.fasta.gz
118418.fasta.gz
554541.fasta.gz
264070.fasta.gz
650597.fasta.gz
319520.fasta.gz
224322.fasta.gz
158722.fasta.gz
287036.fasta.gz
378483.fasta.gz
632159.fasta.gz
649264.fasta.gz
289100.fasta.gz
314708.fasta.gz
677867.fasta.gz
117712.fasta.gz
448611.fasta.gz
113489.fasta.gz
532789.fasta.gz
343148.fasta.gz
651664.fasta.gz
448965.fasta.gz
170920.fasta.gz
214622.fasta.gz
574995.fasta.gz
113742.fasta.gz
166556.fasta.gz
220632.fasta.gz
275742.fasta.gz
446848.fasta.gz
368232.fasta.gz
608470.fasta.gz
257060.fasta.gz
244908.fasta.gz
207964.fasta.gz
673934.fasta.gz
390740.fasta.gz
473696.fasta.gz
575298.fasta.gz
257423.fasta.gz
190703.fasta.gz
44498.fasta.gz
368715.fasta.gz
346522.fasta.gz
315948.fasta.gz
159510.fasta.gz
300227.fasta.gz
397913.fasta.gz
432476.fasta.gz
169946.fasta.gz
447594.fasta.gz
685422.fasta.gz
84368.fasta.gz
225895.fasta.gz
292247.fasta.gz
581077.fasta.gz
397738.fasta.gz
612780.fasta.gz
448006.fasta.gz
347386.fasta.gz
447573.fasta.gz
203160.fasta.gz
394906.fasta.gz
262976.fasta.gz
527346.fasta.gz
28491.fasta.gz
448644.fasta.gz
285538.fasta.gz
221354.fasta.gz
374495.fasta.gz
23427.fasta.gz
346169.fasta.gz
406845.fasta.gz
208866.fasta.gz
633554.fasta.gz
252633.fasta.gz
380841.fasta.gz
394731.fasta.gz
353037.fasta.gz
683665.fasta.gz
195702.fasta.gz
94660.fasta.gz
271991.fasta.gz
263281.fasta.gz
106276.fasta.gz
49249.fasta.gz
446908.fasta.gz
472758.fasta.gz
242722.fasta.gz
426779.fasta.gz
600903.fasta.gz
45580.fasta.gz
666903.fasta.gz
667946.fasta.gz
276628.fasta.gz
469048.fasta.gz
317728.fasta.gz
594337.fasta.gz
85043.fasta.gz
208650.fasta.gz
28555.fasta.gz
280730.fasta.gz
304755.fasta.gz
698757.fasta.gz
229891.fasta.gz
274136.fasta.gz
45261.fasta.gz
276166.fasta.gz
369526.fasta.gz
626780.fasta.gz
674432.fasta.gz
43113.fasta.gz
279956.fasta.gz
108245.fasta.gz
257344.fasta.gz
57937.fasta.gz
152054.fasta.gz
390494.fasta.gz
371345.fasta.gz
362409.fasta.gz
698164.fasta.gz
289908.fasta.gz
215566.fasta.gz
259478.fasta.gz
54646.fasta.gz
230300.fasta.gz
594805.fasta.gz
157124.fasta.gz
277292.fasta.gz
276357.fasta.gz
661748.fasta.gz
101599.fasta.gz
288840.fasta.gz
353057.fasta.gz
268758.fasta.gz
196432.fasta.gz
101972.fasta.gz
207008.fasta.gz
265762.fasta.gz
447561.fasta.gz
429216.fasta.gz
50012.fasta.gz
52646.fasta.gz
473793.fasta.gz
370146.fasta.gz
659056.fasta.gz
475816.fasta.gz
664650.fasta.gz
599183.fasta.gz
606792.fasta.gz
168491.fasta.gz
666446.fasta.gz
167056.fasta.gz
180914.fasta.gz
267257.fasta.gz
95595.fasta.gz
371605.fasta.gz
115991.fasta.gz
197828.fasta.gz
264573.fasta.gz
45553.fasta.gz
44912.fasta.gz
300478.fasta.gz
114974.fasta.gz
476135.fasta.gz
223584.fasta.gz
388079.fasta.gz
214045.fasta.gz
595184.fasta.gz
597707.fasta.gz
311580.fasta.gz
440306.fasta.gz
392315.fasta.gz
425927.fasta.gz
23987.fasta.gz
248230.fasta.gz
55791.fasta.gz
403399.fasta.gz
157461.fasta.gz
325538.fasta.gz
472255.fasta.gz
237789.fasta.gz
453491.fasta.gz
658911.fasta.gz
169938.fasta.gz
667285.fasta.gz
238953.fasta.gz
337380.fasta.gz
650166.fasta.gz
663525.fasta.gz
275185.fasta.gz
635571.fasta.gz
673512.fasta.gz
248952.fasta.gz
50709.fasta.gz
96362.fasta.gz
409062.fasta.gz
619647.fasta.gz
484542.fasta.gz
87456.fasta.gz
250124.fasta.gz
394415.fasta.gz
315390.fasta.gz
289495.fasta.gz
233386.fasta.gz
170219.fasta.gz
614031.fasta.gz
247037.fasta.gz
109709.fasta.gz
699372.fasta.gz
667872.fasta.gz
268317.fasta.gz
693367.fasta.gz
100482.fasta.gz
698958.fasta.gz
130344.fasta.gz
257669.fasta.gz
222569.fasta.gz
14061.fasta.gz
283384.fasta.gz
271700.fasta.gz
309403.fasta.gz
387368.fasta.gz
314928.fasta.gz
265747.fasta.gz
401873.fasta.gz
601597.fasta.gz
268801.fasta.gz
359061.fasta.gz
282849.fasta.gz
132682.fasta.gz
334477.fasta.gz
163891.fasta.gz
389981.fasta.gz
45534.fasta.gz
281076.fasta.gz
534383.fasta.gz
98494.fasta.gz
655739.fasta.gz
88269.fasta.gz
659796.fasta.gz
277551.fasta.gz
346003.fasta.gz
255173.fasta.gz
120011.fasta.gz
206283.fasta.gz
87877.fasta.gz
141447.fasta.gz
628309.fasta.gz
219581.fasta.gz
85105.fasta.gz
21651.fasta.gz
487699.fasta.gz
476022.fasta.gz
99406.fasta.gz
404193.fasta.gz
132966.fasta.gz
219705.fasta.gz
122930.fasta.gz
115873.fasta.gz
649112.fasta.gz
347675.fasta.gz
192364.fasta.gz
664953.fasta.gz
220673.fasta.gz
375692.fasta.gz
666207.fasta.gz
669061.fasta.gz
159793.fasta.gz
363192.fasta.gz
388591.fasta.gz
388644.fasta.gz
473625.fasta.gz
110805.fasta.gz
644541.fasta.gz
683765.fasta.gz
527370.fasta.gz
311214.fasta.gz
216997.fasta.gz
282473.fasta.gz
402883.fasta.gz
142124.fasta.gz
144023.fasta.gz
343979.fasta.gz
15096.fasta.gz
486589.fasta.gz
288759.fasta.gz
95266.fasta.gz
594322.fasta.gz
192241.fasta.gz
300627.fasta.gz
657036.fasta.gz
420782.fasta.gz
244356.fasta.gz
525987.fasta.gz
27777.fasta.gz
645065.fasta.gz
272866.fasta.gz
16154.fasta.gz
665781.fasta.gz
639352.fasta.gz
88223.fasta.gz
544110.fasta.gz
670811.fasta.gz
216091.fasta.gz
201250.fasta.gz
294629.fasta.gz
21275.fasta.gz
695856.fasta.gz
96097.fasta.gz
240049.fasta.gz
347498.fasta.gz
695790.fasta.gz
166197.fasta.gz
669720.fasta.gz
487401.fasta.gz
625976.fasta.gz
95718.fasta.gz
390505.fasta.gz
166326.fasta.gz
11870.fasta.gz
349483.fasta.gz
324374.fasta.gz
266697.fasta.gz
532883.fasta.gz
651845.fasta.gz
405679.fasta.gz
316347.fasta.gz
402586.fasta.gz
116700.fasta.gz
606580.fasta.gz
387031.fasta.gz
28896.fasta.gz
693403.fasta.gz
139926.fasta.gz
277599.fasta.gz
201575.fasta.gz
356482.fasta.gz
280197.fasta.gz
698461.fasta.gz
401350.fasta.gz
121258.fasta.gz
23397.fasta.gz
153156.fasta.gz
277373.fasta.gz
115840.fasta.gz
666233.fasta.gz
282514.fasta.gz
27888.fasta.gz
388674.fasta.gz
119526.fasta.gz
618506.fasta.gz
241442.fasta.gz
371800.fasta.gz
418623.fasta.gz
386894.fasta.gz
516240.fasta.gz
160696.fasta.gz
268158.fasta.gz
243522.fasta.gz
46359.fasta.gz
478831.fasta.gz
677959.fasta.gz
268346.fasta.gz
301207.fasta.gz
525642.fasta.gz
240183.fasta.gz
659844.fasta.gz
94909.fasta.gz
446224.fasta.gz
114638.fasta.gz
48050.fasta.gz
641890.fasta.gz
594810.fasta.gz
364778.fasta.gz
473703.fasta.gz
434217.fasta.gz
276400.fasta.gz
27508.fasta.gz
338241.fasta.gz
294093.fasta.gz
278033.fasta.gz
384244.fasta.gz
643929.fasta.gz
290543.fasta.gz
199129.fasta.gz
85155.fasta.gz
604569.fasta.gz
19560.fasta.gz
245345.fasta.gz
365593.fasta.gz
248474.fasta.gz
690850.fasta.gz
119973.fasta.gz
675054.fasta.gz
170909.fasta.gz
237386.fasta.gz
49397.fasta.gz
208019.fasta.gz
404210.fasta.gz
195405.fasta.gz
227529.fasta.gz
262066.fasta.gz
652753.fasta.gz
241957.fasta.gz
167059.fasta.gz
108035.fasta.gz
465909.fasta.gz
656422.fasta.gz
159959.fasta.gz
179123.fasta.gz
263079.fasta.gz
596154.fasta.gz
346604.fasta.gz
354704.fasta.gz
232904.fasta.gz
455068.fasta.gz
223849.fasta.gz
100735.fasta.gz
318406.fasta.gz
55686.fasta.gz
688690.fasta.gz
244029.fasta.gz
262547.fasta.gz
108264.fasta.gz
449836.fasta.gz
695723.fasta.gz
441913.fasta.gz
380358.fasta.gz
307961.fasta.gz
469538.fasta.gz
244624.fasta.gz
122474.fasta.gz
130822.fasta.gz
100007.fasta.gz
385938.fasta.gz
479562.fasta.gz
691747.fasta.gz
246214.fasta.gz
215519.fasta.gz
598464.fasta.gz
215778.fasta.gz
280226.fasta.gz
243786.fasta.gz
55822.fasta.gz
164443.fasta.gz
622417.fasta.gz
162889.fasta.gz
205443.fasta.gz
653572.fasta.gz
196918.fasta.gz
123572.fasta.gz
690614.fasta.gz
332245.fasta.gz
268008.fasta.gz
613901.fasta.gz
127023.fasta.gz
447169.fasta.gz
447299.fasta.gz
294706.fasta.gz
551802.fasta.gz
262718.fasta.gz
473721.fasta.gz
693271.fasta.gz
23121.fasta.gz
99337.fasta.gz
479595.fasta.gz
121172.fasta.gz
466759.fasta.gz
349445.fasta.gz
400750.fasta.gz
354633.fasta.gz
385275.fasta.gz
695947.fasta.gz
268500.fasta.gz
206322.fasta.gz
252411.fasta.gz
188814.fasta.gz
321588.fasta.gz
473547.fasta.gz
354959.fasta.gz
222830.fasta.gz
105434.fasta.gz
102530.fasta.gz
565168.fasta.gz
53016.fasta.gz
657792.fasta.gz
50706.fasta.gz
384345.fasta.gz
378801.fasta.gz
665108.fasta.gz
160427.fasta.gz
201042.fasta.gz
309661.fasta.gz
527753.fasta.gz
215035.fasta.gz
670449.fasta.gz
180631.fasta.gz
417984.fasta.gz
50386.fasta.gz
420770.fasta.gz
45561.fasta.gz
281353.fasta.gz
199742.fasta.gz
564892.fasta.gz
404325.fasta.gz
671330.fasta.gz
467116.fasta.gz
215905.fasta.gz
44274.fasta.gz
652596.fasta.gz
208263.fasta.gz
653485.fasta.gz
366959.fasta.gz
379835.fasta.gz
653827.fasta.gz
117000.fasta.gz
201282.fasta.gz
467481.fasta.gz
640634.fasta.gz
291384.fasta.gz
247823.fasta.gz
427110.fasta.gz
324226.fasta.gz
81852.fasta.gz
633060.fasta.gz
218936.fasta.gz
191123.fasta.gz
603179.fasta.gz
257001.fasta.gz
629780.fasta.gz
487718.fasta.gz
682608.fasta.gz
106224.fasta.gz
334783.fasta.gz
137717.fasta.gz
280486.fasta.gz
180927.fasta.gz
695547.fasta.gz
165788.fasta.gz
433196.fasta.gz
274120.fasta.gz
373387.fasta.gz
159037.fasta.gz
165521.fasta.gz
378839.fasta.gz
120197.fasta.gz
246493.fasta.gz
375736.fasta.gz
106300.fasta.gz
109661.fasta.gz
43965.fasta.gz
156989.fasta.gz
345982.fasta.gz
54997.fasta.gz
487605.fasta.gz
661671.fasta.gz
189023.fasta.gz
658973.fasta.gz
52224.fasta.gz
451773.fasta.gz
686153.fasta.gz
13394.fasta.gz
57256.fasta.gz
44757.fasta.gz
219871.fasta.gz
397807.fasta.gz
242652.fasta.gz
115295.fasta.gz
437116.fasta.gz
167311.fasta.gz
102759.fasta.gz
117284.fasta.gz
311250.fasta.gz
133144.fasta.gz
383642.fasta.gz
334701.fasta.gz
20226.fasta.gz
283681.fasta.gz
669141.fasta.gz
86345.fasta.gz
647948.fasta.gz
197079.fasta.gz
267954.fasta.gz
488464.fasta.gz
384282.fasta.gz
446082.fasta.gz
475980.fasta.gz
631740.fasta.gz
594000.fasta.gz
351689.fasta.gz
665578.fasta.gz
12411.fasta.gz
404186.fasta.gz
50904.fasta.gz
468869.fasta.gz
237919.fasta.gz
233372.fasta.gz
692966.fasta.gz
675031.fasta.gz
87879.fasta.gz
132288.fasta.gz
321855.fasta.gz
268954.fasta.gz
389438.fasta.gz
104267.fasta.gz
401386.fasta.gz
288784.fasta.gz
396758.fasta.gz
16189.fasta.gz
526703.fasta.gz
630013.fasta.gz
102151.fasta.gz
282136.fasta.gz
257606.fasta.gz
396903.fasta.gz
99463.fasta.gz
43237.fasta.gz
27626.fasta.gz
280055.fasta.gz
616448.fasta.gz
467708.fasta.gz
222668.fasta.gz
215850.fasta.gz
127921.fasta.gz
265276.fasta.gz
599802.fasta.gz
695101.fasta.gz
215398.fasta.gz
366957.fasta.gz
122931.fasta.gz
318476.fasta.gz
221872.fasta.gz
268352.fasta.gz
657833.fasta.gz
397004.fasta.gz
56004.fasta.gz
271913.fasta.gz
665771.fasta.gz
262393.fasta.gz
602033.fasta.gz
683299.fasta.gz
57835.fasta.gz
647216.fasta.gz
165843.fasta.gz
353052.fasta.gz
679904.fasta.gz
99536.fasta.gz
169637.fasta.gz
256905.fasta.gz
658583.fasta.gz
263081.fasta.gz
230704.fasta.gz
544029.fasta.gz
607632.fasta.gz
448151.fasta.gz
181617.fasta.gz
293293.fasta.gz
468367.fasta.gz
274216.fasta.gz
246331.fasta.gz
268967.fasta.gz
275871.fasta.gz
271997.fasta.gz
418078.fasta.gz
653447.fasta.gz
610228.fasta.gz
313858.fasta.gz
162055.fasta.gz
446982.fasta.gz
267817.fasta.gz
686783.fasta.gz
546467.fasta.gz
612767.fasta.gz
262386.fasta.gz
301035.fasta.gz
289679.fasta.gz
158180.fasta.gz
48540.fasta.gz
269432.fasta.gz
156347.fasta.gz
56970.fasta.gz
672890.fasta.gz
136330.fasta.gz
368268.fasta.gz
85559.fasta.gz
242561.fasta.gz
269964.fasta.gz
680079.fasta.gz
473890.fasta.gz
330687.fasta.gz
465661.fasta.gz
198208.fasta.gz
635883.fasta.gz
192472.fasta.gz
322966.fasta.gz
596760.fasta.gz
272613.fasta.gz
208509.fasta.gz
354884.fasta.gz
613703.fasta.gz
288224.fasta.gz
396679.fasta.gz
56447.fasta.gz
669162.fasta.gz
619516.fasta.gz
279578.fasta.gz
362273.fasta.gz
401850.fasta.gz
223402.fasta.gz
656168.fasta.gz
17222.fasta.gz
153453.fasta.gz
557566.fasta.gz
444748.fasta.gz
210592.fasta.gz
607542.fasta.gz
595128.fasta.gz
256127.fasta.gz
657667.fasta.gz
250233.fasta.gz
519543.fasta.gz
697561.fasta.gz
87698.fasta.gz
535325.fasta.gz
379174.fasta.gz
238186.fasta.gz
162522.fasta.gz
15030.fasta.gz
444853.fasta.gz
102536.fasta.gz
224008.fasta.gz
475783.fasta.gz
385837.fasta.gz
257746.fasta.gz
158637.fasta.gz
670397.fasta.gz
386428.fasta.gz
630679.fasta.gz
255177.fasta.gz
476553.fasta.gz
26022.fasta.gz
635037.fasta.gz
280172.fasta.gz
220907.fasta.gz
53032.fasta.gz
101136.fasta.gz
125156.fasta.gz
232122.fasta.gz
258714.fasta.gz
299722.fasta.gz
363752.fasta.gz
260034.fasta.gz
310005.fasta.gz
84881.fasta.gz
52882.fasta.gz
270825.fasta.gz
525480.fasta.gz
196910.fasta.gz
646296.fasta.gz
107627.fasta.gz
47075.fasta.gz
58152.fasta.gz
216487.fasta.gz
247106.fasta.gz
160250.fasta.gz
696966.fasta.gz
496587.fasta.gz
81860.fasta.gz
355031.fasta.gz
537186.fasta.gz
304799.fasta.gz
130606.fasta.gz
181499.fasta.gz
447994.fasta.gz
487415.fasta.gz
432776.fasta.gz
215075.fasta.gz
100258.fasta.gz
675801.fasta.gz
314327.fasta.gz
398030.fasta.gz
83209.fasta.gz
306425.fasta.gz
97847.fasta.gz
620988.fasta.gz
404996.fasta.gz
259614.fasta.gz
623281.fasta.gz
536101.fasta.gz
267993.fasta.gz
469228.fasta.gz
94149.fasta.gz
473298.fasta.gz
391469.fasta.gz
231891.fasta.gz
330429.fasta.gz
381309.fasta.gz
82684.fasta.gz
274761.fasta.gz
623604.fasta.gz
629887.fasta.gz
190715.fasta.gz
135875.fasta.gz
549970.fasta.gz
352318.fasta.gz
268971.fasta.gz
278002.fasta.gz
484528.fasta.gz
371886.fasta.gz
246079.fasta.gz
662039.fasta.gz
395031.fasta.gz
100143.fasta.gz
530966.fasta.gz
664250.fasta.gz
341747.fasta.gz
613037.fasta.gz
222738.fasta.gz
596120.fasta.gz
120204.fasta.gz
676562.fasta.gz
195204.fasta.gz
599181.fasta.gz
394581.fasta.gz
400855.fasta.gz
263740.fasta.gz
655391.fasta.gz
240070.fasta.gz
474102.fasta.gz
309688.fasta.gz
468443.fasta.gz
159993.fasta.gz
244480.fasta.gz
140128.fasta.gz
665026.fasta.gz
114536.fasta.gz
47543.fasta.gz
14734.fasta.gz
489604.fasta.gz
90468.fasta.gz
232977.fasta.gz
690829.fasta.gz
190982.fasta.gz
416738.fasta.gz
232840.fasta.gz
20310.fasta.gz
594339.fasta.gz
675028.fasta.gz
53904.fasta.gz
216879.fasta.gz
203063.fasta.gz
168469.fasta.gz
386997.fasta.gz
536440.fasta.gz
303721.fasta.gz
453936.fasta.gz
258315.fasta.gz
227294.fasta.gz
108636.fasta.gz
227247.fasta.gz
241976.fasta.gz
203085.fasta.gz
285873.fasta.gz
207858.fasta.gz
237486.fasta.gz
377998.fasta.gz
682772.fasta.gz
182340.fasta.gz
690256.fasta.gz
240950.fasta.gz
420035.fasta.gz
166924.fasta.gz
453743.fasta.gz
387373.fasta.gz
52196.fasta.gz
285022.fasta.gz
19707.fasta.gz
225166.fasta.gz
421526.fasta.gz
663461.fasta.gz
215983.fasta.gz
397529.fasta.gz
445947.fasta.gz
625539.fasta.gz
83841.fasta.gz
676730.fasta.gz
319056.fasta.gz
220899.fasta.gz
205030.fasta.gz
396835.fasta.gz
665152.fasta.gz
283112.fasta.gz
118959.fasta.gz
407489.fasta.gz
673038.fasta.gz
279023.fasta.gz
299859.fasta.gz
651815.fasta.gz
695094.fasta.gz
286400.fasta.gz
525441.fasta.gz
554529.fasta.gz
167806.fasta.gz
281836.fasta.gz
299659.fasta.gz
183113.fasta.gz
83587.fasta.gz
681627.fasta.gz
189185.fasta.gz
669216.fasta.gz
264969.fasta.gz
239133.fasta.gz
109496.fasta.gz
283179.fasta.gz
321320.fasta.gz
399740.fasta.gz
325333.fasta.gz
230061.fasta.gz
312163.fasta.gz
467193.fasta.gz
274918.fasta.gz
401848.fasta.gz
90720.fasta.gz
317501.fasta.gz
280638.fasta.gz
23537.fasta.gz
51831.fasta.gz
690879.fasta.gz
208305.fasta.gz
131298.fasta.gz
664828.fasta.gz
399724.fasta.gz
290386.fasta.gz
113594.fasta.gz
420177.fasta.gz
265863.fasta.gz
469525.fasta.gz
643051.fasta.gz
422188.fasta.gz
22304.fasta.gz
290283.fasta.gz
332149.fasta.gz
84909.fasta.gz
356521.fasta.gz
655220.fasta.gz
675860.fasta.gz
121093.fasta.gz
699454.fasta.gz
194762.fasta.gz
132155.fasta.gz
265512.fasta.gz
180416.fasta.gz
263868.fasta.gz
288633.fasta.gz
453604.fasta.gz
667184.fasta.gz
467710.fasta.gz
543757.fasta.gz
237838.fasta.gz
15457.fasta.gz
46050.fasta.gz
680403.fasta.gz
125474.fasta.gz
476940.fasta.gz
566148.fasta.gz
644103.fasta.gz
241907.fasta.gz
625978.fasta.gz
474006.fasta.gz
412906.fasta.gz
317534.fasta.gz
88330.fasta.gz
447479.fasta.gz
266332.fasta.gz
233646.fasta.gz
237219.fasta.gz
226934.fasta.gz
601987.fasta.gz
192859.fasta.gz
598323.fasta.gz
215089.fasta.gz
388775.fasta.gz
467905.fasta.gz
679341.fasta.gz
676536.fasta.gz
626029.fasta.gz
658998.fasta.gz
436794.fasta.gz
137706.fasta.gz
275192.fasta.gz
667387.fasta.gz
467925.fasta.gz
442174.fasta.gz
13415.fasta.gz
208037.fasta.gz
397758.fasta.gz
267556.fasta.gz
21422.fasta.gz
56836.fasta.gz
229947.fasta.gz
609098.fasta.gz
140705.fasta.gz
655560.fasta.gz
271547.fasta.gz
289991.fasta.gz
90841.fasta.gz
164479.fasta.gz
196924.fasta.gz
596957.fasta.gz
240686.fasta.gz
362234.fasta.gz
198097.fasta.gz
52432.fasta.gz
351193.fasta.gz
266545.fasta.gz
15820.fasta.gz
361466.fasta.gz
599207.fasta.gz
310315.fasta.gz
699301.fasta.gz
420472.fasta.gz
120595.fasta.gz
152310.fasta.gz
405850.fasta.gz
280459.fasta.gz
229350.fasta.gz
166276.fasta.gz
391946.fasta.gz
180623.fasta.gz
195713.fasta.gz
313735.fasta.gz
646893.fasta.gz
317392.fasta.gz
312372.fasta.gz
494581.fasta.gz
55407.fasta.gz
364670.fasta.gz
260509.fasta.gz
661045.fasta.gz
276614.fasta.gz
207563.fasta.gz
423602.fasta.gz
182292.fasta.gz
267935.fasta.gz
569702.fasta.gz
649435.fasta.gz
203802.fasta.gz
158025.fasta.gz
245935.fasta.gz
475782.fasta.gz
349957.fasta.gz
597005.fasta.gz
276718.fasta.gz
50714.fasta.gz
45185.fasta.gz
645775.fasta.gz
690427.fasta.gz
312193.fasta.gz
489740.fasta.gz
23265.fasta.gz
125095.fasta.gz
125333.fasta.gz
281400.fasta.gz
402441.fasta.gz
182761.fasta.gz
44011.fasta.gz
570665.fasta.gz
285338.fasta.gz
226374.fasta.gz
399248.fasta.gz
163752.fasta.gz
347182.fasta.gz
679030.fasta.gz
192048.fasta.gz
158309.fasta.gz
158265.fasta.gz
309289.fasta.gz
196473.fasta.gz
525675.fasta.gz
87534.fasta.gz
623690.fasta.gz
47860.fasta.gz
164178.fasta.gz
109873.fasta.gz
330041.fasta.gz
635022.fasta.gz
246503.fasta.gz
626293.fasta.gz
112494.fasta.gz
206434.fasta.gz
671226.fasta.gz
466879.fasta.gz
603816.fasta.gz
236779.fasta.gz
687549.fasta.gz
216389.fasta.gz
195351.fasta.gz
434625.fasta.gz
170444.fasta.gz
202838.fasta.gz
188502.fasta.gz
307245.fasta.gz
605260.fasta.gz
299943.fasta.gz
209441.fasta.gz
604718.fasta.gz
697379.fasta.gz
279933.fasta.gz
83661.fasta.gz
217053.fasta.gz
304948.fasta.gz
334271.fasta.gz
461188.fasta.gz
610272.fasta.gz
661049.fasta.gz
265808.fasta.gz
438607.fasta.gz
352534.fasta.gz
612190.fasta.gz
687112.fasta.gz
417977.fasta.gz
159639.fasta.gz
665194.fasta.gz
369499.fasta.gz
304022.fasta.gz
591268.fasta.gz
228027.fasta.gz
615609.fasta.gz
609356.fasta.gz
496612.fasta.gz
394195.fasta.gz
346114.fasta.gz
447796.fasta.gz
91035.fasta.gz
281786.fasta.gz
246581.fasta.gz
95765.fasta.gz
639247.fasta.gz
625864.fasta.gz
679412.fasta.gz
22033.fasta.gz
491087.fasta.gz
688077.fasta.gz
445354.fasta.gz
400086.fasta.gz
366186.fasta.gz
122251.fasta.gz
218361.fasta.gz
261436.fasta.gz
383162.fasta.gz
107385.fasta.gz
631066.fasta.gz
44522.fasta.gz
47385.fasta.gz
284556.fasta.gz
655517.fasta.gz
114206.fasta.gz
128884.fasta.gz
194828.fasta.gz
387313.fasta.gz
52228.fasta.gz
214430.fasta.gz
258571.fasta.gz
595828.fasta.gz
237092.fasta.gz
20578.fasta.gz
618193.fasta.gz
415594.fasta.gz
232506.fasta.gz
494436.fasta.gz
330709.fasta.gz
273953.fasta.gz
662656.fasta.gz
414755.fasta.gz
107039.fasta.gz
112674.fasta.gz
593768.fasta.gz
109798.fasta.gz
416460.fasta.gz
237023.fasta.gz
219162.fasta.gz
275743.fasta.gz
117995.fasta.gz
196814.fasta.gz
399833.fasta.gz
53747.fasta.gz
398906.fasta.gz
404576.fasta.gz
141709.fasta.gz
585695.fasta.gz
444214.fasta.gz
619613.fasta.gz
205668.fasta.gz
94415.fasta.gz
281529.fasta.gz
612985.fasta.gz
412945.fasta.gz
688693.fasta.gz
132389.fasta.gz
180753.fasta.gz
406919.fasta.gz
180958.fasta.gz
691135.fasta.gz
95659.fasta.gz
277492.fasta.gz
476595.fasta.gz
132901.fasta.gz
152509.fasta.gz
628907.fasta.gz
101598.fasta.gz
597462.fasta.gz
308612.fasta.gz
390379.fasta.gz
454452.fasta.gz
310794.fasta.gz
394398.fasta.gz
202108.fasta.gz
98571.fasta.gz
489776.fasta.gz
665834.fasta.gz
474112.fasta.gz
349306.fasta.gz
53412.fasta.gz
247057.fasta.gz
45703.fasta.gz
448563.fasta.gz
217118.fasta.gz
270888.fasta.gz
676916.fasta.gz
494559.fasta.gz
377676.fasta.gz
379834.fasta.gz
50141.fasta.gz
168604.fasta.gz
223529.fasta.gz
57999.fasta.gz
25639.fasta.gz
197241.fasta.gz
646205.fasta.gz
236300.fasta.gz
385614.fasta.gz
332193.fasta.gz
11962.fasta.gz
23602.fasta.gz
402633.fasta.gz
27843.fasta.gz
543866.fasta.gz
384527.fasta.gz
306928.fasta.gz
311007.fasta.gz
404710.fasta.gz
47169.fasta.gz
158814.fasta.gz
361734.fasta.gz
218697.fasta.gz
51733.fasta.gz
247394.fasta.gz
239767.fasta.gz
383436.fasta.gz
313751.fasta.gz
274717.fasta.gz
625730.fasta.gz
340043.fasta.gz
247816.fasta.gz
206228.fasta.gz
674459.fasta.gz
661656.fasta.gz
685522.fasta.gz
113898.fasta.gz
379768.fasta.gz
334572.fasta.gz
391566.fasta.gz
662807.fasta.gz
82757.fasta.gz
115723.fasta.gz
103481.fasta.gz
52342.fasta.gz
264861.fasta.gz
221093.fasta.gz
47575.fasta.gz
395400.fasta.gz
239263.fasta.gz
608390.fasta.gz
449100.fasta.gz
110748.fasta.gz
287361.fasta.gz
50549.fasta.gz
276324.fasta.gz
318520.fasta.gz
599396.fasta.gz
674932.fasta.gz
400672.fasta.gz
196394.fasta.gz
195814.fasta.gz
433961.fasta.gz
209666.fasta.gz
106797.fasta.gz
300222.fasta.gz
296307.fasta.gz
240357.fasta.gz
300124.fasta.gz
325012.fasta.gz
294701.fasta.gz
278121.fasta.gz
166764.fasta.gz
23104.fasta.gz
669995.fasta.gz
135812.fasta.gz
592015.fasta.gz
662468.fasta.gz
49648.fasta.gz
280969.fasta.gz
20813.fasta.gz
484230.fasta.gz
121596.fasta.gz
270798.fasta.gz
99266.fasta.gz
568819.fasta.gz
189869.fasta.gz
266179.fasta.gz
397277.fasta.gz
440897.fasta.gz
357023.fasta.gz
129452.fasta.gz
54098.fasta.gz
579661.fasta.gz
198332.fasta.gz
156619.fasta.gz
109126.fasta.gz
473143.fasta.gz
690947.fasta.gz
400798.fasta.gz
197188.fasta.gz
595954.fasta.gz
49774.fasta.gz
106986.fasta.gz
664870.fasta.gz
231904.fasta.gz
250248.fasta.gz
216196.fasta.gz
45465.fasta.gz
440276.fasta.gz
101628.fasta.gz
347734.fasta.gz
121731.fasta.gz
628351.fasta.gz
470594.fasta.gz
51708.fasta.gz
666629.fasta.gz
46236.fasta.gz
280714.fasta.gz
281755.fasta.gz
191361.fasta.gz
647290.fasta.gz
405813.fasta.gz
230091.fasta.gz
479601.fasta.gz
418565.fasta.gz
343925.fasta.gz
44489.fasta.gz
438089.fasta.gz
95162.fasta.gz
85938.fasta.gz
120109.fasta.gz
225151.fasta.gz
256502.fasta.gz
537439.fasta.gz
156590.fasta.gz
602246.fasta.gz
158011.fasta.gz
189808.fasta.gz
670470.fasta.gz
166454.fasta.gz
115189.fasta.gz
157545.fasta.gz
621089.fasta.gz
273275.fasta.gz
349296.fasta.gz
430730.fasta.gz
623064.fasta.gz
465232.fasta.gz
616252.fasta.gz
348108.fasta.gz
591113.fasta.gz
644780.fasta.gz
321487.fasta.gz
274067.fasta.gz
257372.fasta.gz
238909.fasta.gz
272289.fasta.gz
532896.fasta.gz
405649.fasta.gz
203473.fasta.gz
339892.fasta.gz
119637.fasta.gz
434494.fasta.gz
371024.fasta.gz
94167.fasta.gz
313916.fasta.gz
427746.fasta.gz
318475.fasta.gz
557620.fasta.gz
432436.fasta.gz
272473.fasta.gz
204810.fasta.gz
673686.fasta.gz
686731.fasta.gz
604666.fasta.gz
171051.fasta.gz
275522.fasta.gz
163012.fasta.gz
355229.fasta.gz
602756.fasta.gz
480400.fasta.gz
449689.fasta.gz
404832.fasta.gz
309175.fasta.gz
230677.fasta.gz
338660.fasta.gz
527204.fasta.gz
288867.fasta.gz
527779.fasta.gz
228399.fasta.gz
194769.fasta.gz
680250.fasta.gz
158580.fasta.gz
224958.fasta.gz
696731.fasta.gz
208580.fasta.gz
316206.fasta.gz
324584.fasta.gz
188700.fasta.gz
207770.fasta.gz
106699.fasta.gz
103380.fasta.gz
360533.fasta.gz
434415.fasta.gz
605218.fasta.gz
296181.fasta.gz
677938.fasta.gz
696638.fasta.gz
191177.fasta.gz
319607.fasta.gz
640565.fasta.gz
396540.fasta.gz
395215.fasta.gz
316080.fasta.gz
261542.fasta.gz
99670.fasta.gz
686294.fasta.gz
625804.fasta.gz
156459.fasta.gz
86651.fasta.gz
449353.fasta.gz
401876.fasta.gz
526846.fasta.gz
282528.fasta.gz
199736.fasta.gz
271210.fasta.gz
203940.fasta.gz
591121.fasta.gz
238632.fasta.gz
336704.fasta.gz
388726.fasta.gz
257472.fasta.gz
639627.fasta.gz
256051.fasta.gz
271428.fasta.gz
136834.fasta.gz
231072.fasta.gz
13874.fasta.gz
445253.fasta.gz
590478.fasta.gz
53107.fasta.gz
425488.fasta.gz
180694.fasta.gz
246389.fasta.gz
526312.fasta.gz
25419.fasta.gz
333468.fasta.gz
662118.fasta.gz
472768.fasta.gz
468821.fasta.gz
43223.fasta.gz
625694.fasta.gz
432615.fasta.gz
473627.fasta.gz
90575.fasta.gz
96402.fasta.gz
596950.fasta.gz
309835.fasta.gz
653039.fasta.gz
475625.fasta.gz
620498.fasta.gz
127374.fasta.gz
195510.fasta.gz
283308.fasta.gz
352888.fasta.gz
161273.fasta.gz
248160.fasta.gz
285089.fasta.gz
153409.fasta.gz
657982.fasta.gz
169894.fasta.gz
357738.fasta.gz
406251.fasta.gz
46389.fasta.gz
135937.fasta.gz
107562.fasta.gz
178914.fasta.gz
661016.fasta.gz
317830.fasta.gz
468785.fasta.gz
257222.fasta.gz
95387.fasta.gz
240162.fasta.gz
527641.fasta.gz
575070.fasta.gz
674038.fasta.gz
202745.fasta.gz
478195.fasta.gz
393979.fasta.gz
387804.fasta.gz
440916.fasta.gz
446905.fasta.gz
353082.fasta.gz
600864.fasta.gz
352948.fasta.gz
655807.fasta.gz
266761.fasta.gz
598103.fasta.gz
658408.fasta.gz
256792.fasta.gz
182177.fasta.gz
458990.fasta.gz
269267.fasta.gz
675565.fasta.gz
218866.fasta.gz
610335.fasta.gz
693204.fasta.gz
261770.fasta.gz
281963.fasta.gz
42335.fasta.gz
616181.fasta.gz
284018.fasta.gz
57011.fasta.gz
233349.fasta.gz
226166.fasta.gz
230448.fasta.gz
43132.fasta.gz
220628.fasta.gz
271399.fasta.gz
418068.fasta.gz
409331.fasta.gz
346563.fasta.gz
436624.fasta.gz
285038.fasta.gz
286922.fasta.gz
218017.fasta.gz
19123.fasta.gz
50887.fasta.gz
296432.fasta.gz
278924.fasta.gz
239693.fasta.gz
648899.fasta.gz
447960.fasta.gz
488046.fasta.gz
121440.fasta.gz
607886.fasta.gz
196479.fasta.gz
672123.fasta.gz
529159.fasta.gz
132082.fasta.gz
401940.fasta.gz
688879.fasta.gz
605567.fasta.gz
190718.fasta.gz
202173.fasta.gz
394152.fasta.gz
197788.fasta.gz
698519.fasta.gz
108787.fasta.gz
352276.fasta.gz
388357.fasta.gz
105172.fasta.gz
216916.fasta.gz
290319.fasta.gz
522051.fasta.gz
377189.fasta.gz
557699.fasta.gz
399028.fasta.gz
568139.fasta.gz
249379.fasta.gz
648316.fasta.gz
330335.fasta.gz
284967.fasta.gz
162445.fasta.gz
199033.fasta.gz
49419.fasta.gz
311860.fasta.gz
354628.fasta.gz
389632.fasta.gz
351145.fasta.gz
331760.fasta.gz
262420.fasta.gz
207972.fasta.gz
591220.fasta.gz
190831.fasta.gz
263731.fasta.gz
116005.fasta.gz
307983.fasta.gz
313412.fasta.gz
356870.fasta.gz
98542.fasta.gz
170147.fasta.gz
106406.fasta.gz
544066.fasta.gz
293374.fasta.gz
319152.fasta.gz
395702.fasta.gz
674786.fasta.gz
113482.fasta.gz
170725.fasta.gz
208255.fasta.gz
247573.fasta.gz
382798.fasta.gz
658265.fasta.gz
164618.fasta.gz
424908.fasta.gz
349508.fasta.gz
676462.fasta.gz
94748.fasta.gz
201690.fasta.gz
640065.fasta.gz
99635.fasta.gz
566089.fasta.gz
126760.fasta.gz
527178.fasta.gz
192367.fasta.gz
289691.fasta.gz
13672.fasta.gz
687555.fasta.gz
351191.fasta.gz
672720.fasta.gz
218162.fasta.gz
226405.fasta.gz
232716.fasta.gz
613059.fasta.gz
115728.fasta.gz
355227.fasta.gz
168451.fasta.gz
49311.fasta.gz
21539.fasta.gz
280312.fasta.gz
53977.fasta.gz
270064.fasta.gz
398740.fasta.gz
448212.fasta.gz
283180.fasta.gz
449904.fasta.gz
398780.fasta.gz
688139.fasta.gz
26047.fasta.gz
425446.fasta.gz
299181.fasta.gz
416763.fasta.gz
671407.fasta.gz
243944.fasta.gz
123298.fasta.gz
544005.fasta.gz
52164.fasta.gz
285959.fasta.gz
236842.fasta.gz
475954.fasta.gz
241028.fasta.gz
650385.fasta.gz
236738.fasta.gz
399815.fasta.gz
665931.fasta.gz
208448.fasta.gz
125508.fasta.gz
178876.fasta.gz
120327.fasta.gz
374319.fasta.gz
136801.fasta.gz
543800.fasta.gz
136859.fasta.gz
375139.fasta.gz
404974.fasta.gz
348001.fasta.gz
257813.fasta.gz
669594.fasta.gz
361156.fasta.gz
695260.fasta.gz
346775.fasta.gz
259266.fasta.gz
487151.fasta.gz
285548.fasta.gz
613221.fasta.gz
96208.fasta.gz
305319.fasta.gz
103633.fasta.gz
94657.fasta.gz
245803.fasta.gz
352093.fasta.gz
313231.fasta.gz
160054.fasta.gz
306434.fasta.gz
341491.fasta.gz
220937.fasta.gz
603564.fasta.gz
277691.fasta.gz
599248.fasta.gz
286306.fasta.gz
388251.fasta.gz
390010.fasta.gz
483327.fasta.gz
127880.fasta.gz
483283.fasta.gz
312054.fasta.gz
282875.fasta.gz
21002.fasta.gz
445261.fasta.gz
190548.fasta.gz
673045.fasta.gz
180402.fasta.gz
667526.fasta.gz
483217.fasta.gz
484218.fasta.gz
405076.fasta.gz
52822.fasta.gz
115805.fasta.gz
286881.fasta.gz
371031.fasta.gz
385439.fasta.gz
230504.fasta.gz
168537.fasta.gz
686140.fasta.gz
312099.fasta.gz
602995.fasta.gz
236615.fasta.gz
224017.fasta.gz
244758.fasta.gz
332615.fasta.gz
58412.fasta.gz
646946.fasta.gz
253610.fasta.gz
229837.fasta.gz
672134.fasta.gz
567647.fasta.gz
451647.fasta.gz
370288.fasta.gz
122992.fasta.gz
351066.fasta.gz
489870.fasta.gz
167100.fasta.gz
665039.fasta.gz
403893.fasta.gz
391233.fasta.gz
108554.fasta.gz
232397.fasta.gz
496591.fasta.gz
232660.fasta.gz
221662.fasta.gz
626022.fasta.gz
122348.fasta.gz
85334.fasta.gz
264720.fasta.gz
411320.fasta.gz
237795.fasta.gz
392893.fasta.gz
388999.fasta.gz
641298.fasta.gz
223155.fasta.gz
325287.fasta.gz
418786.fasta.gz
679782.fasta.gz
140634.fasta.gz
452400.fasta.gz
603418.fasta.gz
333189.fasta.gz
27473.fasta.gz
258698.fasta.gz
630795.fasta.gz
595114.fasta.gz
683848.fasta.gz
653040.fasta.gz
440287.fasta.gz
382460.fasta.gz
28429.fasta.gz
289530.fasta.gz
598231.fasta.gz
666501.fasta.gz
49325.fasta.gz
170452.fasta.gz
117064.fasta.gz
259190.fasta.gz
682941.fasta.gz
157045.fasta.gz
118428.fasta.gz
658409.fasta.gz
319507.fasta.gz
615031.fasta.gz
[truncated: 4,509,402 more chars]
