# Supplementary material for: Matchtigs: minimum plain text representation of k-mer sets
Source: Genome Biol. 2023 Jun 9;24:136. doi: 10.1186/s13059-023-02968-z (PMC10251615; doi:10.1186/s13059-023-02968-z)
Supplement: Supplementary file 4 — Additional file 4. Accessions of the reads used for the Salmonella query experiment. A list of sequence read archive accession numbers for the 10 sets of Salmonella short reads used for querying. [file 13059_2023_2968_MOESM4_ESM.txt]

SRR21977173
SRR22024673
SRR22024847
SRR22024931
SRR22030111
SRR22032182
SRR22032184
SRR22032294
SRR22032296
SRR22032299
