# Supplementary material for: Matchtigs: minimum plain text representation of k-mer sets
Source: Genome Biol. 2023 Jun 9;24:136. doi: 10.1186/s13059-023-02968-z (PMC10251615; doi:10.1186/s13059-023-02968-z)
Supplement: Supplementary file 5 — Additional file 5. Accessions of the reads used for the E. coli query experiment. A list of sequence read archive accession numbers for the 30 sets of E. coli short reads used for querying. [file 13059_2023_2968_MOESM5_ESM.txt]

SRR000868.3
SRR062269.3
SRR088917.2
SRR089444
SRR088914
SRR088911
SRR088919
SRR088922
SRR088907
SRR088912
SRR088923
SRR088906
SRR088913
SRR089445
SRR088916.2
SRR089446.2
SRR088921
SRR088920
SRR040453.4
SRR088924.3
SRR088910.3
SRR088909.3
SRR088908.3
SRR088903.3
SRR066814.3
SRR064713.3
SRR063744.3
SRR063745.3
SRR070456.3
SRR070459.3
